# Supplementary material for: SARS-CoV-2 Delta variant isolates from vaccinated individuals
Source: BMC Genomics. 2022 Jun 4;23:417. doi: 10.1186/s12864-022-08652-z (PMC9166184; doi:10.1186/s12864-022-08652-z)
Supplement: Supplementary file 1 — Additional file 1. Sequence and assembly summary and metadata for all SARS-CoV-2 genomes sequenced as part of this study. [file 12864_2022_8652_MOESM1_ESM.xlsx]

## Sheet: Sheet1
Additional File 1. Sequence and assembly summary and metadata for all SARS-CoV-2 genomes sequenced as part of this study.
Sample Name	GISAID ID	GenBank Accessions			Metadata					CT value			Sequence and Assembly Statistics
		Biosample	Whole Genome	SRA	Collection location	Birth year	Gender	Specimen source	Collection date	N gene	E gene	RdRp gene	Total raw reads	Average read length	Mapped reads​	Mean coverage	Std dev​	% Cov​	Log (mapped reads)	Contig length (bp)	Avg seq depth (x)
VA-Noblis-S556B49	EPI_ISL_6136191	SAMN20863165	MZ842971	SRX13037745	Virginia	1986	male	nasal swab	2021-04-29	23.81	22.959	31.962	31530	632.394	3555	150.52	55.6913	99.57	3.55084	29746	666.802
VA-Noblis-S557B16	EPI_ISL_6136190	SAMN20863166	MZ842972	SRX13037744	Virginia	1959	male	nasal swab	2021-04-29	26.064	23.375	33.244	30789	1527.24	20835	1311.87	1075.95	99.64	4.31879	29764	1572.49
VA-Noblis-S558B57	EPI_ISL_6136192	SAMN20863167	MZ842973	SRX13037746	Virginia	1988	female	nasal swab	2021-04-29	23.279	20.564	28.153	41384	667.794	1650	223.82	71.4666	99.55	3.21748	29742	924.188
CO-Noblis-S646B06	EPI_ISL_6136196	SAMN20863168	MZ842974	SRX13037748	Colorado	1933	male	nasal swab	2021-06-03	29.43	27.562	36.216	39995	1150.08	17532	1090.95	892.789	99.64	4.24383	29781	1538.22
CO-Noblis-S647B07	EPI_ISL_6136210	SAMN20863169	OL442102	SRX13147495	Colorado	1928	female	nasal swab	2021-06-03	24.916	20.846	31.788	6524	1503.15	4420	278.889	207.675	99.95	3.64542	29884	327.945
CO-Noblis-S648B08	EPI_ISL_6136216	SAMN20863170	MZ842975	SRX13037749	Colorado	1931	female	nasal swab	2021-06-03	26.144	23.155	32.094	9487	1538.89	6596	416.123	276.563	99.62	3.81928	29777	488.227
CO-Noblis-S650B10	EPI_ISL_6136217	SAMN20863171	MZ842976	SRX13037751	Colorado	1927	male	nasal swab	2021-06-07	20.195	16.335	24.621	7067	1470.52	4590	289.201	245.437	99.62	3.66181	29777	347.529
CO-Noblis-S651B11	EPI_ISL_6136218	SAMN20863172	MZ842977	SRX13037752	Colorado	1931	female	nasal swab	2021-06-07	29.584	27.065	36.565	8778	1218.4	4423	274.601	261.022	99.62	3.64572	29777	357.66
CO-Noblis-S653B13	EPI_ISL_6136197	SAMN20863173	MZ842978	SRX13037753	Colorado	1928	female	nasal swab	2021-06-07	23.471	21.488	30.731	6228	1423.19	3827	240.287	192.281	99.62	3.58286	29777	296.413
CO-Noblis-S654B14	EPI_ISL_6136198	SAMN20863174	MZ842979	SRX13037754	Colorado	1933	male	nasal swab	2021-06-07	31.071	28.438	37.251	10383	1294.22	5469	341.495	289.8	99.62	3.73791	29777	449.383
CO-Noblis-S655B15	EPI_ISL_6136199	SAMN20863175	MZ842980	SRX13037755	Colorado	1930	female	nasal swab	2021-06-07	22.847	19.802	29.516	4928	1516.41	3317	208.898	205.933	99.61	3.52075	29777	249.904
CO-Noblis-S657B17	EPI_ISL_6136200	SAMN20863176	MZ842981	SRX13037756	Colorado	1930	male	nasal swab	2021-06-10	23.651	20.434	30.197	14829	1663.85	11373	717.38	604.281	99.62	4.05588	29777	825.109
CO-Noblis-S658B18	EPI_ISL_6136201	SAMN20863177	MZ842982	SRX13037757	Colorado	1929	male	nasal swab	2021-06-10	25.613	21.864	32.23	2879	1536.19	1951	122.644	105.178	99.62	3.29026	29777	147.901
CO-Noblis-S659B19	EPI_ISL_6136219	SAMN20863178	MZ842983	SRX13037758	Colorado	1946	female	nasal swab	2021-06-10	24.964	21.49	32.894	27565	1440.08	15906	1004.11	978.427	99.63	4.20156	29779	1327.49
CO-Noblis-S660B20	EPI_ISL_10230135	SAMN20863179		SRR18110687	Colorado	1927	male	nasal swab	2021-06-10	30.761	28.425	40.165	26350	1675.1	18186	1148.93	1060.69	99.63	4.25974	29776	1476.07
CO-Noblis-S661B21	EPI_ISL_6136202	SAMN20863180	MZ842984	SRX13037759	Colorado	1939	male	nasal swab	2021-06-10	28.615	26.186	36.298	8974	1682.46	6991	441.814	340.827	99.62	3.84454	29777	504.912
CO-Noblis-S662B22	EPI_ISL_6136182	SAMN20863181	MZ842985	SRX13037760	Colorado	1957	female	nasal swab	2021-06-10	29.097	27.728	36.797	22168	1526.58	13919	877.928	939.723	99.62	4.14361	29777	1131.7
IA-Noblis-S664B08	EPI_ISL_6136186	SAMN20863182	MZ842986	SRX13037764	Iowa	1992	male	nasal swab	2021-06-11	31.765	26.538	34.594	89381	1565.36	62121	3916.12	2913.57	99.64	4.79324	29781	4678.91
CO-Noblis-S667B10	EPI_ISL_6136203	SAMN20863183	MZ842987	SRX13037765	Colorado	1959	male	nasal swab	2021-06-14	31.186	28.626	37.089	39052	1507.9	26173	1643.09	1509.62	99.62	4.41785	29777	1969.25
CO-Noblis-S669B12	EPI_ISL_6136204	SAMN20863184	MZ842988	SRX13037766	Colorado	1919	female	nasal swab	2021-06-14	28.845	25.766	36.311	148952	1636.63	109921	6933.6	6525.25	99.63	5.04108	29779	8152.34
CO-Noblis-S672B15	EPI_ISL_6136205	SAMN20863185	MZ842989	SRX13037767	Colorado	1936	female	nasal swab	2021-06-14	25.955	22.028	32.584	65534	1871.45	58962	3718.08	3302.2	99.64	4.77057	29781	4101.38
CO-Noblis-S673B16	EPI_ISL_6136206	SAMN20863186	MZ842990	SRX13037768	Colorado	1935	female	nasal swab	2021-06-14	35.822	33.034	Neg	68619	1023.43	21274	1334.78	1292.99	99.63	4.32785	29778	2348.48
CO-Noblis-S674B17	EPI_ISL_6136207	SAMN20863187	MZ842991	SRX13037769	Colorado	1951	male	nasal swab	2021-06-14	26.56	24.096	34.968	114572	1832.51	99662	6282.18	4494.56	99.63	4.99853	29780	7021.18
CO-Noblis-S675B18	EPI_ISL_6136220	SAMN20863188	MZ842992	SRX13037770	Colorado	1918	female	nasal swab	2021-06-14	19.279	17.953	27.61	87038	1860.69	77215	4859.47	4465.68	99.63	4.8877	29778	5415.87
IA-Noblis-S676B19	EPI_ISL_6136187	SAMN20863189	MZ842993	SRX13037771	Iowa	1969	male	nasal swab	2021-06-14	32.084	27.176	39.446	114742	1714.47	90767	5719.71	4547.33	99.73	4.95793	29810	6578.66
CO-Noblis-S677B20	EPI_ISL_10230503	SAMN20863190		SRX14261361	Colorado	1940	female	nasal swab	2021-06-16	32.701	32.568	39.917	66398	1402.19	39899	2510.33	2031.31	99.63	4.60096	29779	3113.49
CO-Noblis-S678B21	EPI_ISL_6136215	SAMN20863191	MZ842994	SRX13037773	Colorado	1939	female	nasal swab	2021-06-16	25.47	22.712	31.963	124403	1776.28	103980	6545.19	4761.8	99.64	5.01695	29781	7389.71
CO-Noblis-S679B22	EPI_ISL_6136208	SAMN20863192	MZ842995	SRX13037774	Colorado	1939	male	nasal swab	2021-06-16	24.178	24.178	25.187	214117	1830.04	186751	11786.1	9270.03	99.65	5.27126	29777	13103.8
CO-Noblis-S680B13	EPI_ISL_6136211	SAMN20863193	OL442103	SRX13147496	Colorado	1940	female	nasal swab	2021-06-18	30.523	28.725	35.516	123433	1368.05	71362	4465.7	3289.36	99.62	4.85347	29883	5647.01
CO-Noblis-S682B14	EPI_ISL_6136212	SAMN20863194	OL442104	SRX13147497	Colorado	1926	female	nasal swab	2021-06-18	24.752	22.028	30.939	85128	1653.92	63814	4017.96	2776.9	99.62	4.80492	29860	4708.39
CO-Noblis-S683B15	EPI_ISL_6136213	SAMN20863195	OL442105	SRX13147498	Colorado	1939	male	nasal swab	2021-06-18	25.752	22.028	30.939	86501	1588.82	61324	3847.39	3062.97	99.62	4.78763	29887	4596.01
CO-Noblis-S684B16	EPI_ISL_6136214	SAMN20863196	OL442106	SRX13147499	Colorado	1948	male	nasal swab	2021-06-18	29.849	25.138	34.344	61418	1561.21	43000	2696.21	1926.96	99.62	4.63347	29888	3206.58
CO-Noblis-S685B17	EPI_ISL_6136209	SAMN20863197	MZ842996	SRX13037775	Colorado	1950	male	nasal swab	2021-06-21	32.248	29.836	38.324	53012	1623.01	38859	2434.53	1683.21	99.62	4.58949	29778	2877.27
CO-Noblis-S686B18	EPI_ISL_6136183	SAMN20863198	MZ842997	SRX13037776	Colorado	1926	female	nasal swab	2021-06-21	30.854	29.371	35.642	35614	1368.73	21127	1323.9	2271.91	99.61	4.32484	29777	1630.14
