# Supplementary material for: SARS-CoV-2 Delta variant isolates from vaccinated individuals
Source: BMC Genomics. 2022 Jun 4;23:417. doi: 10.1186/s12864-022-08652-z (PMC9166184; doi:10.1186/s12864-022-08652-z)
Supplement: Supplementary file 5 — Additional file 5. Functional effects of mutations identified in SARS-CoV-2 genomes sequenced in this study. [file 12864_2022_8652_MOESM5_ESM.xlsx]

## Sheet: Sheet1
Additional File 5. Functional effects of mutations identified in SARS-CoV-2 genomes sequenced in this study.
CDS	Mutation	Functional Prediction	Predicition Score	Reliability Score
nsp3	A488S	neutral	-85	0.93
nsp3	M494I	neutral	-35	0.66
nsp3	P1228L	effect	13	0.59
nsp3	P1469S	effect	41	0.71
nsp4	T60I	effect	9	0.53
nsp4	V167L	neutral	-60	0.78
nsp4	T492I	neutral	-52	0.78
nsp6	T77A	neutral	-22	0.61
nsp12	P323L	neutral	-33	0.66
nsp12	G671S	neutral	-59	0.78
nsp13	P77L	effect	22	0.63
nsp13	V226L	effect	1	0.53
nsp14	I201N	neutral	-3	0.53
nsp14	G202R	effect	65	0.8
nsp14	A220V	neutral	-87	0.93
nsp14	A394V	neutral	-87	0.93
nsp14	V483S	effect	33	0.66
nsp15	V303F	effect	12	0.59
S	T19R	effect	22	0.63
S	T95I	neutral	-39	0.66
S	S112L	effect	52	0.75
S	G142D	effect	17	0.59
S	L452R	neutral	-53	0.78
S	T478K	neutral	-61	0.82
S	D614G	neutral	-52	0.78
S	P681H	neutral	-12	0.57
S	D950N	neutral	-56	0.78
ORF3a	S26L	neutral	-25	0.61
ORF3a	E239Q	neutral	-77	0.87
M	I82T	effect	41	0.71
ORF7a	V82A	effect	33	0.66
ORF7a	L116F	effect	11	0.59
ORF7a	T120I	effect	7	0.53
N	D63G	neutral	-8	0.53
N	R203M	effect	45	0.71
N	G215C	effect	9	0.53
N	E253D	effect	24	0.63
N	D377Y	effect	28	0.63
