# Supplementary material for: SARS-CoV-2 Delta variant isolates from vaccinated individuals
Source: BMC Genomics. 2022 Jun 4;23:417. doi: 10.1186/s12864-022-08652-z (PMC9166184; doi:10.1186/s12864-022-08652-z)
Supplement: Supplementary file 7 — Additional file 7. Primers utilized in amplification. [file 12864_2022_8652_MOESM7_ESM.xlsx]

## Sheet: Sheet1
Additional File 7. Primers utilized in amplification
Primer Pool 1		Primer Pool 2
Primer Name	Sequence	Primer Name	Sequence
hCov_F1 Alt1	attaaaggtttataccttcccaggtaac	hCoV_F2	ctgctcaaaattctgtgcgtgt
hCoV_R1	acaccacctgtaatgtaggcca	hCoV_R2	ggtcagcaccaaaaataccagct
hCoV_F3	agcggacacaatcttgctaaaca	hCoV_F4	ttgtgcacttatcttagcctactgt
hCoV_R3	ggttgtctgctgttgtccacaa	hCoV_R4	tgccaaaaaccactctgcaact
hCoV_F5	cactattgcaacctactgtactggt	hCoV_F6	gtacactgactttgcaacatcagc
hCoV_R5	cgtgtgtcagggcgtaaacttt	hCoV_R6	aacggcaattccagtttgagca
hCoV_F7	tgtacgctgctgttataaatggaga	hCoV_F8	tggtacaacatttacttatgcatcagc
hCoV_R7	tttgacagcagaattggccctt	hCoV_R8	tgggtggtatgtctgatcccaa
hCoV_F9	ccttgaccagggctttaactgc	hCoV_F10	agcaaaatgttggactgagactga
hCoV_R9	atcatctacaaaacagccggcc	hCoV_R10	ccaagcagggttacgtgtaagg
hCoV_F11	gctgaaattgttgacactgtgagt	hCoV_F12	tgcattccacacaccagctttt
hCoV_R11	agcaccacctaaattgcaacgt	hCoV_R12	taacaaaggctgtccaccatgc
hCoV_F13	acaaaagaaaatgactctaaagagggttt	hCoV_F14	caggctgcgttatagcttggaa
hCoV_R13	tgtgctaccggcctgatagatt	hCoV_R14	catgacaaatggcaggagcagt
hCoV_F15	tcagagtgtgtacttggacaatcaa	hCoV_F16	acgtgagtcttgtaaaaccttcttttt
hCoV_R15	gtaccgttggaatctgccatgg	hCoV_R16	actgccagttgaatctgagggt
hCoV_F17	ggaatcatcacaactgtagctgca
hCoV_R17	tgagcagcctccctagcattg
