# Supplementary material for: SARS-CoV-2 Delta variant isolates from vaccinated individuals
Source: BMC Genomics. 2022 Jun 4;23:417. doi: 10.1186/s12864-022-08652-z (PMC9166184; doi:10.1186/s12864-022-08652-z)
Supplement: Supplementary file 8 — Additional file 8. Variants observed in SARS-CoV-2 genomes sequenced in this study. [file 12864_2022_8652_MOESM8_ESM.xlsx]

## Sheet: SNPs
Additional File 8. Variants observed in SARS-CoV-2 genomes sequenced in this study										Quality Score																																			Depth of Reads Spanning Position +/- 25 Bases (DPSP)
Nucleotide position	Reference nucleotide	Alternative nucleotide	QUAL	FILTER	VARIANT TYPE	IMPACT	CDS	BASE	Amino acid substitution	VA-Noblis-S556B49	VA-Noblis-S557B16	VA-Noblis-S558B57	CO-Noblis-S646B06	CO-Noblis-S647B07	CO-Noblis-S648B08	CO-Noblis-S650B10	CO-Noblis-S651B11	CO-Noblis-S653B13	CO-Noblis-S654B14	CO-Noblis-S655B15	CO-Noblis-S657B17	CO-Noblis-S658B18	CO-Noblis-S659B19	CO-Noblis-S660B20	CO-Noblis-S661B21	CO-Noblis-S662B22	IA-Noblis-S664B08	CO-Noblis-S667B10	CO-Noblis-S669B12	CO-Noblis-S672B15	CO-Noblis-S673B16	CO-Noblis-S674B17	CO-Noblis-S675B18	IA-Noblis-S676B19	CO-Noblis-S677B20	CO-Noblis-S678B21	CO-Noblis-S679B22	CO-Noblis-S680B13	CO-Noblis-S682B14	CO-Noblis-S683B15	CO-Noblis-S684B16	CO-Noblis-S685B17	CO-Noblis-S686B18		VA-Noblis-S556B49	VA-Noblis-S557B16	VA-Noblis-S558B57	CO-Noblis-S646B06	CO-Noblis-S647B07
210	G	T	62.247	PASS	upstream_gene	MODIFIER	5'UTR	-56G>T		53.674	59.694	56.015	60.206	57.196	59.694	57.776	58.445	57.776	59.694	58.445	58.445	58.097	62.247	60.786	57.476	59.694	60.786	60.206	61.455	60.786	60.206	60.206	59.694	58.445	59.237	60.206	58.445	59.237	59.237	58.823	59.237	59.237	60.786		101	973	161	853	235
241	C	T	62.247	PASS	upstream_gene	MODIFIER	5'UTR	-25C>T		56.449	59.694	59.694	62.247	59.694	59.237	58.445	58.097	49.281	58.445	59.237	62.247	59.237	61.455	61.455	60.206	60.786	60.206	61.455	60.786	62.247	61.455	60.786	60.786	59.694	61.455	60.786	60.206	60.786	59.694	59.694	62.247	62.247	60.786		104	973	164	853	235
1191	C	T	58.823	PASS	missense	MODERATE	ORF1ab	926C>T	Pro309Leu	-	-	-	-	-	-	-	-	-	-	-	-	-	-	-	-	-	58.823	-	-	-	-	-	-	57.476	-	-	-	-	-	-	-	-	-		-	-	-	-	-
1267	C	T	54.923	PASS	synonymous	LOW	ORF1ab	1002C>T	Gly334Gly	-	-	-	-	-	-	-	-	-	-	-	-	-	-	-	-	-	54.923	-	-	-	-	-	-	53.555	-	-	-	-	-	-	-	-	-		-	-	-	-	-
1441	C	T	57.196	PASS	synonymous	LOW	ORF1ab	1176C>T	Gly392Gly	-	-	-	-	-	-	-	-	-	-	-	-	-	-	-	-	-	-	-	-	-	57.196	-	-	-	-	-	-	-	-	-	-	53.439	-		-	-	-	-	-
2395	C	T	56.932	PASS	synonymous	LOW	ORF1ab	2130C>T	Val710Val	-	-	-	-	-	-	-	-	-	-	-	-	-	-	-	-	56.932	-	-	-	-	-	-	-	-	-	-	-	-	-	-	-	-	-		-	-	-	-	-
3037	C	T	61.455	PASS	synonymous	LOW	ORF1ab	2772C>T	Phe924Phe	57.196	58.097	58.823	60.206	56.449	58.445	57.196	57.776	58.823	58.097	58.823	55.257	57.476	59.694	59.694	53.674	60.206	47.653	60.206	54.923	48.903	61.455	57.196	52.516	55.62	58.097	52.424	53.439	54.613	54.466	51.041	53.674	56.227	52.705		246	1497	333	1203	389
4181	G	T	60.786	PASS	missense	MODERATE	ORF1ab	3916G>T	Ala1306Ser	56.684	55.62	59.237	56.227	59.237	58.445	59.237	59.237	58.823	58.097	56.684	57.776	57.476	53.326	53.216	60.786	58.445	-	59.694	52.161	55.257	56.932	43.26	49.237	-	56.015	49.743	45.154	51.678	54.185	54.923	57.196	49.325	58.823		162	1657	260	1072	369
4201	G	C	55.62	PASS	missense	MODERATE	orf1ab	3936G>C	Met1312Ile	-	-	-	-	-	-	-	-	-	-	-	-	-	-	-	-	-	-	-	-	-	-	-	-	-	-	-	-	-	-	-	-	-	55.62		-	-	-	-	-
5184	C	T	60.786	PASS	missense	MODERATE	ORF1ab	4919C>T	Pro1640Leu	-	-	-	-	-	-	-	-	-	-	-	-	-	-	-	-	-	60.786	-	-	-	-	-	-	60.206	-	-	-	-	-	-	-	-	-		-	-	-	-	-
6254	G	A	55.813	PASS	missense	MODERATE	ORF1ab	5989G>A	Ala1997Thr	55.813	-	-	-	-	-	-	-	-	-	-	-	-	-	-	-	-	-	-	-	-	-	-	-	-	-	-	-	-	-	-	-	-	-		74	-	-	-	-
6402	C	T	60.786	PASS	missense	MODERATE	ORF1ab	6137C>T	Pro2046Leu	54.052	59.237	58.445	53.109	55.813	55.813	58.823	55.257	55.62	56.015	56.015	57.776	-	56.449	54.923	58.097	55.257	-	60.206	59.694	60.206	58.823	58.445	60.786	-	59.694	59.694	59.694	58.445	60.786	59.694	59.694	58.823	46.359		74	284	138	153	84
7124	C	T	63.216	PASS	missense	MODERATE	ORF1ab	6859C>T	Pro2287Ser	56.932	63.216	59.237	60.206	54.613	63.216	58.097	51.755	59.694	61.455	58.445	62.247	56.449	57.476	60.206	62.247	59.237	-	62.247	46.882	59.237	62.247	43.784	56.227	-	41.817	50.664	56.932	55.62	58.823	56.684	59.694	59.694	59.237		37	1644	75	1458	395
8733	C	T	59.237	PASS	missense	MODERATE	ORF1ab	8468C>T	Thr2823Ile	-	-	-	-	58.823	-	-	-	59.237	-	-	-	-	-	59.237	-	-	-	-	-	37.379	-	-	-	-	-	-	-	-	-	-	-	-	-		-	-	-	-	361
8986	C	T	58.46	PASS	synonymous	LOW	ORF1ab	8721C>T	Asp2907Asp	50.848	22.342	55.62	58.445	53.555	52.516	40.829	45.773	49.325	57.476	52.609	49.46	39.033	46.806	47.623	45.793	46.831	-	38.882	54.052	22.77	53.555	41.558	29.953	-	38.309	49.46	48.943	58.445	53.555	54.613	51.528	54.923	25.264		88	1461	149	1543	361
9053	G	T	60.786	PASS	missense	MODERATE	ORF1ab	8788G>T	Val2930Leu	55.435	60.206	52.161	59.237	58.823	58.097	59.694	56.932	55.087	54.613	55.087	59.694	57.476	59.237	58.097	58.445	59.237	-	60.206	58.445	53.109	60.786	55.087	58.823	-	59.694	57.196	52.247	59.694	58.445	58.823	56.015	57.776	58.097		118	2320	211	1581	432
9123	GTT	G	41.64	PASS	frameshift	HIGH	ORF1ab	8859_8860delTT	Tyr2954fs	-	-	-	-	-	-	-	-	-	-	-	-	-	-	36.48	-	-	-	-	-	-	-	-	-	-	-	-	-	-	-	-	-	-	-		-	-	-	-	-
9127	T	G	39.272	PASS	stop_gained	HIGH	ORF1ab	8862T>G	Tyr2954*	-	-	-	-	-	-	-	-	-	-	-	-	-	-	21.996	-	-	-	-	-	-	-	-	-	-	8.825	-	-	-	-	-	-	-	-		-	-	-	-	-
9133	C	G	25.169	PASS	synonymous	LOW	ORF1ab	8868C>G	Leu2956Leu	-	-	-	-	-	-	-	-	-	-	-	-	-	-	25.169	-	-	-	-	-	-	-	-	-	-	12.57	-	-	-	-	-	-	-	-		-	-	-	-	-
9891	C	T	58.445	PASS	missense	MODERATE	ORF1ab	9626C>T	Ala3209Val	-	-	-	-	-	-	-	-	-	-	-	-	-	-	-	-	-	58.445	-	-	-	-	-	-	56.227	-	-	-	-	-	-	-	-	-		-	-	-	-	-
9893	C	T	46.183	PASS	missense	MODERATE	ORF1ab	9628C>T	Leu3210Phe	42.676	46.183	-	-	-	-	-	-	-	-	-	-	-	-	-	-	-	-	-	-	-	-	-	-	-	-	-	-	-	-	-	-	-	-		93	997	-	-	-
10029	C	T	61.455	PASS	missense	MODERATE	ORF1ab	9764C>T	Thr3255Ile	58.823	60.786	60.206	58.823	56.684	58.445	59.237	56.227	54.765	56.449	55.257	60.206	57.776	61.455	61.455	58.445	60.206	-	61.455	60.786	60.786	61.455	59.237	59.237	-	59.694	60.206	59.694	52.077	61.455	57.476	60.206	58.823	57.776		93	998	157	117	103
10605	C	A	60.206	PASS	missense	MODERATE	ORF1ab	10340C>A	Pro3447His	-	-	-	-	-	-	-	-	-	-	-	-	-	-	-	-	-	60.206	-	-	-	-	-	-	59.237	-	-	-	-	-	-	-	-	-		-	-	-	-	-
11201	A	G	66.227	PASS	missense	MODERATE	ORF1ab	10936A>G	Thr3646Ala	60.786	60.206	60.786	66.227	59.694	60.206	59.694	55.435	58.823	59.694	56.684	60.786	57.476	56.932	53.326	57.776	59.694	-	60.786	66.227	63.216	61.455	62.247	66.227	-	66.227	64.466	66.227	64.466	60.206	61.455	61.455	61.455	60.786		167	214	246	453	54
11332	A	G	58.823	PASS	synonymous	LOW	ORF1ab	11067A>G	Val3689Val	57.476	49.943	54.185	58.445	50.976	54.466	54.466	55.257	55.62	52.705	50.848	54.923	52.705	57.196	55.62	53.674	56.449	-	58.823	54.923	54.923	53.796	49.067	54.923	-	54.466	50.786	46.612	50.912	48.706	50.976	49.842	46.958	45.668		177	214	258	453	54
11418	T	C	62.247	PASS	missense	MODERATE	ORF1ab	11153T>C	Val3718Ala	-	-	-	-	-	-	-	-	-	-	-	-	-	-	-	-	-	62.247	-	-	-	-	-	-	60.786	-	-	-	-	-	-	-	-	-		-	-	-	-	-
11782	A	G	54.613	PASS	synonymous	LOW	ORF1ab	11517A>G	Lys3839Lys	-	-	-	-	-	-	-	-	-	-	-	-	-	-	-	-	-	-	-	-	-	-	-	-	-	-	54.613	-	-	-	-	-	-	-		-	-	-	-	-
11900	C	T	61.455	PASS	missense	MODERATE	ORF1ab	11635C>T	Leu3879Phe	-	-	-	-	-	-	-	-	-	-	-	-	-	-	-	-	-	61.455	-	-	-	-	-	-	60.786	-	-	-	-	-	-	-	-	-		-	-	-	-	-
12374	C	T	60.206	PASS	missense	MODERATE	ORF1ab	12109C>T	Leu4037Phe	57.476	59.237	60.206	-	-	-	-	-	-	-	-	-	-	-	-	-	-	-	-	-	-	-	-	-	-	-	-	-	-	-	-	-	-	-		145	214	196	-	-
12946	T	C	60.206	PASS	synonymous	LOW	ORF1ab	12681T>C	Tyr4227Tyr	-	-	-	-	-	-	-	-	-	-	-	-	-	-	-	-	-	59.237	-	-	-	-	-	-	60.206	-	-	-	-	-	-	-	-	-		-	-	-	-	-
14408	C	T	62.247	PASS	missense	MODERATE	ORF1ab	14144C>T	Pro4715Leu	54.052	59.237	57.776	58.097	60.206	61.455	61.455	60.786	60.206	60.206	62.247	60.786	60.206	58.823	56.684	59.237	58.445	55.435	46.205	54.185	55.087	56.449	48.592	52.902	57.776	47.593	55.257	59.694	57.476	55.62	58.097	55.257	54.185	55.9705		160	4570	212	3752	878
15451	G	A	63.216	PASS	missense	MODERATE	ORF1ab	15187G>A	Gly5063Ser	60.206	58.097	61.455	61.455	63.216	61.455	62.247	60.786	60.786	62.247	58.823	60.786	60.786	60.206	61.455	62.247	58.445	52.424	54.923	55.087	47.776	51.603	56.449	47.088	56.684	55.257	56.932	59.694	50.604	54.466	54.765	57.476	60.206	54.3255		228	4579	316	3756	878
16466	C	T	62.247	PASS	missense	MODERATE	ORF1ab	16202C>T	Pro5401Leu	57.196	60.206	56.227	56.932	55.813	59.694	57.776	58.823	59.237	56.932	56.449	60.206	58.445	59.237	59.694	58.445	59.694	60.206	59.694	58.823	59.694	60.786	58.097	58.445	59.694	62.247	59.237	59.237	55.813	59.237	59.694	59.694	59.694	35.382		220	1813	309	671	436
16912	G	T	42.562	PASS	missense	MODERATE	ORF1ab	16648G>T	Val5550Leu	-	-	-	-	-	-	-	-	-	-	-	-	-	-	-	-	-	-	42.562	-	-	-	-	-	-	31.943	28.286	-	27.292	-	-	29.391	-	-		-	-	-	-	-
17406	A	G	58.445	PASS	synonymous	LOW	ORF1ab	17142A>G	Arg5714Arg	-	-	-	-	-	-	-	-	-	-	-	-	-	-	-	-	-	58.445	-	-	-	-	-	-	58.445	-	-	-	-	-	-	-	-	-		-	-	-	-	-
18176	C	T	60.786	PASS	missense	MODERATE	ORF1ab	17912C>T	Pro5971Leu	-	-	-	-	-	-	-	-	-	-	-	-	-	-	-	-	-	60.206	-	-	-	-	-	-	60.786	-	-	-	-	-	-	-	-	-		-	-	-	-	-
18468	A	G	59.694	PASS	synonymous	LOW	ORF1ab	18204A>G	Gly6068Gly	-	-	-	-	-	-	-	-	-	-	-	-	-	-	-	-	-	55.087	-	-	-	-	-	-	59.694	-	-	-	-	-	-	-	-	-		-	-	-	-	-
18636	G	GA	46.1605	PASS	frameshift	HIGH	orf1ab	18376dupA	Ile6126fs	-	-	-	-	-	-	-	-	-	-	-	-	-	-	-	-	-	-	-	-	-	-	-	-	-	-	-	-	-	-	-	-	-	46.1605		-	-	-	-	-
18642	AG	A	14.7045	PASS	frameshift	HIGH	orf1ab	18380delG	Gly6127fs	-	-	-	-	-	-	-	-	-	-	-	-	-	-	-	-	-	-	-	-	-	-	-	-	-	-	-	-	-	-	-	-	-	14.7045		-	-	-	-	-
18698	C	T	60.786	PASS	missense	MODERATE	ORF1ab	18434C>T	Ala6145Val	-	-	-	-	-	-	-	-	-	-	-	-	-	-	-	-	60.786	-	-	-	-	-	-	-	-	-	-	-	-	-	-	-	-	-		-	-	-	-	-
19220	C	T	60.206	PASS	missense	MODERATE	ORF1ab	18956C>T	Ala6319Val	54.052	56.932	53.922	58.445	54.923	57.196	56.227	54.923	57.776	56.449	54.323	60.206	54.466	59.694	59.237	57.776	59.694	-	56.684	55.087	57.776	57.476	56.449	56.015	-	55.813	56.932	53.674	53.326	54.923	55.257	55.087	58.097	59.694		105	899	145	679	171
19485	T	TAG	34.531	PASS	frameshift	HIGH	ORF1ab	19221_19222insAG	Val6408fs	-	-	-	-	-	-	-	-	-	-	-	-	-	-	-	-	-	-	-	-	-	-	-	-	-	-	34.531	-	-	-	-	-	-	-		-	-	-	-	-
19487	T	TG	19.505	PASS	frameshift	HIGH	ORF1ab	19223_19224insG	Cys6409fs	-	-	-	-	-	-	-	-	-	-	-	-	-	-	-	-	-	-	-	-	-	-	-	-	-	-	19.505	-	-	-	-	-	-	-		-	-	-	-	-
20262	A	G	54.466	PASS	synonymous	LOW	ORF1ab	19998A>G	Leu6666Leu	-	-	-	-	-	-	-	-	-	-	-	-	-	-	-	-	-	54.466	-	-	-	-	-	-	48.63	-	-	-	-	-	-	-	-	-		-	-	-	-	-
20527	G	T	50.316	PASS	missense	MODERATE	ORF1ab	20263G>T	Val6755Phe	-	-	-	46.684	45.471	47.418	45.526	40.195	42.153	41.398	38.555	46.141	39.092	44.643	42.516	45.054	-	-	48.445	43.722	47.142	50.316	40.515	41.015	-	40.509	34.311	37.498	37.536	43.821	37.406	45.545	46.119	-		-	-	-	1261	275
21618	C	G	61.455	PASS	missense	MODERATE	S	56C>G	Thr19Arg	60.786	55.813	58.445	58.823	55.813	55.62	59.237	59.237	59.694	61.455	58.823	55.62	61.455	55.087	57.476	59.694	59.237	58.823	56.227	58.823	55.813	55.435	59.694	56.684	56.684	55.435	53.109	58.097	56.932	56.932	57.776	58.097	58.097	55.853		55	344	67	623	79
21846	C	T	57.776	PASS	missense	MODERATE	S	284C>T	Thr95Ile	50.976	57.776	47.653	-	-	-	-	-	-	-	-	-	-	-	-	-	-	-	-	-	-	-	-	-	-	-	-	-	-	-	-	-	-	-		55	347	68	-	-
21897	C	T	59.237	PASS	missense	MODERATE	S	335C>T	Ser112Leu	-	-	-	57.776	55.813	57.196	54.466	57.476	50.099	56.932	57.196	55.435	50.912	55.257	59.237	56.227	59.237	-	57.776	55.813	58.823	58.823	58.823	58.823	-	58.097	56.932	58.823	56.449	57.776	56.932	57.776	58.097	56.5665		-	-	-	624	79
21987	G	A	61.455	PASS	missense	MODERATE	S	425G>A	Gly142Asp	53.326	59.694	51.175	57.776	54.323	56.684	54.466	54.613	53.109	52.902	54.052	52.424	50.848	56.227	58.445	55.813	57.196	60.786	60.206	56.227	55.435	59.694	60.786	60.786	54.765	61.455	60.206	60.206	58.823	62.247	62.247	60.206	60.786	60.206		55	348	68	624	79
22000	C	T	57.476	PASS	synonymous	LOW	S	438C>T	His146His	-	-	-	54.323	45.417	49.067	45.526	47.447	46.495	46.314	45.872	47.901	43.626	53.004	52.077	49.237	-	-	54.613	53.216	51.913	55.813	54.923	57.476	-	55.813	56.932	56.684	42.361	56.227	55.813	52.902	54.323	49.7675		-	-	-	625	79
22028	GAGTTCA	G	255.587	PASS	disruptive_inframe_deletion	MODERATE	S	467_472delAGTTCA	Glu156_Arg158delinsGly	170.921	209.133	192.925	184.082	173.932	186.735	166.309	200.257	204.2	200.438	220.719	210.882	196.448	214.625	202.534	198.539	223.762	206.523	218.267	226.105	249.003	227.17	209.233	224.443	255.587	246.352	235.772	243.906	207.443	234.466	218.337	202.949	222.268	190.122		54	347	68	625	79
22917	T	G	58.823	PASS	missense	MODERATE	S	1355T>G	Leu452Arg	56.932	55.435	58.823	55.813	55.257	53.796	55.62	54.765	54.923	54.052	54.323	51.041	56.015	51.313	54.765	57.476	55.257	51.678	54.923	50.372	51.528	53.674	42.984	49.994	50.664	54.613	47.966	47.934	42.822	46.882	51.041	51.755	49.743	49.46		76	1473	107	1251	352
22995	C	A	59.694	lowqual	missense	MODERATE	S	1433C>A	Thr478Lys	52.802	40.911	59.694	-	47.223	45.345	48.097	9.699	44.583	39.382	47.87	47.714	50.206	51.041	43.046	44.309	49.108	42.379	42.714	43.986	50.786	36.672	31.963	47.564	42.802	41.419	25.031	29.492	36.344	44.796	48.233	37.015	28.852	-		55	1199	97	-	305
23403	A	G	61.455	PASS	missense	MODERATE	S	1841A>G	Asp614Gly	61.455	59.237	59.694	58.097	60.786	60.206	58.445	60.206	60.786	58.823	59.694	57.476	57.476	59.694	55.813	60.786	57.776	57.776	57.776	51.833	54.613	60.786	53.922	55.813	45.435	59.237	53.674	50.486	52.902	56.227	57.776	57.776	58.823	62.247		107	1207	179	761	306
23604	C	G,A	63.216	PASS	missense	MODERATE	S	2042C>A	Pro681His	57.776	58.445	60.786	61.455	60.206	60.786	59.237	58.823	58.823	60.206	63.216	57.476	63.216	56.932	59.694	58.823	55.813	54.613	56.684	53.109	44.875	57.776	54.765	53.674	51.243	55.087	52.335	52.161	51.833	53.439	54.466	53.326	51.994	43.698		109	1208	186	763	306
24410	G	A	59.694	PASS	missense	MODERATE	S	2848G>A	Asp950Asn	58.097	57.196	56.684	57.776	57.196	55.62	54.323	57.196	53.326	56.015	57.776	59.694	58.823	57.196	57.776	56.932	57.196	54.052	58.097	47.418	55.087	57.476	52.802	53.216	49.46	51.678	51.833	50.976	55.435	55.087	50.046	53.109	56.684	49.145		95	1210	155	763	307
25469	C	T	62.247	PASS	missense	MODERATE	ORF3a	77C>T	Ser26Leu	58.097	60.786	58.445	61.455	58.445	55.435	56.449	60.206	58.097	58.823	58.823	59.694	56.449	60.206	59.694	57.776	59.237	59.694	61.455	59.694	61.455	60.786	60.786	62.247	60.786	62.247	60.206	58.823	58.823	57.476	59.694	59.694	61.455	61.5165		182	477	277	517	97
26107	G	C	69.237	PASS	missense	MODERATE	ORF3a	715G>C	Glu239Gln	-	-	-	69.237	61.455	64.466	64.466	60.206	59.694	66.227	55.087	66.227	62.247	69.237	69.237	66.227	63.216	-	69.237	61.455	69.237	66.227	69.237	69.237	-	66.227	64.466	66.227	66.227	69.237	64.466	61.455	64.466	64.466		-	-	-	517	98
26767	T	C	64.7215	PASS	missense	MODERATE	M	245T>C	Ile82Thr	60.786	64.466	63.216	61.455	62.247	62.247	61.455	62.247	58.823	63.216	61.455	63.216	63.216	64.466	62.247	62.247	64.466	64.466	64.466	64.466	63.216	63.216	63.216	62.247	64.466	62.247	60.206	51.108	62.247	63.216	63.216	63.216	66.227	64.466		143	494	168	513	132
27507	A	C	64.466	PASS	synonymous	LOW	ORF7a	114A>C	Gly38Gly	-	-	-	59.694	55.62	62.247	58.823	62.247	60.786	60.206	56.015	62.247	51.833	62.247	63.216	60.786	63.216	-	64.466	63.216	64.466	63.216	62.247	64.466	-	64.466	64.466	60.206	62.247	62.247	63.216	61.455	64.466	43.973		-	-	-	526	132
27563	CTTGCTTTAGCACTCAAT	C	523.648	PASS	frameshift	HIGH	ORF7a	178_194delAGCACTCAATTTGCTTT	Ser60fs	452.31	431.756	523.648	-	-	-	-	-	-	-	-	-	-	-	-	-	-	-	-	-	-	-	-	-	-	-	-	-	-	-	-	-	-	-		177	499	238	-	-
27638	T	C	64.466	PASS	missense	MODERATE	ORF7a	245T>C	Val82Ala	58.823	64.466	60.206	61.455	61.455	60.206	60.206	58.445	61.455	60.786	57.476	63.216	59.237	63.216	60.786	60.786	61.455	60.786	63.216	59.694	63.216	61.455	63.216	64.466	59.694	62.247	64.466	57.776	60.786	60.206	62.247	61.455	62.247	60.206		177	499	238	527	132
27673	C	T	60.206	PASS	stop_gained	HIGH	ORF7a	280C>T	Gln94*	-	-	-	60.206	58.097	57.196	58.823	56.227	54.323	56.684	55.435	57.476	54.923	58.823	56.932	59.694	-	-	56.449	51.678	59.237	58.097	59.237	60.206	-	58.097	58.823	51.528	58.097	56.932	58.097	54.185	56.684	-		-	-	-	527	132
27739	C	T	60.786	PASS	missense	MODERATE	ORF7a	346C>T	Leu116Phe	-	-	-	-	-	-	-	-	-	-	-	-	-	-	-	-	-	60.786	-	-	-	-	-	-	59.694	-	-	-	-	-	-	-	-	-		-	-	-	-	-
27752	C	T	61.455	PASS	missense	MODERATE	ORF7a	359C>T	Thr120Ile	56.932	59.694	56.227	59.694	52.705	58.097	56.932	58.823	56.449	57.776	51.384	56.449	56.932	57.196	57.476	58.097	58.823	58.823	56.932	53.109	61.455	58.823	59.694	60.786	55.087	57.196	59.694	52.902	58.097	59.694	59.694	59.237	59.694	56.684		176	498	237	527	132
27874	C	T	60.206	PASS	upstream_gene	MODIFIER	ORF8	-20C>T		57.196	57.776	57.776	57.776	58.445	57.196	56.684	55.813	57.476	55.62	55.62	54.923	52.516	58.097	57.196	57.476	60.206	-	58.445	52.161	58.823	57.776	57.476	60.206	-	59.694	58.823	48.338	58.445	58.097	58.823	55.813	56.449	56.932		161	497	218	527	132
27945	C	T	60.786	PASS	stop_gained	HIGH	ORF8	52C>T	Gln18*	-	-	-	-	-	59.694	60.206	60.206	-	-	-	-	-	60.206	-	-	-	-	-	-	-	-	-	60.786	-	-	-	-	-	-	-	-	-	-		-	-	-	-	-
28247	AGATTTC	A	192.845	PASS	conservative_inframe_deletion	MODERATE	ORF8	355_360delGATTTC	Asp119_Phe120del	163.593	139.557	162.043	158.402	173.939	192.845	161.315	174.043	161.135	167.993	169.907	187.314	160.499	177.316	181.879	189.127	181.466	150.355	161.341	153.927	166.527	164.157	148.977	152.811	166.096	157.333	156.162	159.613	160.078	142.385	160.273	162.409	144.625	135.987		278	1375	351	2365	358
28270	TA	T	51.108	PASS	upstream_gene	MODIFIER	N	-3delA		32.451	47.684	36.241	46.381	39.704	47.447	38.615	47.418	44.105	47.39	36.823	48.303	31.623	49.109	46.984	46.077	47.062	41.25	49.552	47.934	47.593	37.889	38.611	42.912	45.545	51.108	46.183	43.428	46.119	43.999	45.508	49.025	44.553	44.495		282	1376	352	2369	359
28461	A	G	69.237	PASS	missense	MODERATE	N	188A>G	Asp63Gly	62.247	66.227	69.237	69.237	69.237	69.237	63.216	69.237	64.466	69.237	66.227	66.227	63.216	66.227	69.237	64.466	69.237	69.237	69.237	69.237	64.466	69.237	59.237	69.237	66.227	69.237	66.227	62.247	63.216	59.694	63.216	66.227	61.455	66.227		234	914	269	2520	250
28881	G	T	58.445	PASS	missense	MODERATE	N	608G>T	Arg203Met	51.603	54.765	54.923	58.445	53.796	54.185	54.466	52.705	53.216	53.796	54.613	54.185	51.384	51.755	56.227	52.802	52.609	56.015	56.015	55.435	55.087	54.613	55.813	54.185	55.435	56.227	54.466	54.613	53.796	54.466	55.257	54.923	53.555	80.071		234	914	270	2520	250
28916	G	T	59.237	PASS	missense	MODERATE	N	643G>T	Gly215Cys	55.62	55.62	55.435	56.227	57.776	56.449	56.227	54.613	56.227	55.813	59.237	56.449	54.466	58.097	56.449	56.449	56.684	-	56.932	56.684	56.449	56.449	56.015	56.684	-	56.449	56.684	53.326	54.923	56.449	54.323	56.684	56.449	52.161		234	914	270	2519	250
29032	G	T	59.694	PASS	missense	MODERATE	N	759G>T	Glu253Asp	54.466	59.237	59.694	-	-	-	-	-	-	-	-	-	-	-	-	-	-	-	-	-	-	-	-	-	-	-	-	-	-	-	-	-	-	-		234	914	270	-	-
29095	C	T	59.694	PASS	synonymous	LOW	N	822C>T	Phe274Phe	-	-	-	-	-	-	-	-	-	-	-	-	-	-	-	-	-	59.694	-	-	-	-	-	-	56.449	-	-	-	-	-	-	-	-	-		-	-	-	-	-
29347	C	T	58.445	PASS	synonymous	LOW	N	1074C>T	Asp358Asp	-	-	-	57.776	56.684	56.932	54.923	57.196	54.765	55.813	55.087	56.015	54.185	57.776	57.476	55.257	-	-	58.097	57.776	58.097	58.445	57.196	57.476	-	57.476	56.932	56.015	57.196	54.323	56.015	56.449	55.62	-		-	-	-	2521	250
29402	G	T	61.455	PASS	missense	MODERATE	N	1129G>T	Asp377Tyr	54.765	57.476	52.802	57.196	57.196	58.097	58.823	58.097	58.445	57.776	57.476	57.776	61.455	58.445	58.097	57.476	58.445	55.813	59.694	56.449	58.097	58.097	56.449	57.196	57.776	56.684	55.62	56.227	56.932	53.216	55.62	58.445	56.449	60.206		218	909	246	2521	249
29742	G	T	58.097	PASS	downstream_gene	MODIFIER	S	*4358G>T		48.165	53.216	43.216	54.613	51.528	55.62	55.813	54.923	55.435	55.813	51.041	57.776	52.424	56.227	55.435	56.684	58.097	52.516	57.196	54.185	56.932	56.227	54.466	54.466	57.196	56.684	53.674	57.776	46.27	46.472	49.109	47.115	56.015	56.227		125	897	138	2502	245
Median DPSP	914.5	Mean DPSP	2230.67	STD DPSP	3510.53
Median QUAL	57.776	Mean QUAL	63.2086	STD QUAL	34.8389
[truncated: 29 more columns]
