# Supplementary material for: SARS-CoV-2 Delta variant isolates from vaccinated individuals
Source: BMC Genomics. 2022 Jun 4;23:417. doi: 10.1186/s12864-022-08652-z (PMC9166184; doi:10.1186/s12864-022-08652-z)
Supplement: Supplementary file 9 — Additional file 9. GISAID genomes sequences used in this study. [file 12864_2022_8652_MOESM9_ESM.xlsx]

## Sheet: GISAID
Additional file 9. GISAID genomes sequences used in this study.
Accession	Lineage	Collection date	Collection location	Mutations
EPI_ISL_2149715	AY.1	2021-04-22	North America / USA / Tennessee	NSP4_V167L,Spike_T95I,NSP4_T492I,NS7a_T120I,NSP13_P77L,NSP3_P1469S,NSP12_P323L,Spike_D950N,Spike_W258L,NSP6_T77A,Spike_K417N,NSP3_A488S,NS7b_T40I,NSP14_A394V,Spike_P681R,NSP3_P1228L,N_R203M,Spike_G142D,NS3_S26L,N_D63G,N_G215C,Spike_T19R,Spike_T478K,NS7a_V82A,Spike_L452R,NSP12_G671S,N_D377Y,Spike_D614G,M_I82T
EPI_ISL_2320446	AY.1	2021-05-10	North America / USA / California	NSP4_V167L,Spike_T95I,NSP4_T492I,NS7a_T120I,NSP13_P77L,NSP3_P1469S,NSP12_P323L,Spike_D950N,Spike_W258L,NSP6_T77A,Spike_K417N,M_L29F,Spike_F157del,NSP3_A488S,NS7b_T40I,NSP14_A394V,Spike_P681R,NSP3_P1228L,N_R203M,NS3_S26L,N_D63G,N_G215C,NSP2_K489N,Spike_R158del,Spike_E156G,Spike_T19R,Spike_T478K,NS7a_V82A,Spike_L452R,NSP12_G671S,N_D377Y,Spike_D614G,M_I82T
EPI_ISL_2399109	AY.1	2021-05-18	North America / USA / Connecticut	NSP4_V167L,Spike_T95I,NSP4_T492I,NS7a_T120I,NSP13_P77L,NSP3_P1469S,NSP12_P323L,Spike_D950N,Spike_W258L,NSP6_T77A,NSP4_P29S,Spike_K417N,Spike_F157del,NSP3_A488S,NSP14_D496Y,NS7b_T40I,NSP14_A394V,Spike_P681R,NSP3_P1228L,N_R203M,NSP15_D212G,Spike_G142D,NS3_S26L,N_D63G,N_G215C,Spike_R158del,Spike_G932C,Spike_E156G,Spike_T19R,Spike_T478K,NS7a_V82A,Spike_L452R,NSP12_G671S,N_D377Y,Spike_D614G,M_I82T
EPI_ISL_2544788	AY.1	2021-05-21	North America / USA / Maryland / MDH	NSP4_V167L,Spike_T95I,NSP4_T492I,NS7a_T120I,NSP13_P77L,NSP3_P1469S,NSP12_P323L,Spike_D950N,Spike_W258L,NSP6_T77A,Spike_K417N,Spike_F157del,NSP3_A488S,NS7b_T40I,NSP14_A394V,Spike_P681R,NSP3_P1228L,N_R203M,NSP1_R73H,Spike_G142D,NS3_S26L,N_D63G,N_G215C,NSP2_P624S,Spike_R158del,Spike_E156G,Spike_T19R,Spike_T478K,NS7a_V82A,Spike_L452R,NSP12_G671S,N_D377Y,Spike_D614G,M_I82T
EPI_ISL_2645281	AY.1	2021-05-24	North America / USA / South Dakota	NSP4_V167L,Spike_T95I,NSP4_T492I,NS7a_T120I,NSP13_P77L,NSP3_P1469S,NSP12_P323L,Spike_D950N,Spike_W258L,NSP6_T77A,Spike_K417N,Spike_F157del,NSP3_A488S,NS7b_T40I,NSP14_A394V,Spike_P681R,NSP3_P1228L,N_R203M,NSP4_E141D,NSP3_D32B,Spike_G142D,NS3_S26L,N_D63G,N_G215C,Spike_R158del,Spike_E156G,Spike_T19R,Spike_T478K,NS7a_V82A,Spike_L452R,NSP12_G671S,N_D377Y,Spike_D614G,M_I82T
EPI_ISL_2545667	AY.2	2021-06-01	North America / USA / Hawaii	NS7a_T120I,NSP13_P77L,NSP12_P323L,Spike_D950N,Spike_K417N,Spike_F157del,Spike_A222V,NSP4_A446V,Spike_P681R,N_R203M,Spike_G142D,NS3_S26L,N_D63G,NSP3_P822L,NSP3_P1750S,Spike_R158del,Spike_E156G,Spike_T19R,Spike_T478K,NS7a_V82A,Spike_L452R,NSP3_A328T,NSP6_T181I,NSP13_T367I,NSP12_G671S,N_D377Y,NSP6_V149A,Spike_D614G,Spike_V70F,M_I82T
EPI_ISL_2663131	AY.2	2021-06-01	North America / USA / Louisiana	NS8_D119V,NS7a_T120I,NSP13_P77L,NSP12_P323L,Spike_D950N,Spike_K417N,Spike_R158G,Spike_A222V,NSP4_A446V,Spike_P681R,Spike_F157C,N_R203M,NS3_S26L,N_D63G,NSP3_P822L,NSP2_F86S,Spike_T19R,Spike_T478K,NS7a_V82A,Spike_L452R,NSP3_A328T,NSP6_T181I,NSP13_T367I,NS8_F120L,NSP12_G671S,N_D377Y,NSP6_V149A,Spike_D614G,NS8_T11I,Spike_V70F,M_I82T
EPI_ISL_2663222	AY.2	2021-06-13	North America / USA / Minnesota	NS7a_T120I,NSP13_P77L,NSP12_P323L,Spike_D950N,Spike_K417N,Spike_F157del,Spike_A222V,NSP4_A446V,Spike_P681R,N_R203M,Spike_G142D,NS3_S26L,N_D63G,NSP3_P822L,Spike_R158del,Spike_E156G,Spike_T19R,Spike_T478K,NS7a_V82A,Spike_L452R,NSP3_A328T,NSP6_T181I,NSP13_T367I,NSP12_G671S,N_D377Y,NSP6_V149A,Spike_D614G,NS3_L85F,Spike_V70F,M_I82T
EPI_ISL_2687322	AY.2	2021-06-09	North America / USA / California	NS7a_T120I,NSP13_P77L,NSP12_P323L,Spike_D950N,Spike_K417N,Spike_F157del,Spike_A222V,NSP4_A446V,Spike_P681R,N_R203M,NS3_S26L,N_D63G,NSP3_P822L,Spike_R158del,Spike_E156G,Spike_T19R,Spike_T478K,NS7a_V82A,Spike_L452R,NSP3_A328T,NSP6_T181I,NSP13_T367I,NSP12_G671S,N_D377Y,NSP6_V149A,Spike_D614G,NS3_I37T,Spike_V70F,M_I82T
EPI_ISL_2724853	AY.2	2021-06-10	North America / USA / Hawaii / Maui County	NS7a_T120I,NSP13_P77L,NSP12_P323L,Spike_D950N,Spike_K417N,Spike_F157del,Spike_A222V,NSP4_A446V,Spike_P681R,N_R203M,Spike_G142D,NS3_S26L,N_D63G,NSP3_P822L,Spike_R158del,Spike_E156G,Spike_T19R,Spike_T478K,NS7a_V82A,Spike_L452R,NSP3_A328T,NSP6_T181I,NSP13_T367I,NSP12_G671S,N_D377Y,NSP6_V149A,Spike_D614G,NS3_L85F,Spike_V70F,M_I82T
EPI_ISL_2784746	AY.2	2021-06-20	North America / USA / Texas	NS7a_T120I,NSP13_P77L,NSP12_P323L,Spike_D950N,Spike_K417N,Spike_F157del,Spike_A222V,NSP4_A446V,Spike_P681R,N_R203M,NS3_S26L,N_D63G,NSP3_P822L,Spike_K356N,Spike_R158del,Spike_E156G,Spike_T19R,Spike_T478K,NS7a_V82A,Spike_L452R,NSP3_A328T,NSP6_T181I,NSP13_T367I,NSP12_G671S,N_D377Y,NSP6_V149A,Spike_D614G,NS3_L85F,Spike_V70F,M_I82T
EPI_ISL_2784804	AY.2	2021-06-22	North America / USA / Michigan	NS7a_T120I,NSP13_P77L,NSP12_P323L,Spike_D950N,Spike_K417N,Spike_F157del,Spike_A222V,NSP4_A446V,Spike_P681R,N_R203M,NS3_S26L,N_D63G,NSP3_P822L,NSP3_V418F,Spike_R158del,Spike_E156G,Spike_T19R,Spike_T478K,NS7a_V82A,Spike_L452R,NSP3_A328T,NSP6_T181I,NSP13_T367I,NSP12_G671S,N_D377Y,NSP6_V149A,Spike_D614G,NS3_L85F,Spike_V70F,M_I82T
EPI_ISL_2784924	AY.2	2021-06-19	North America / USA / Florida	NS3_L83F,NS7a_T120I,NSP13_P77L,NSP12_P323L,Spike_D950N,Spike_K417N,Spike_F157del,Spike_A222V,NSP4_A446V,Spike_P681R,N_R203M,NS3_S26L,N_D63G,NSP3_P822L,Spike_R158del,Spike_E156G,Spike_T19R,Spike_T478K,NS7a_V82A,Spike_L452R,NSP3_A328T,NSP6_T181I,NSP13_T367I,NSP12_G671S,N_D377Y,NSP6_V149A,Spike_D614G,Spike_V70F,M_I82T
EPI_ISL_2784930	AY.2	2021-06-20	North America / USA / Florida	NS3_L83F,NS7a_T120I,NSP13_P77L,NSP14_F133L,NSP12_P323L,Spike_D950N,Spike_K417N,Spike_F157del,NSP14_A353T,Spike_A222V,NSP4_A446V,Spike_P681R,N_R203M,NS3_S26L,Spike_T941I,NSP3_P822L,N_D63G,Spike_R158del,Spike_E156G,Spike_T19R,Spike_T478K,NS7a_V82A,Spike_L452R,NSP3_A328T,NSP6_T181I,NSP13_T367I,NSP12_G671S,N_D377Y,NSP6_V149A,Spike_D614G,Spike_V70F,M_I82T
EPI_ISL_2785106	AY.2	2021-06-15	North America / USA / Florida	NS3_L83F,NS7a_T120I,NSP13_P77L,NSP12_P323L,Spike_D950N,NS8_V62L,Spike_K417N,Spike_F157del,Spike_A222V,NSP4_A446V,Spike_P681R,N_R203M,NS3_S26L,N_D63G,NSP3_P822L,Spike_R158del,Spike_E156G,Spike_T19R,Spike_T478K,NS7a_V82A,Spike_L452R,NSP3_A328T,NSP6_T181I,NSP13_T367I,NSP12_G671S,N_D377Y,NSP6_V149A,Spike_D614G,Spike_V70F,M_I82T
EPI_ISL_2785190	AY.2	2021-06-18	North America / USA / Florida	NS7a_T120I,NSP13_P77L,NSP12_P323L,Spike_D950N,Spike_K417N,Spike_F157del,Spike_A222V,NSP4_A446V,Spike_P681R,N_R203M,NS3_S26L,N_D63G,NSP3_P822L,Spike_R158del,Spike_E156G,Spike_T19R,Spike_T478K,NS7a_V82A,Spike_L452R,NSP3_A328T,NSP6_T181I,NSP13_T367I,NSP12_G671S,N_D377Y,NSP6_V149A,Spike_D614G,Spike_V70F,M_I82T
EPI_ISL_2785345	AY.2	2021-06-13	North America / USA / California	NS7a_T120I,NSP13_P77L,NSP12_P323L,Spike_D950N,Spike_K417N,Spike_F157del,Spike_A222V,NSP4_A446V,Spike_P681R,N_R203M,Spike_G142D,NS3_S26L,N_D63G,NSP3_P822L,Spike_R158del,Spike_E156G,Spike_T19R,Spike_T478K,NS7a_V82A,Spike_L452R,NSP3_A328T,NSP6_T181I,NSP13_T367I,NSP12_G671S,N_D377Y,NSP6_V149A,Spike_D614G,Spike_V70F,M_I82T
EPI_ISL_2785346	AY.2	2021-06-13	North America / USA / California	NS7a_T120I,NSP13_P77L,NSP12_P323L,Spike_D950N,Spike_K417N,Spike_F157del,Spike_A222V,NSP4_A446V,Spike_P681R,N_R203M,NS3_S26L,N_D63G,NSP3_P822L,Spike_R158del,Spike_E156G,Spike_T19R,Spike_T478K,NS7a_V82A,Spike_L452R,NSP3_A328T,NSP6_T181I,NSP13_T367I,NSP12_G671S,N_D377Y,NSP6_V149A,Spike_D614G,NS3_I37T,Spike_V70F,M_I82T
EPI_ISL_2785347	AY.2	2021-06-13	North America / USA / California	NS7a_T120I,NSP13_P77L,NSP12_P323L,Spike_D950N,Spike_K417N,Spike_F157del,Spike_A222V,NSP4_A446V,Spike_P681R,N_R203M,NS3_S26L,N_D63G,NSP3_P822L,Spike_R158del,Spike_E156G,Spike_T19R,Spike_T478K,NS7a_V82A,Spike_L452R,NSP3_A328T,NSP6_T181I,NSP13_T367I,NSP12_G671S,N_D377Y,NSP6_V149A,Spike_D614G,Spike_V70F,M_I82T
EPI_ISL_2787325	AY.2	2021-06-11	North America / USA / California / Los Angeles County	NS7a_T120I,NSP13_P77L,NSP12_P323L,Spike_D950N,Spike_K417N,Spike_F157del,Spike_A222V,NSP4_A446V,Spike_P681R,N_R203M,Spike_G142D,NS3_S26L,N_D63G,NSP3_P822L,Spike_R158del,Spike_E156G,Spike_T19R,Spike_T478K,NS7a_V82A,Spike_L452R,NSP3_A328T,NSP6_T181I,NSP13_T367I,NSP12_G671S,N_D377Y,Spike_P412L,NSP6_V149A,Spike_D614G,Spike_V70F,M_I82T
EPI_ISL_2787511	AY.2	2021-05-18	North America / USA / Alaska	NS7a_T120I,NSP13_P77L,NSP12_P323L,Spike_D950N,Spike_K417N,Spike_F157del,Spike_A222V,NSP4_A446V,Spike_P681R,N_R203M,Spike_G142D,NS3_S26L,N_D63G,NSP3_P822L,Spike_R158del,Spike_E156G,Spike_T19R,Spike_T478K,NS7a_V82A,Spike_L452R,NSP3_A328T,NSP6_T181I,NSP13_T367I,NSP12_G671S,N_D377Y,NSP6_V149A,Spike_D614G,Spike_V70F,M_I82T
EPI_ISL_2812006	AY.2	2021-06-11	North America / USA / California / Los Angeles County	NS7a_T120I,NSP13_P77L,NSP12_P323L,Spike_D950N,Spike_K417N,Spike_F157del,Spike_A222V,NSP4_A446V,Spike_P681R,N_R203M,NS3_S26L,N_D63G,NSP3_P822L,Spike_R158del,Spike_E156G,Spike_T19R,Spike_T478K,NS7a_V82A,Spike_L452R,NSP3_A328T,NSP6_T181I,NSP13_T367I,NSP12_G671S,N_D377Y,NSP6_V149A,Spike_D614G,NS3_L85F,Spike_V70F,M_I82T
EPI_ISL_2812011	AY.2	2021-06-11	North America / USA / California / Los Angeles County	NS7a_T120I,NSP13_P77L,NSP12_P323L,Spike_D950N,Spike_K417N,Spike_F157del,Spike_A222V,NSP4_A446V,Spike_P681R,N_R203M,NS3_S26L,N_D63G,NSP3_P822L,Spike_R158del,Spike_E156G,Spike_T19R,Spike_T478K,NS7a_V82A,Spike_L452R,NSP3_A328T,NSP6_T181I,NSP13_T367I,NSP12_G671S,N_D377Y,NSP6_V149A,Spike_D614G,NS3_L85F,Spike_V70F,M_I82T
EPI_ISL_2398049	AY.3	2021-05-21	North America / USA / Missouri	NSP4_V167L,NSP4_T492I,NS7a_T120I,NSP13_P77L,NSP3_P1469S,NSP12_P323L,Spike_D950N,NSP6_T77A,Spike_F157del,NSP3_A488S,NS7b_T40I,NSP14_A394V,Spike_P681R,NSP3_P1228L,N_R203M,Spike_G142D,NS3_S26L,N_D63G,N_G215C,Spike_R158del,Spike_E156G,Spike_T19R,Spike_T478K,NS7a_V82A,Spike_L452R,NSP12_G671S,N_D377Y,Spike_D614G,NSP6_I162V,M_I82T
EPI_ISL_2398054	AY.3	2021-05-21	North America / USA / Colorado	NSP4_V167L,NSP4_T492I,NSP13_P77L,NSP3_P1469S,NSP12_P323L,Spike_D950N,NSP6_T77A,NSP3_A1736V,Spike_F157del,NSP3_A488S,N_T265I,NS7b_T40I,NSP14_A394V,Spike_P681R,NSP3_P1228L,N_R203M,NSP12_F192V,Spike_G142D,NS3_S26L,N_D63G,N_G215C,Spike_R158del,Spike_E156G,Spike_T19R,NSP12_G671S,N_D377Y,M_I82T
EPI_ISL_2421240	AY.3	2021-05-09	North America / USA / New York / Wayne County	NSP4_V167L,NSP4_T492I,NS7a_T120I,NSP13_P77L,NSP3_P1469S,NSP12_P323L,Spike_D950N,NSP6_T77A,Spike_F157del,NSP3_A488S,NS7b_T40I,NSP14_A394V,Spike_P681R,NSP3_P1228L,N_R203M,NS3_S26L,N_D63G,N_G215C,Spike_R158del,Spike_E156G,Spike_T19R,Spike_T478K,NS7a_V82A,Spike_L452R,NSP12_G671S,N_D377Y,Spike_D614G,NSP6_I162V,M_I82T
EPI_ISL_2451575	AY.3	2021-05-18	North America / USA / Oklahoma	NSP4_V167L,NSP4_T492I,NS7a_T120I,NSP13_P77L,NSP3_P1469S,NSP12_P323L,Spike_D950N,NSP6_L37F,NSP6_T77A,Spike_F157del,NSP3_A488S,NS7b_T40I,NSP14_A394V,Spike_P681R,NSP3_P1228L,N_R203M,NSP2_R218C,Spike_G142D,NS3_S26L,N_D63G,N_G215C,Spike_R158del,Spike_E156G,Spike_T19R,Spike_T478K,NS7a_V82A,Spike_L452R,NSP12_G671S,N_D377Y,Spike_D614G,NSP6_I162V,M_I82T
EPI_ISL_2481288	AY.3	2021-05-27	North America / USA / Virginia	NSP4_V167L,NSP4_T492I,NS7a_T120I,NSP13_P77L,NSP3_P1469S,NSP12_P323L,Spike_D950N,NSP6_T77A,Spike_F157del,NSP3_A488S,NS7b_T40I,NSP14_A394V,Spike_P681R,NSP3_P1228L,N_R203M,Spike_G142D,NS3_S26L,N_D63G,N_G215C,Spike_R158del,Spike_E156G,Spike_T19R,Spike_T478K,NS7a_V82A,Spike_L452R,NSP12_G671S,N_D377Y,Spike_D614G,NSP6_I162V,M_I82T
EPI_ISL_2481401	AY.3	2021-05-28	North America / USA / Virginia	NSP4_V167L,NSP4_T492I,NS7a_T120I,NSP13_P77L,NSP3_P1469S,NSP12_P323L,Spike_D950N,NSP6_T77A,Spike_F157del,NSP3_A488S,NS7b_T40I,NSP14_A394V,Spike_P681R,NSP3_P1228L,N_R203M,Spike_G142D,NS3_S26L,N_D63G,N_G215C,Spike_R158del,Spike_E156G,Spike_T19R,Spike_T478K,NS7a_V82A,Spike_L452R,NSP12_G671S,N_D377Y,Spike_D614G,NSP6_I162V,M_I82T
EPI_ISL_2484082	AY.3	2021-05-27	North America / USA / Arizona / Maricopa County	NS7a_T120I,NSP13_P77L,NS6_Q56R,NSP14_Y494H,NSP12_P323L,Spike_D950N,NSP3_T724I,Spike_F157del,Spike_A222V,NSP4_A446V,Spike_P681R,N_R203M,NS3_S26L,N_D63G,NSP3_P822L,Spike_A348S,Spike_R158del,Spike_E156G,Spike_T19R,Spike_T478K,NS7a_V82A,Spike_L452R,NSP6_T181I,NS8_L95V,NSP12_G671S,N_D377Y,NSP6_V149A,Spike_D614G,M_I82T
EPI_ISL_2528365	AY.3	2021-06-03	North America / USA / Missouri	NSP4_V167L,NSP4_T492I,NS7a_T120I,NSP13_P77L,NSP3_P1469S,NSP12_P323L,Spike_D950N,NSP6_T77A,Spike_F157del,NSP3_A488S,NS7b_T40I,NSP14_A394V,Spike_P681R,NSP3_P1228L,N_R203M,NS3_S26L,N_D63G,N_G215C,Spike_R158del,Spike_E156G,Spike_T19R,Spike_T478K,NS7a_V82A,Spike_L452R,NSP12_G671S,N_D377Y,Spike_D614G,NSP6_I162V,M_I82T
EPI_ISL_2663218	AY.3	2021-06-11	North America / USA / Minnesota	NSP4_V167L,NSP4_T492I,NS7a_T120I,NSP13_P77L,NSP3_P1469S,NSP12_P323L,Spike_D950N,NSP6_T77A,Spike_F157del,NSP3_A488S,NS7b_T40I,NSP14_A394V,Spike_P681R,NSP3_P1228L,N_R203M,Spike_G142D,NS3_S26L,N_D63G,N_G215C,Spike_R158del,Spike_E156G,Spike_T19R,Spike_T478K,NS7a_V82A,Spike_L452R,NSP3_C1347W,NSP1_E148D,NSP12_G671S,N_D377Y,Spike_D614G,NSP6_I162V,M_I82T
EPI_ISL_2687066	AY.3	2021-06-07	North America / USA / Missouri	NSP4_V167L,NSP4_T492I,NS7a_T120I,NSP15_V127F,NSP13_P77L,NSP3_P1469S,NSP12_P323L,Spike_D950N,NSP6_T77A,Spike_F157del,NSP3_A488S,NS7b_T40I,NSP14_A394V,Spike_P681R,NSP3_P1228L,N_R203M,NS3_S26L,N_D63G,N_G215C,Spike_R158del,Spike_E156G,Spike_T19R,Spike_T478K,NS7a_V82A,NSP15_D39Y,Spike_L452R,NSP12_G671S,N_D377Y,Spike_D614G,NSP6_I162V,M_I82T
EPI_ISL_2687567	AY.3	2021-06-12	North America / USA / Illinois	NSP4_V167L,NSP4_T492I,NS7a_T120I,NSP13_P77L,NSP3_P1469S,NSP12_P323L,Spike_D950N,NSP6_T77A,Spike_F157del,NSP3_A488S,NS7b_T40I,NSP14_A394V,Spike_P681R,NSP3_P1228L,N_R203M,NS3_S26L,N_D63G,N_G215C,Spike_R158del,Spike_E156G,Spike_T19R,Spike_T478K,NS7a_V82A,Spike_L452R,NSP3_T1022I,NSP12_G671S,N_D377Y,Spike_D614G,NSP6_I162V,M_I82T
EPI_ISL_2689780	AY.3	2021-06-22	North America / USA / Kansas	NSP4_V167L,NSP4_T492I,NS7a_T120I,NSP13_P77L,NSP3_P1469S,NSP12_P323L,Spike_D950N,NSP6_T77A,Spike_F157del,NSP3_A488S,N_S194L,NS7b_T40I,NSP14_A394V,Spike_P681R,NSP3_P1228L,N_R203M,Spike_G142D,NS3_S26L,N_D63G,N_G215C,Spike_R158del,Spike_E156G,Spike_T19R,NS3_S92L,Spike_T478K,NS7a_V82A,Spike_L452R,NSP12_G671S,N_D377Y,Spike_D614G,NSP6_I162V,M_I82T
EPI_ISL_2690052	AY.3	2021-06-02	North America / USA / Kansas	NSP4_V167L,NSP4_T492I,NS7a_T120I,NSP13_P77L,NSP3_P1469S,NSP12_P323L,Spike_D950N,NSP3_W1509C,NSP6_T77A,Spike_F157del,NSP3_A488S,NS7b_T40I,NSP14_A394V,Spike_P681R,NSP8_T141M,NSP3_P1228L,N_R203M,Spike_G142D,NS3_S26L,N_D63G,N_G215C,Spike_R158del,Spike_E156G,Spike_T19R,Spike_T478K,NS7a_V82A,Spike_L452R,NSP12_G671S,N_D377Y,Spike_D614G,NSP6_I162V,M_I82T
EPI_ISL_2693035	AY.3	2021-06-16	North America / USA / Oregon / Umatilla County	NSP4_V167L,NSP1_H81Y,Spike_T95I,NSP4_T492I,NS7a_T120I,NSP13_P77L,NSP3_P1469S,NSP12_P323L,NSP6_T77A,NSP3_S1406F,Spike_F157del,NSP3_A488S,NS7b_T40I,NSP14_A394V,Spike_P681R,NSP3_P1228L,N_R203M,NS3_S26L,N_D63G,N_G215C,Spike_R158del,Spike_E156G,Spike_T19R,Spike_T478K,NS7a_V82A,Spike_L452R,Spike_P1162L,NSP12_G671S,N_D377Y,Spike_D614G,NSP3_S1230F,M_I82T
EPI_ISL_2727574	AY.3	2021-06-12	North America / USA / New Jersey	NSP4_V167L,NSP4_T492I,NS7a_T120I,NSP13_P77L,NSP3_P1469S,NSP12_P323L,Spike_D950N,NSP9_L42F,NSP6_T77A,NSP3_T1036I,Spike_F157del,NSP3_A488S,NS7b_T40I,NSP14_A394V,Spike_P681R,NSP3_P1228L,NSP15_A80V,N_R203M,NS3_S26L,N_D63G,N_G215C,Spike_R158del,Spike_E156G,Spike_T19R,Spike_T478K,NS7a_V82A,Spike_L452R,NSP12_G671S,N_D377Y,Spike_D614G,NSP6_I162V,M_I82T
EPI_ISL_2727759	AY.3	2021-06-02	North America / USA / Wisconsin / Brown County	NSP4_V167L,NSP4_T492I,NS7a_T120I,NSP13_P77L,NSP3_P1469S,NSP12_P323L,Spike_D950N,NSP6_T77A,Spike_F157del,NSP3_A488S,NS7b_T40I,NSP14_A394V,Spike_P681R,NSP3_P1228L,N_R203M,Spike_G142D,NS3_S26L,N_D63G,N_G215C,Spike_R158del,Spike_E156G,Spike_T19R,Spike_T478K,NS7a_V82A,Spike_L452R,NSP12_G671S,N_D377Y,Spike_D614G,NSP6_I162V,M_I82T
EPI_ISL_2772581	AY.3	2021-06-29	North America / USA / Kansas	NSP4_V167L,NSP4_T492I,NS7a_T120I,NSP13_P77L,NSP3_P1469S,NSP12_P323L,Spike_D950N,NSP6_T77A,Spike_F157del,NSP3_A488S,NS7b_T40I,NSP14_A394V,NSP6_A46V,Spike_P681R,NSP3_P1228L,N_R203M,Spike_G142D,NS3_S26L,N_D63G,N_G215C,Spike_C1235F,Spike_R158del,Spike_E156G,Spike_T19R,Spike_T478K,NS7a_V82A,Spike_L452R,NSP12_G671S,N_D377Y,Spike_D614G,NSP6_I162V,M_I82T
EPI_ISL_2784758	AY.3	2021-06-20	North America / USA / Texas	NSP4_V167L,NSP4_T492I,NS7a_T120I,NSP13_P77L,NSP4_L264F,NSP3_P1469S,NSP12_P323L,Spike_D950N,NSP6_T77A,NSP3_A1798V,Spike_F157del,NSP3_A488S,NS7b_T40I,NSP14_A394V,Spike_P681R,NSP3_P1228L,N_R203M,NS3_S26L,N_D63G,N_G215C,Spike_R158del,Spike_E156G,Spike_T19R,Spike_T478K,NS7a_V82A,Spike_L452R,NSP12_G671S,N_D377Y,Spike_D614G,NSP6_I162V,M_I82T
EPI_ISL_2785086	AY.3	2021-06-19	North America / USA / Oklahoma	NSP4_V167L,NSP4_T492I,NS7a_T120I,NSP13_P77L,NSP3_P1469S,NSP12_P323L,Spike_D950N,NSP6_T77A,Spike_F157del,NSP3_A488S,NS7b_T40I,NSP14_A394V,Spike_P681R,NSP3_P1228L,NSP15_A80V,N_R203M,NS3_S26L,N_D63G,N_G215C,Spike_R158del,Spike_E156G,Spike_T19R,Spike_T478K,NS7a_V82A,Spike_L452R,NSP12_G671S,N_D377Y,Spike_D614G,NSP6_I162V,M_I82T
EPI_ISL_2785321	AY.3	2021-06-13	North America / USA / California	NSP4_V167L,NSP4_T492I,NS7a_T120I,NSP13_P77L,NSP3_P1469S,NSP12_P323L,Spike_D950N,NSP6_T77A,NSP3_A1798V,Spike_F157del,NSP3_A488S,NS7b_T40I,NSP14_A394V,Spike_P681R,NSP3_P1228L,N_R203M,NS3_S26L,N_D63G,N_G215C,Spike_R158del,Spike_E156G,Spike_T19R,Spike_T478K,NS7a_V82A,Spike_L452R,NSP12_G671S,N_D377Y,Spike_D614G,NSP6_I162V,M_I82T
EPI_ISL_2785410	AY.3	2021-06-14	North America / USA / California	NSP4_V167L,NSP4_T492I,NS7a_T120I,NSP13_P77L,NSP3_P1469S,NSP12_P323L,NSP6_T77A,Spike_F157del,NSP3_A488S,NS7b_T40I,NSP14_A394V,Spike_P681R,NSP3_P1228L,N_R203M,NS3_S26L,N_D63G,N_G215C,Spike_R158del,Spike_P793S,Spike_E156G,Spike_T19R,Spike_T478K,NS7a_V82A,Spike_L452R,NSP3_T1022I,NSP12_G671S,N_D377Y,Spike_D614G,NSP6_I162V,M_I82T
EPI_ISL_2785505	AY.3	2021-06-13	North America / USA / Missouri	NSP4_V167L,NSP4_T492I,NS7a_T120I,NSP13_P77L,NSP3_P1469S,NSP12_P323L,Spike_D950N,NSP6_T77A,Spike_F157del,NSP3_A488S,NS7b_T40I,NSP14_A394V,Spike_P681R,NSP3_P1228L,N_R203M,NS3_S26L,N_D63G,N_G215C,Spike_R158del,Spike_E156G,Spike_T19R,Spike_T478K,NS7a_V82A,Spike_L452R,NSP12_G671S,N_D377Y,Spike_D614G,E_V49L,NSP6_I162V,M_I82T
EPI_ISL_2786333	AY.3	2021-06-11	North America / USA / Missouri	NSP4_V167L,NSP4_T492I,NS7a_T120I,NSP13_P77L,NSP3_P1469S,NSP12_P323L,Spike_D950N,NSP6_T77A,NSP3_A1798V,Spike_F157del,NSP3_A488S,NS7b_T40I,NSP14_A394V,Spike_P681R,NSP3_P1228L,N_R203M,Spike_G142D,NS3_S26L,N_D63G,N_G215C,Spike_R158del,Spike_E156G,Spike_T19R,Spike_T478K,NS7a_V82A,Spike_L452R,NSP12_G671S,N_D377Y,Spike_D614G,NSP6_I162V,M_I82T
EPI_ISL_2786450	AY.3	2021-06-14	North America / USA / Colorado	NSP4_V167L,NSP4_T492I,NS7a_T120I,NSP13_P77L,NSP3_P1469S,NSP12_P323L,NSP3_T432A,Spike_D950N,NSP6_T77A,Spike_F157del,NSP3_A488S,NS7b_T40I,NSP14_A394V,Spike_P681R,NSP3_P1228L,N_R203M,Spike_G142D,NS3_S26L,N_D63G,N_G215C,Spike_R158del,Spike_E156G,Spike_T19R,Spike_T478K,NS7a_V82A,Spike_L452R,NSP12_G671S,N_D377Y,Spike_D614G,NSP6_I162V,M_I82T
EPI_ISL_2787744	AY.3	2021-06-04	North America / USA / Missouri	NSP4_V167L,NSP4_T492I,NS7a_T120I,NSP13_P77L,NSP3_P1469S,NSP12_P323L,Spike_D950N,NSP6_T77A,Spike_F157del,NSP3_A488S,NS7b_T40I,NSP14_A394V,Spike_P681R,NSP3_P1228L,N_R203M,Spike_G142D,NS3_S26L,N_D63G,N_G215C,Spike_R158del,Spike_E156G,Spike_T19R,Spike_T478K,NS7a_V82A,Spike_L452R,NSP12_G671S,N_D377Y,NSP6_I162V,Spike_D614G,NSP4_S76N,M_I82T
EPI_ISL_2787797	AY.3	2021-06-03	North America / USA / Kansas	NSP4_V167L,NSP4_T492I,NS7a_T120I,NSP6_A88V,NSP13_P77L,NSP3_P1469S,NSP12_P323L,Spike_D950N,NSP6_T77A,Spike_F157del,NSP3_A488S,NS7b_T40I,NSP14_A394V,Spike_P681R,NSP3_P1228L,N_R203M,NSP3_D32B,Spike_G142D,NS3_S26L,N_D63G,N_G215C,Spike_R158del,Spike_E156G,Spike_T19R,Spike_T478K,NS7a_V82A,Spike_L452R,NSP12_G671S,N_D377Y,Spike_D614G,NSP6_I162V,M_I82T
EPI_ISL_2787860	AY.3	2021-06-07	North America / USA / New Jersey	NSP4_V167L,NS8_I74T,NSP4_T492I,NS6_M1L,NS7a_T120I,NSP13_P77L,NSP3_P1469S,NSP12_P323L,NS3_T223I,Spike_D950N,NSP6_T77A,Spike_F157del,NSP3_A488S,NS7b_T40I,NSP14_A394V,Spike_P681R,NSP3_P1228L,N_R203M,NSP3_D32B,Spike_G142D,NS3_S26L,N_D63G,N_G215C,Spike_R158del,Spike_E156G,Spike_T19R,Spike_T478K,NS7a_V82A,Spike_L452R,NSP12_G671S,N_D377Y,Spike_D614G,NSP6_I162V,M_I82T
EPI_ISL_2788051	AY.3	2021-06-01	North America / USA / Arkansas	NSP4_V167L,NS8_I74T,NSP4_T492I,NS6_M1L,NS7a_T120I,NSP13_P77L,NSP3_P1469S,NSP12_P323L,NS3_T223I,Spike_D950N,NSP6_T77A,Spike_F157del,NSP3_A488S,NS7b_T40I,NSP14_A394V,Spike_P681R,NSP3_P1228L,N_R203M,Spike_G142D,NS3_S26L,N_D63G,N_G215C,Spike_R158del,Spike_E156G,Spike_T19R,Spike_T478K,NS7a_V82A,Spike_L452R,NSP12_G671S,N_D377Y,Spike_D614G,NSP6_I162V,M_I82T
EPI_ISL_2611400	AY.3.1	2021-06-07	North America / USA / Mississippi	NSP4_V167L,NSP4_T492I,NS7a_T120I,NSP13_P77L,NSP3_P1469S,NSP12_P323L,Spike_D950N,NSP6_T77A,NSP14_H26Y,Spike_F157del,NSP3_A488S,NS7b_T40I,NSP14_A394V,Spike_P681R,NSP3_P1228L,N_R203M,Spike_G142D,NS3_S26L,N_D63G,N_G215C,Spike_R158del,Spike_E156G,Spike_T19R,Spike_T478K,NS7a_V82A,Spike_L452R,NSP3_D309Y,NSP12_G671S,N_D377Y,Spike_D614G,NSP6_I162V,M_I82T
EPI_ISL_2646325	AY.3.1	2021-06-04	North America / USA / Mississippi	NSP4_V167L,NSP4_T492I,NS7a_T120I,NSP13_P77L,NSP3_P1469S,NSP12_P323L,Spike_D950N,NSP6_T77A,NSP14_H26Y,Spike_F157del,NSP3_A488S,NS7b_T40I,NSP14_A394V,Spike_P681R,NSP3_P1228L,N_R203M,NS3_S26L,N_D63G,N_G215C,Spike_R158del,Spike_E156G,Spike_T19R,Spike_T478K,NS7a_V82A,Spike_L452R,NSP3_D309Y,NSP12_G671S,N_D377Y,Spike_D614G,NSP6_I162V,M_I82T
EPI_ISL_2787562	AY.3.1	2021-06-07	North America / USA / Mississippi	NSP4_V167L,NSP4_T492I,NS7a_T120I,NSP13_P77L,NSP3_P1469S,NSP12_P323L,Spike_D950N,NSP6_T77A,NSP14_H26Y,Spike_F157del,NSP3_A488S,NS7b_T40I,NSP14_A394V,Spike_P681R,NSP3_P1228L,N_R203M,Spike_G142D,NS3_S26L,N_D63G,N_G215C,Spike_R158del,Spike_E156G,Spike_T19R,Spike_T478K,NS7a_V82A,Spike_L452R,NSP3_D309Y,NSP12_G671S,N_D377Y,Spike_D614G,NSP6_I162V,M_I82T
EPI_ISL_1470937	B.1.617.2	2021-03-25	North America / USA / New York / New York City	NSP3_P1103Q,NSP6_H11Q,NS7a_T120I,NSP12_P323L,Spike_D950N,NSP16_R216C,Spike_F157del,NSP4_F375S,NSP2_P129L,Spike_P681R,N_R203M,NSP15_K259R,Spike_G142D,NSP4_D217N,NS3_S26L,N_D63G,NSP3_P822L,Spike_R158del,Spike_E156G,Spike_T19R,Spike_T478K,NS7a_V82A,Spike_L452R,N_D377Y,Spike_K77T,Spike_D614G,M_I82T
EPI_ISL_1470959	B.1.617.2	2021-03-25	North America / USA / New York / New York City	NSP3_P1103Q,NSP6_H11Q,NS7a_T120I,NSP12_P323L,Spike_D950N,Spike_F157del,NSP4_F375S,NSP2_P129L,Spike_P681R,N_R203M,NSP15_K259R,Spike_G142D,NSP4_D217N,NS3_S26L,N_D63G,NSP3_P822L,Spike_R158del,Spike_E156G,Spike_T19R,Spike_T478K,NS7a_V82A,Spike_L452R,N_D377Y,Spike_K77T,Spike_D614G,M_I82T
EPI_ISL_1562503	B.1.617.2	2021-03-16	North America / USA / California	NS7a_T120I,NSP13_P77L,NSP12_P323L,NSP13_E319D,Spike_F157del,Spike_A222V,NSP4_A446V,Spike_P681R,N_R203M,NS3_S26L,N_D63G,NSP3_P822L,Spike_R158del,Spike_E156G,Spike_T19R,Spike_T478K,NS7a_V82A,Spike_L452R,NSP6_T181I,NSP12_G671S,N_D377Y,NSP6_V149A,Spike_D614G,M_I82T
EPI_ISL_1592421	B.1.617.2	2021-03-28	North America / USA / Massachusetts	Spike_V483F,NS7a_T120I,NSP8_T146I,NSP13_P77L,NSP12_P323L,Spike_D950N,Spike_F157del,Spike_A222V,NSP4_A446V,Spike_P681R,N_R203M,NS3_S26L,N_D63G,NSP3_P822L,NSP14_Q354H,Spike_R158del,Spike_E156G,Spike_T19R,Spike_T478K,NS7a_V82A,Spike_L452R,NSP6_T181I,NSP12_G671S,N_D377Y,NSP6_V149A,Spike_D614G,M_I82T
EPI_ISL_1611370	B.1.617.2	2021-03-31	North America / USA / New Jersey	NSP3_P1103Q,NSP6_H11Q,NS7a_T120I,NSP12_P323L,Spike_D950N,Spike_F157del,NSP4_F375S,NSP2_P129L,Spike_P681R,N_R203M,NSP15_K259R,Spike_G142D,NSP4_D217N,NS3_S26L,N_D63G,NSP3_P822L,Spike_K150N,Spike_R158del,Spike_E156G,Spike_T19R,Spike_T478K,NS7a_V82A,Spike_L452R,N_D377Y,Spike_K77T,Spike_D614G,M_I82T
EPI_ISL_1678079	B.1.617.2	2021-03-16	North America / USA / New York / New York City	NSP3_P1103Q,NSP6_H11Q,NS7a_T120I,NSP3_S166I,NSP12_P323L,Spike_D950N,Spike_F157del,NSP4_F375S,NSP2_P129L,Spike_P681R,N_R203M,NSP15_K259R,Spike_G142D,NSP4_D217N,NS3_S26L,N_D63G,NSP3_P822L,Spike_R158del,Spike_E156G,Spike_T19R,Spike_T478K,NS7a_V82A,Spike_L452R,N_D377Y,Spike_K77T,Spike_D614G,M_I82T
EPI_ISL_1680048	B.1.617.2	2021-04-01	North America / USA / Indiana	NSP6_H11Q,NS3_E239D,NS7a_T120I,NSP12_P323L,Spike_D950N,Spike_F157del,NSP4_F375S,NSP2_P129L,Spike_P681R,N_R203M,NSP15_K259R,NSP4_D217N,NS3_S26L,N_D63G,NSP3_P822L,Spike_R158del,Spike_E156G,Spike_T19R,Spike_T478K,NS7a_V82A,Spike_L452R,N_D377Y,Spike_K77T,Spike_D614G,M_I82T
EPI_ISL_1683986	B.1.617.2	2021-04-09	North America / USA / North Carolina	NS7a_T120I,NSP13_P77L,NSP12_P323L,Spike_D950N,Spike_F157del,Spike_A222V,NSP4_A446V,Spike_P681R,N_R203M,Spike_G142D,NS3_S26L,N_D63G,NSP3_P822L,Spike_R158del,Spike_E156G,Spike_T478K,NS7a_V82A,Spike_L452R,NSP6_T181I,NSP12_G671S,N_D377Y,NSP6_V149A,NSP3_N291D,Spike_D614G,Spike_T19I,M_I82T
EPI_ISL_1684717	B.1.617.2	2021-04-05	North America / USA / Nevada	NSP4_V167L,NSP4_T492I,NS7a_T120I,NSP13_P77L,NSP3_P1469S,NSP12_P323L,Spike_D950N,NSP6_T77A,Spike_F157del,NSP3_A488S,NS7b_T40I,NSP14_A394V,NSP3_P1228L,Spike_P681R,N_R203M,Spike_G142D,NS3_S26L,N_D63G,N_G215C,Spike_R158del,Spike_E156G,Spike_T19R,NSP2_K81N,Spike_T478K,NS7a_V82A,Spike_L452R,NSP12_G671S,N_D377Y,Spike_D614G,NS3_D238Y,M_I82T
EPI_ISL_1690245	B.1.617.2	2021-04-04	North America / USA / Florida	NSP4_V167L,NSP3_S1285F,Spike_T95I,NSP4_T492I,NS7a_T120I,NSP13_P77L,NSP3_P1469S,NSP12_P323L,Spike_D950N,NSP6_T77A,Spike_F157del,NSP3_A488S,NS7b_T40I,NSP14_A394V,Spike_P681R,NSP3_P1228L,N_R203M,NS3_S26L,N_D63G,N_G215C,Spike_R158del,Spike_E156G,Spike_T19R,Spike_T478K,NS7a_V82A,Spike_L452R,NSP12_G671S,N_D377Y,Spike_D614G,M_I82T
EPI_ISL_1711803	B.1.617.2	2021-04-05	North America / USA / Oklahoma	NSP4_V167L,NSP4_T492I,NS7a_T120I,NSP13_P77L,NSP3_P1469S,NSP12_P323L,Spike_D950N,NSP6_T77A,Spike_F157del,NSP3_A488S,NS7b_T40I,NSP14_A394V,Spike_P681R,NSP3_P1228L,N_R203M,Spike_G142D,NS3_S26L,N_D63G,N_G215C,Spike_R158del,Spike_E156G,Spike_T19R,Spike_T478K,NS7a_V82A,Spike_L452R,NSP12_G671S,N_D377Y,Spike_D614G,NS3_E239Q,M_I82T
EPI_ISL_1735500	B.1.617.2	2021-04-06	North America / USA / Illinois	NS7a_T120I,NSP13_P77L,NSP12_P323L,Spike_D950N,NSP14_P46L,Spike_F157del,NSP2_P129L,NSP4_A446V,Spike_P681R,N_R203M,NS3_S26L,N_D63G,NSP3_P822L,NS7a_L116F,Spike_R158del,Spike_E156G,Spike_T19R,Spike_T478K,NS7a_V82A,Spike_L452R,NSP12_G671S,N_D377Y,NSP6_V149A,Spike_D614G,N_P326L,M_I82T
EPI_ISL_1736936	B.1.617.2	2021-04-06	North America / USA / Texas	NS7a_T120I,NSP13_P77L,NSP12_P323L,Spike_D950N,Spike_F157del,Spike_A222V,Spike_L5F,NSP4_A446V,Spike_P681R,N_R203M,NS3_S26L,N_D63G,NSP3_P822L,Spike_R158del,Spike_E156G,Spike_T19R,Spike_T478K,NS7a_V82A,Spike_L452R,NSP6_T181I,NSP12_G671S,N_D377Y,NSP14_C216F,NSP6_V149A,Spike_D614G,NSP2_S36F,M_I82T
EPI_ISL_1797026	B.1.617.2	2021-04-09	North America / USA / Georgia	NS7a_T120I,NSP13_P77L,NS3_A103T,Spike_T859I,NSP12_P323L,Spike_D950N,NSP14_P46L,Spike_F157del,NSP2_P129L,NSP4_A446V,Spike_P681R,N_R203M,NS3_S26L,N_D63G,NSP3_P822L,NS7a_L116F,Spike_R158del,Spike_E156G,Spike_T19R,Spike_T478K,NS7a_V82A,Spike_L452R,NSP12_G671S,N_D377Y,NSP6_V149A,Spike_D614G,M_I82T
EPI_ISL_1797206	B.1.617.2	2021-04-08	North America / USA / Tennessee	NS7a_T120I,NSP13_P77L,NSP14_R76C,NSP12_P323L,Spike_D950N,NSP14_P46L,Spike_F157del,NSP2_P129L,NSP4_A446V,Spike_P681R,N_R203M,NS3_S26L,N_D63G,NSP3_P822L,NS7a_L116F,Spike_R158del,Spike_E156G,Spike_T19R,Spike_T478K,NS7a_V82A,Spike_L452R,NSP12_G671S,N_D377Y,NSP6_V149A,Spike_D614G,M_I82T
EPI_ISL_1799003	B.1.617.2	2021-04-12	North America / USA / California	NS7a_T120I,NSP13_P77L,E_V62F,NSP12_P323L,Spike_D950N,NSP14_P46L,Spike_F157del,NSP2_P129L,NSP4_A446V,Spike_P681R,N_R203M,Spike_G142D,NS3_S26L,N_D63G,NSP3_P822L,Spike_L1141W,NS7a_L116F,Spike_R158del,Spike_E156G,Spike_T19R,Spike_T478K,NS7a_V82A,Spike_L452R,NSP3_E595D,NSP12_G671S,N_D377Y,NSP6_V149A,Spike_D614G,M_I82T
EPI_ISL_1799336	B.1.617.2	2021-04-11	North America / USA / California	NSP1_F143del,NS7a_T120I,NSP13_P77L,NSP15_H234Y,NSP12_P323L,Spike_D950N,NSP3_H1274Y,Spike_F157del,NSP2_P129L,NSP4_A446V,Spike_P681R,N_R203M,N_R385K,Spike_G142D,NS3_S26L,N_D63G,NSP3_P822L,NS7a_L116F,Spike_R158del,Spike_E156G,Spike_T19R,NSP3_F336C,Spike_T478K,NS7a_V82A,Spike_L452R,NSP1_S142del,NSP12_G671S,N_D377Y,NSP1_K141del,NSP6_V149A,Spike_D614G,M_I82T
EPI_ISL_1800829	B.1.617.2	2021-04-15	North America / USA / New York	NSP4_V167L,Spike_T95I,NSP4_T492I,NS7a_T120I,NSP13_P77L,NSP3_P1469S,NSP12_P323L,Spike_D950N,NSP6_T77A,Spike_F157del,NSP3_A488S,NSP5_A70V,NS7b_T40I,NSP14_A394V,Spike_P681R,NSP3_P1228L,N_R203M,Spike_G142D,NS3_S26L,N_D63G,N_G215C,NSP15_L299I,Spike_R158del,Spike_E156G,Spike_T19R,Spike_T478K,NS7a_V82A,Spike_L452R,NSP12_G671S,N_D377Y,Spike_D614G,NSP2_P129S,M_I82T
EPI_ISL_1800981	B.1.617.2	2021-04-16	North America / USA / North Carolina	NS7a_T120I,NSP13_P77L,NSP15_H234Y,NSP12_P323L,N_P396S,Spike_D950N,NSP3_H1274Y,Spike_F157del,NSP2_K470E,NS3_ins104P,NSP2_P129L,NSP4_A446V,Spike_P681R,N_R203M,N_R385K,Spike_G142D,NS3_S26L,N_D63G,NSP3_P822L,NS7a_L116F,Spike_R158del,Spike_E156G,Spike_T19R,Spike_T478K,NS7a_V82A,Spike_L452R,NSP14_P451L,NSP12_G671S,N_D377Y,NSP6_V149A,Spike_D614G,M_I82T
EPI_ISL_1800987	B.1.617.2	2021-04-16	North America / USA / Maryland	NS7a_T120I,NSP13_P77L,NSP15_H234Y,NSP12_P323L,Spike_D950N,NSP3_H1274Y,Spike_F157del,NSP2_K470E,NS3_ins104P,NSP2_P129L,NSP4_A446V,Spike_P681R,N_R203M,Spike_G142D,NS3_S26L,N_D63G,NSP3_P822L,NS7a_L116F,Spike_R158del,Spike_E156G,Spike_T19R,Spike_T478K,NS7a_V82A,Spike_L452R,NSP14_P451L,NSP12_G671S,NSP6_V149A,Spike_D614G,M_I82T
EPI_ISL_1801017	B.1.617.2	2021-04-16	North America / USA / Maryland	NSP6_H11Q,NS7a_T120I,NSP12_P323L,Spike_D950N,Spike_F157del,NSP4_F375S,NSP2_P129L,Spike_P681R,N_R203M,NSP15_K259R,Spike_G142D,NSP4_D217N,NS3_S26L,N_D63G,NSP3_P822L,Spike_R158del,Spike_E156G,Spike_T19R,Spike_T478K,NS7a_V82A,Spike_L452R,N_D377Y,Spike_K77T,Spike_D614G,M_I82T
EPI_ISL_1801691	B.1.617.2	2021-04-15	North America / USA / Illinois	NSP6_H11Q,NS7a_T120I,NSP12_P323L,Spike_D950N,NS8_E92K,NSP4_F375S,Spike_P681R,N_R203M,NSP15_K259R,NSP4_D217N,NS3_S26L,NSP3_P822L,N_P80R,Spike_T19R,Spike_T478K,NS7a_V82A,Spike_L452R,N_D377Y,Spike_D614G
EPI_ISL_1802058	B.1.617.2	2021-04-14	North America / USA / Illinois	NSP6_H11Q,NS7a_T120I,NSP3_S1717L,NSP12_P323L,Spike_D950N,Spike_F157del,NSP4_F375S,NSP2_P129L,Spike_P681R,N_R203M,NSP15_K259R,Spike_G142D,NSP4_D217N,NS3_S26L,NSP3_P822L,Spike_R158del,Spike_E156G,Spike_T19R,Spike_T478K,NS7a_V82A,Spike_L452R,N_D377Y,Spike_K77T,Spike_D614G,M_I82T
EPI_ISL_1802476	B.1.617.2	2021-04-15	North America / USA / Illinois	NSP6_H11Q,NS7a_T120I,NSP3_S1717L,NSP12_P323L,Spike_D950N,Spike_F157del,NSP4_F375S,NSP2_P129L,Spike_P681R,N_R203M,NSP15_K259R,Spike_G142D,NSP4_D217N,NS3_S26L,N_D63G,NSP3_P822L,Spike_R158del,Spike_E156G,Spike_T19R,Spike_T478K,NS7a_V82A,Spike_L452R,N_D377Y,Spike_K77T,Spike_D614G,M_I82T
EPI_ISL_1802644	B.1.617.2	2021-04-17	North America / USA / Illinois	NS7a_T120I,NSP13_P77L,Spike_E1144Q,NSP12_P323L,Spike_D950N,NSP14_P46L,Spike_F157del,NSP2_P129L,NSP4_A446V,Spike_P681R,N_R203M,Spike_G142D,NS3_S26L,N_D63G,NSP3_P822L,NS7a_L116F,Spike_R158del,Spike_E156G,Spike_T19R,Spike_T478K,NS7a_V82A,Spike_L452R,NSP12_G671S,N_D377Y,NSP6_V149A,Spike_D614G,M_I82T
EPI_ISL_1803921	B.1.617.2	2021-04-13	North America / USA / Illinois	NS7a_T120I,NSP13_P77L,NSP12_P323L,Spike_D950N,NS7a_G38V,Spike_F157del,Spike_A222V,NSP4_A446V,Spike_P681R,N_R203M,NS3_S26L,N_D63G,NSP3_P822L,Spike_R158del,Spike_E156G,Spike_T19R,Spike_T478K,NS7a_V82A,Spike_L452R,NSP6_T181I,NSP12_G671S,N_D377Y,NSP6_V149A,Spike_D614G,M_I82T
EPI_ISL_1804135	B.1.617.2	2021-04-12	North America / USA / California	NSP4_V167L,Spike_T95I,NSP4_T492I,NS7a_T120I,NSP13_P77L,NSP3_P1469S,NSP12_P323L,Spike_D950N,NSP6_T77A,M_I82T,Spike_F157del,NSP3_A488S,NS7b_T40I,NSP14_A394V,Spike_P681R,NSP3_P1228L,N_R203M,NS3_S26L,N_D63G,N_G215C,Spike_R158del,Spike_E156G,Spike_T19R,Spike_T478K,NS7a_V82A,Spike_L452R,NSP12_G671S,N_D377Y,Spike_D614G,Spike_V1104L,NSP12_V257F
EPI_ISL_1804282	B.1.617.2	2021-04-11	North America / USA / North Carolina	NS7a_T120I,NSP13_P77L,Spike_E1144Q,NSP12_P323L,Spike_D950N,NSP14_P46L,Spike_F157del,NSP2_P129L,NSP4_A446V,Spike_P681R,N_R203M,NS3_S26L,N_D63G,NSP3_P822L,NS7a_L116F,Spike_R158del,Spike_E156G,Spike_T19R,Spike_T478K,NS7a_V82A,Spike_L452R,NSP12_G671S,N_D377Y,NSP6_V149A,Spike_D614G,M_I82T
EPI_ISL_1805678	B.1.617.2	2021-04-10	North America / USA / Virginia	NS7a_T120I,NSP13_P77L,NSP15_H234Y,NSP12_P323L,Spike_D950N,NSP3_H1274Y,Spike_F157del,NSP2_P129L,NSP4_A446V,Spike_P681R,N_R203M,N_R385K,NS3_S26L,N_D63G,NSP3_P822L,NSP3_N833T,NS7a_L116F,Spike_R158del,Spike_E156G,Spike_T19R,Spike_T478K,NS7a_V82A,Spike_L452R,NSP12_G671S,N_D377Y,NSP6_V149A,Spike_D614G,M_I82T
EPI_ISL_1823618	B.1.617.2	2021-04-07	North America / USA / Kentucky	NSP4_V167L,NSP4_T492I,NS7a_T120I,NSP13_P77L,NSP3_P1469S,NSP12_P323L,Spike_D950N,NSP6_T77A,Spike_F157del,NSP3_A488S,NS7b_T40I,NSP14_A394V,NSP3_P1228L,Spike_P681R,N_R203M,Spike_G142D,NS3_S26L,N_D63G,N_G215C,Spike_R158del,Spike_E156G,Spike_T19R,NSP2_K81N,Spike_T478K,NS7a_V82A,Spike_L452R,NSP12_G671S,N_D377Y,Spike_D614G,M_I82T
EPI_ISL_1828556	B.1.617.2	2021-04-27	North America / USA / New York / New York City	NS7a_T120I,NSP13_P77L,NSP12_P323L,Spike_D950N,Spike_F157del,Spike_A222V,NSP4_A446V,Spike_P681R,N_R203M,Spike_G142D,NS3_S26L,N_D63G,NSP3_P822L,Spike_R158del,Spike_E156G,Spike_T19R,Spike_T478K,NS7a_V82A,Spike_L452R,NSP6_T181I,NSP12_G671S,N_D377Y,NSP6_V149A,Spike_D614G,M_I82T
EPI_ISL_1828565	B.1.617.2	2021-04-28	North America / USA / New York / New York City	NSP4_V167L,Spike_T95I,NSP4_T492I,NS7a_T120I,NSP13_P77L,NSP3_P1469S,NSP12_P323L,Spike_D950N,NSP6_T77A,Spike_F157del,NSP3_A488S,NS7b_T40I,NSP14_A394V,Spike_P681R,NSP3_P1228L,N_R203M,Spike_G142D,NS3_S26L,N_D63G,N_G215C,Spike_R158del,NSP2_F505I,Spike_T19R,Spike_E156G,Spike_T478K,NS7a_V82A,Spike_L452R,NSP4_H362Y,NSP12_G671S,N_D377Y,Spike_D614G,M_I82T
EPI_ISL_1836007	B.1.617.2	2021-04-06	North America / USA / Massachusetts	NS7a_T120I,NSP13_P77L,NSP12_P323L,Spike_D950N,NSP14_P46L,NSP16_K182N,Spike_F157del,NSP2_P129L,NSP4_A446V,Spike_P681R,N_R203M,NS3_S26L,N_D63G,NSP3_P822L,NS7a_L116F,NSP3_L738F,Spike_R158del,Spike_E156G,Spike_T19R,Spike_T478K,NS7a_V82A,Spike_L452R,NSP12_G671S,N_D377Y,NSP6_V149A,Spike_D614G,M_I82T
EPI_ISL_1848351	B.1.617.2	2021-04-15	North America / USA / Oregon / Washington County	NS7a_T120I,NSP13_P77L,NSP12_P323L,Spike_D950N,Spike_F157del,Spike_A222V,NSP4_A446V,Spike_P681R,N_R203M,Spike_G142D,NS3_S26L,N_D63G,NSP3_P822L,Spike_R158del,Spike_E156G,Spike_T19R,Spike_T478K,NS7a_V82A,Spike_L452R,NSP6_T181I,NSP12_G671S,N_D377Y,NSP6_V149A,Spike_D614G,M_I82T
EPI_ISL_1856819	B.1.617.2	2021-04	North America / USA / Virginia	NSP4_V167L,Spike_T95I,NSP4_T492I,NS7a_T120I,NSP13_P77L,NSP3_P1469S,NSP12_P323L,Spike_D950N,NSP6_T77A,Spike_F157del,NSP3_A488S,Spike_L5F,NS7b_T40I,NSP14_A394V,Spike_P681R,NSP3_P1228L,N_R203M,Spike_G142D,NS3_S26L,N_D63G,N_G215C,Spike_R158del,Spike_E156G,Spike_T19R,Spike_T478K,NS7a_V82A,Spike_L452R,NSP12_G671S,N_D377Y,Spike_D614G,M_I82T
EPI_ISL_1897475	B.1.617.2	2021-04-19	North America / USA / Oregon / Washington County	NSP4_V167L,NSP4_T492I,NS7a_T120I,NSP13_P77L,NSP3_P1469S,NSP12_P323L,NSP6_T77A,Spike_F157del,NSP3_A488S,NS7b_T40I,NSP14_A394V,Spike_P681R,NSP3_P1228L,N_R203M,NSP3_I273V,Spike_G142D,NS3_S26L,N_D63G,N_G215C,Spike_R158del,Spike_E156G,Spike_T19R,Spike_T478K,NS7a_V82A,Spike_L452R,NSP12_G671S,N_D377Y,Spike_D614G,M_I82T
EPI_ISL_1907995	B.1.617.2	2021-04-14	North America / USA / Michigan	NSP4_V167L,Spike_T95I,NSP4_T492I,NS7a_T120I,NSP13_P77L,NSP3_P1469S,NSP12_P323L,NSP6_T77A,Spike_F157del,NSP3_A488S,NS7b_T40I,NSP14_A394V,Spike_P681R,NSP3_P1228L,N_R203M,NS3_S26L,N_D63G,N_G215C,Spike_R158del,Spike_E156G,Spike_T19R,Spike_T478K,NS7a_V82A,Spike_L452R,NSP2_S36Y,NSP12_G671S,N_D377Y,Spike_D614G,M_I82T
EPI_ISL_1908494	B.1.617.2	2021-04-14	North America / USA / Maryland	NSP6_H11Q,NS7a_T120I,NSP12_P323L,Spike_D950N,Spike_F157del,NSP4_F375S,NSP2_P129L,Spike_P681R,N_R203M,NSP15_K259R,NSP4_D217N,NS3_S26L,N_D63G,NSP3_P822L,NSP3_K233N,Spike_R158del,Spike_E156G,Spike_T19R,Spike_T478K,NS7a_V82A,Spike_L452R,N_D377Y,Spike_K77T,Spike_D614G,M_I82T
EPI_ISL_1923114	B.1.617.2	2021-04-14	North America / USA / Tennessee	NS7a_T120I,NSP13_P77L,NSP12_P323L,Spike_D950N,NSP14_P46L,Spike_F157del,NSP2_P129L,NSP4_A446V,Spike_P681R,N_R203M,NS3_S26L,N_D63G,NSP3_P822L,NS7a_L116F,Spike_R158del,Spike_E156G,Spike_T19R,Spike_T478K,NS7a_V82A,Spike_L452R,NSP12_G671S,N_D377Y,NSP6_V149A,Spike_D614G,M_I82T
EPI_ISL_1923331	B.1.617.2	2021-04-16	North America / USA / Massachusetts	NSP4_V167L,Spike_T95I,NSP4_T492I,NS7a_T120I,NSP13_P77L,NSP3_P1469S,NSP12_P323L,Spike_D950N,NSP6_T77A,NS7a_G38V,Spike_F157del,NSP3_A488S,NS7b_T40I,NSP14_A394V,Spike_P681R,NSP3_P1228L,N_R203M,NS3_S26L,N_D63G,N_G215C,Spike_R158del,Spike_E156G,Spike_T19R,Spike_T478K,NS7a_V82A,Spike_L452R,NSP12_G671S,N_D377Y,Spike_D614G,M_I82T
EPI_ISL_1923362	B.1.617.2	2021-04-16	North America / USA / Pennsylvania	NS7a_T120I,NSP13_P77L,NSP12_P323L,Spike_D950N,Spike_F157del,Spike_A222V,NSP4_A446V,Spike_P681R,N_R203M,NS3_S26L,N_D63G,NSP3_P822L,Spike_R158del,Spike_E156G,Spike_T19R,Spike_T478K,NS7a_V82A,Spike_L452R,NSP6_T181I,NSP12_G671S,N_D377Y,NSP6_V149A,Spike_D614G,M_I82T
EPI_ISL_1923401	B.1.617.2	2021-04-17	North America / USA / Massachusetts	NS7a_T120I,NSP13_P77L,E_V62F,NSP12_P323L,Spike_D950N,NSP14_P46L,Spike_F157del,NSP2_P129L,NSP4_A446V,Spike_P681R,N_R203M,NS3_S26L,N_D63G,NSP3_P822L,Spike_L1141W,NS7a_L116F,Spike_R158del,Spike_E156G,Spike_T19R,Spike_T478K,NS7a_V82A,Spike_L452R,NSP12_G671S,NS3_V273L,N_D377Y,NSP6_V149A,Spike_D614G,M_I82T
EPI_ISL_1923785	B.1.617.2	2021-04-17	North America / USA / California	NS7a_T120I,NSP13_P77L,NSP15_H234Y,NSP12_P323L,Spike_D950N,NSP3_H1274Y,Spike_F157del,NSP2_P129L,NSP4_A446V,Spike_P681R,N_R203M,N_R385K,NS3_S26L,N_D63G,NSP3_P822L,NS7a_L116F,Spike_R158del,Spike_E156G,Spike_T19R,Spike_T478K,NS7a_V82A,Spike_L452R,NSP12_G671S,N_D377Y,NSP6_V149A,Spike_D614G,M_I82T
EPI_ISL_1923911	B.1.617.2	2021-04-14	North America / USA / Florida	NS7a_T120I,NSP13_P77L,NSP15_H234Y,NSP12_P323L,Spike_D950N,NSP3_H1274Y,Spike_F157del,N_L139F,NSP2_P129L,NSP4_A446V,Spike_P681R,N_R203M,N_R385K,Spike_G142D,NS3_S26L,N_D63G,NSP3_P822L,NS7a_L116F,Spike_R158del,Spike_E156G,Spike_T19R,Spike_T478K,NS7a_V82A,Spike_L452R,NSP12_G671S,N_G204R,N_D377Y,NSP6_V149A,Spike_D614G,Spike_V143F,M_I82T
EPI_ISL_1924007	B.1.617.2	2021-04-15	North America / USA / Pennsylvania	NS7a_T120I,NSP13_P77L,NSP15_H234Y,NSP12_P323L,Spike_D950N,NSP3_H1274Y,Spike_F157del,NSP2_P129L,NSP4_A446V,Spike_P681R,N_R203M,N_R385K,NS3_S26L,N_D63G,NSP3_P822L,NSP12_G228S,NS7a_L116F,Spike_R158del,Spike_E156G,Spike_T19R,Spike_T478K,NS7a_V82A,Spike_L452R,NSP12_G671S,N_D377Y,NSP6_V149A,Spike_D614G,M_I82T
EPI_ISL_1924031	B.1.617.2	2021-04-17	North America / USA / Pennsylvania	NSP1_F143del,NS7a_T120I,NSP13_P77L,NSP15_H234Y,NSP12_P323L,Spike_D950N,NSP3_H1274Y,Spike_F157del,NSP2_P129L,NSP4_A446V,Spike_P681R,N_R203M,N_R385K,NS3_S26L,N_D63G,NSP3_P822L,NS7a_L116F,Spike_R158del,NS7a_R89T,Spike_E156G,Spike_T19R,Spike_T478K,NS7a_V82A,Spike_L452R,NSP1_S142del,NSP12_G671S,N_D377Y,NSP1_K141del,NSP6_V149A,Spike_D614G,M_I82T
EPI_ISL_1926250	B.1.617.2	2021-04-19	North America / USA / New Jersey	NS7a_T120I,NSP13_P77L,NSP12_P323L,Spike_D950N,Spike_F157del,Spike_A222V,NSP4_A446V,Spike_P681R,NS6_K48N,N_R203M,Spike_G142D,NS3_S26L,N_D63G,NSP3_P822L,NSP16_T151I,Spike_R158del,Spike_E156G,Spike_T19R,Spike_T478K,NS7a_V82A,Spike_L452R,NSP6_T181I,NSP12_G671S,N_D377Y,NSP6_V149A,Spike_D614G,Spike_V1264L,M_I82T
EPI_ISL_1926283	B.1.617.2	2021-04-19	North America / USA / New Jersey	NSP4_V30I,NSP4_V167L,Spike_T95I,NSP4_T492I,NS7a_T120I,NSP13_P77L,NSP3_P1469S,NSP1_K120N,NSP12_P323L,Spike_D950N,NSP6_T77A,Spike_F157del,NSP3_A488S,NS7b_T40I,NSP14_A394V,Spike_P681R,NSP3_P1228L,N_R203M,Spike_G142D,NS3_S26L,N_D63G,N_G215C,Spike_R158del,Spike_E156G,Spike_T19R,Spike_T478K,NS7a_V82A,Spike_L452R,NSP12_G671S,N_D377Y,NSP2_R370C,Spike_D614G,M_I82T
EPI_ISL_1926580	B.1.617.2	2021-04-21	North America / USA / North Carolina	NS7a_T120I,NSP13_P77L,NSP15_H234Y,NSP12_P323L,Spike_D950N,NSP6_L37F,NSP3_H1274Y,Spike_F157del,NSP2_P129L,NSP4_A446V,Spike_P681R,NSP3_E121V,N_R203M,N_R385K,Spike_G142D,NS3_S26L,N_D63G,NSP3_P822L,NS7a_L116F,Spike_R158del,Spike_E156G,Spike_T19R,Spike_T478K,NS7a_V82A,Spike_L452R,NSP12_G671S,N_D377Y,NSP6_V149A,Spike_D614G,M_I82T
EPI_ISL_1926968	B.1.617.2	2021-04-22	North America / USA / Indiana	NS7a_T120I,NSP13_P77L,NS3_V197L,NSP12_P323L,Spike_D950N,NSP14_P46L,Spike_F157del,NSP2_P129L,NSP4_A446V,Spike_P681R,N_R203M,Spike_G142D,NSP14_S374F,NS3_S26L,NSP3_P822L,N_D63G,NS7a_L116F,Spike_R158del,Spike_E156G,Spike_T19R,Spike_T478K,NS7a_V82A,Spike_L452R,NSP12_G671S,N_D377Y,NSP6_V149A,Spike_D614G,M_I82T
EPI_ISL_1927971	B.1.617.2	2021-04-22	North America / USA / New Jersey	NS7a_T120I,NSP13_P77L,NSP12_P323L,Spike_D950N,NSP14_P46L,Spike_F157del,NSP2_P129L,NSP4_A446V,Spike_P681R,N_R203M,Spike_G142D,NS3_S26L,N_D63G,NSP3_P822L,NS7a_L116F,Spike_R158del,Spike_E156G,Spike_T19R,Spike_T478K,NS7a_V82A,Spike_L452R,NSP12_G671S,N_D377Y,NSP6_V149A,Spike_D614G,M_I82T
EPI_ISL_1928600	B.1.617.2	2021-04-23	North America / USA / New Jersey	NSP4_V167L,Spike_T95I,NSP4_T492I,NS7a_T120I,NSP13_P77L,NSP3_P1469S,NSP1_K120N,NSP12_P323L,Spike_D950N,NSP6_T77A,Spike_F157del,NSP3_A488S,NS7b_T40I,NSP14_A394V,Spike_P681R,NSP3_P1228L,N_R203M,Spike_G142D,NS3_S26L,N_D63G,N_G215C,Spike_R158del,Spike_E156G,Spike_T19R,Spike_T478K,NS7a_V82A,Spike_L452R,NSP12_G671S,N_D377Y,NSP2_R370C,Spike_D614G,M_I82T
EPI_ISL_1929055	B.1.617.2	2021-04-24	North America / USA / New Jersey	NSP4_V167L,Spike_T95I,NSP4_T492I,NS7a_T120I,NSP13_P77L,NSP3_P1469S,NSP12_P323L,Spike_D950N,NSP6_T77A,Spike_F157del,NSP3_A488S,NS7b_T40I,NSP14_A394V,Spike_P681R,NSP3_P1228L,N_R203M,NSP15_V66L,Spike_G142D,NS3_S26L,N_D63G,N_G215C,Spike_R158del,Spike_E156G,Spike_T19R,Spike_T478K,NS7a_V82A,Spike_L452R,NSP2_A419V,NSP12_G671S,N_D377Y,N_M210V,Spike_D614G,M_I82T
EPI_ISL_1929232	B.1.617.2	2021-04-25	North America / USA / New Jersey	NS7a_T120I,NSP13_P77L,NSP12_P323L,Spike_D950N,NSP14_P46L,Spike_F157del,NSP2_P129L,NSP4_A446V,Spike_P681R,N_R203M,Spike_G142D,NS3_S26L,N_D63G,NSP3_P822L,NS7a_L116F,N_T391A,Spike_R158del,Spike_E156G,Spike_T19R,Spike_T478K,NS7a_V82A,Spike_L452R,NSP12_G671S,N_D377Y,NSP6_V149A,Spike_D614G,M_I82T
EPI_ISL_1929301	B.1.617.2	2021-04-25	North America / USA / New York	NS7a_T120I,NSP13_P77L,NSP12_P323L,Spike_D950N,M_M91L,Spike_F157del,Spike_A222V,NSP4_A446V,Spike_P681R,N_R203M,Spike_G142D,NS3_S26L,N_D63G,NSP3_P822L,Spike_Q677H,Spike_R158del,Spike_E156G,Spike_T19R,Spike_T478K,NS7a_V82A,Spike_L452R,NSP6_T181I,NSP12_G671S,N_D377Y,NSP6_V149A,Spike_D614G,M_I82T
EPI_ISL_1929356	B.1.617.2	2021-04-25	North America / USA / North Carolina	NSP4_V167L,NSP4_T492I,NS7a_T120I,NSP13_P77L,NSP3_P1469S,NSP12_P323L,Spike_D950N,NSP6_T77A,Spike_F157del,NSP3_A488S,NS7b_T40I,NSP14_A394V,Spike_P681R,NSP3_P1228L,N_R203M,Spike_G142D,NS3_S26L,N_D63G,N_G215C,Spike_R158del,Spike_E156G,Spike_T19R,Spike_T478K,NS7a_V82A,Spike_L452R,NSP12_G671S,N_D377Y,Spike_D614G,M_I82T
EPI_ISL_1929448	B.1.617.2	2021-04-19	North America / USA / North Carolina	NSP6_H11Q,NSP3_P340S,NS7a_T120I,NSP12_P323L,Spike_D950N,Spike_F157del,NSP4_F375S,NSP2_P129L,Spike_P681R,N_R203M,NSP15_K259R,Spike_G142D,NSP4_D217N,NS3_S26L,N_D63G,NSP3_P822L,NSP3_T424I,Spike_R158del,Spike_E156G,Spike_T19R,Spike_T478K,NS7a_V82A,Spike_L452R,Spike_A243S,N_D377Y,Spike_K77T,Spike_D614G,M_I82T
EPI_ISL_1930706	B.1.617.2	2021-04-16	North America / USA / California	NSP1_E37D,NS7a_T120I,NSP13_P77L,NSP15_H234Y,NSP12_P323L,NSP1_G137S,Spike_D950N,NSP3_H1274Y,Spike_F157del,NSP2_P129L,NSP4_A446V,Spike_P681R,N_R203M,N_R385K,Spike_G142D,NS3_S26L,N_D63G,NSP3_P822L,NSP15_A81V,NS7a_L116F,Spike_R158del,Spike_E156G,Spike_T19R,Spike_T478K,NS7a_V82A,Spike_L452R,NSP12_G671S,N_D377Y,NSP6_V149A,Spike_D614G,NSP2_Q395H,M_I82T
EPI_ISL_1931019	B.1.617.2	2021-04-21	North America / USA / Utah	NSP4_V167L,NSP4_T492I,NS7a_T120I,NSP12_R285C,NSP13_P77L,NSP3_P1469S,NSP12_P323L,Spike_D950N,NSP6_T77A,NSP3_A1736V,Spike_F157del,NSP3_A488S,NS7b_T40I,NSP14_A394V,Spike_P681R,NSP3_P1228L,N_R203M,NSP12_F192V,Spike_G142D,NS3_S26L,N_D63G,N_G215C,Spike_R158del,Spike_E156G,Spike_T19R,Spike_T478K,NS7a_V82A,Spike_L452R,NSP12_G671S,N_D377Y,Spike_D614G,M_I82T
EPI_ISL_1931052	B.1.617.2	2021-04-19	North America / USA / California	Spike_N440T,NS7a_T120I,NSP13_P77L,NSP15_H234Y,NSP12_P323L,Spike_D950N,NSP3_H1274Y,Spike_F157del,NSP2_P129L,NSP3_L35I,NSP4_A446V,Spike_P681R,N_R203M,N_R385K,Spike_G142D,NS3_S26L,N_D63G,NSP3_P822L,NS7a_L116F,Spike_R158del,Spike_E156G,Spike_T19R,Spike_T478K,NS7a_V82A,Spike_L452R,NSP12_G671S,N_D377Y,NSP6_V149A,Spike_D614G,M_I82T
EPI_ISL_1931296	B.1.617.2	2021-04-19	North America / USA / Montana	NS7a_T120I,NSP13_P77L,NSP12_P323L,Spike_D950N,NSP14_P46L,Spike_F157del,NSP2_P129L,N_P279Q,NSP4_A446V,Spike_P681R,N_R203M,Spike_G142D,NS3_S26L,N_D63G,NSP3_P822L,NS7a_L116F,Spike_R158del,Spike_E156G,Spike_T19R,Spike_T478K,NS7a_V82A,Spike_L452R,NSP12_G671S,N_D377Y,NSP6_V149A,Spike_D614G,Spike_L1063F,M_I82T
EPI_ISL_1936188	B.1.617.2	2021-04-24	North America / USA / Maryland	NSP15_V84L,NS7a_T120I,NSP13_P77L,NSP15_H234Y,NSP12_P323L,Spike_D950N,NSP3_H1274Y,Spike_F157del,Spike_L5F,NSP2_P129L,NSP4_A446V,Spike_P681R,NSP3_D174E,N_R203M,N_R385K,NSP15_D132Y,NS3_S26L,N_D63G,NSP3_P822L,NS7a_L116F,Spike_R158del,Spike_E156G,Spike_T19R,Spike_T478K,NS7a_V82A,Spike_L452R,NSP12_G671S,N_D377Y,NSP3_Q322R,NSP5_K88N,NSP6_V149A,NSP13_T216N,Spike_D614G,M_I82T
EPI_ISL_1942165	B.1.617.2	2021-04-17	North America / USA / Georgia	NS7a_T120I,NSP13_P77L,NSP12_P323L,Spike_D950N,Spike_F157del,Spike_A222V,NS6_N34D,NSP4_A446V,Spike_P681R,N_R203M,NS3_S26L,N_D63G,NSP3_P822L,Spike_R158del,Spike_E156G,Spike_T19R,Spike_T478K,NS7a_V82A,Spike_L452R,NSP6_T181I,NSP12_G671S,N_D377Y,NSP6_V149A,NSP5_T24I,Spike_D614G,NSP3_V1673A,M_I82T
EPI_ISL_1969044	B.1.617.2	2021-04-21	North America / USA / New Jersey	NS7a_T120I,NSP13_P77L,NSP12_P323L,Spike_D950N,Spike_F157del,Spike_A222V,NSP4_A446V,Spike_P681R,NS6_K48N,N_R203M,NS3_S26L,N_D63G,NSP3_P822L,Spike_R158del,Spike_E156G,Spike_T19R,Spike_T478K,NS7a_V82A,Spike_L452R,NSP6_T181I,NSP12_G671S,N_D377Y,NSP6_V149A,Spike_D614G,Spike_V1264L,M_I82T
EPI_ISL_1990614	B.1.617.2	2021-04-20	North America / USA / Pennsylvania	NSP6_H11Q,NSP3_T1180I,NS7a_T120I,NSP12_P323L,Spike_D950N,Spike_F157del,NSP4_F375S,NSP2_P129L,Spike_P681R,N_R203M,NSP15_K259R,NSP13_A18V,NSP4_D217N,NS3_S26L,N_D63G,NSP3_P822L,Spike_R158del,Spike_E156G,Spike_T19R,Spike_T478K,NS7a_V82A,Spike_L452R,N_D377Y,Spike_K77T,Spike_D614G,NSP1_E155D,M_I82T
EPI_ISL_1990723	B.1.617.2	2021-04-21	North America / USA / California	NSP4_V167L,NSP4_T492I,NS7a_T120I,NSP13_P77L,NSP3_P1469S,NSP12_P323L,Spike_D950N,NSP6_T77A,Spike_F157del,NSP3_A488S,NS7b_T40I,NSP14_A394V,NSP3_P1228L,Spike_P681R,N_R203M,NS3_S26L,N_D63G,N_G215C,Spike_R158del,Spike_E156G,Spike_T19R,NSP2_K81N,Spike_T478K,NS7a_V82A,Spike_L452R,NSP12_G671S,N_D377Y,Spike_D614G,NS3_D238Y,M_I82T
EPI_ISL_1990741	B.1.617.2	2021-04-20	North America / USA / Pennsylvania	NS7a_T120I,NSP13_P77L,NSP15_H234Y,NSP12_P323L,Spike_D950N,NSP3_H1274Y,Spike_F157del,NSP2_P129L,NSP4_A446V,Spike_P681R,N_R203M,N_R385K,NS3_S26L,N_D63G,NSP3_P822L,NS7a_L116F,Spike_R158del,Spike_E156G,Spike_T19R,Spike_T478K,NS7a_V82A,Spike_L452R,N_T362I,NSP12_G671S,N_D377Y,NSP6_V149A,Spike_D614G,M_I82T
EPI_ISL_1990856	B.1.617.2	2021-04-19	North America / USA / Florida	NS7a_T120I,NSP13_P77L,NSP12_P227L,NSP1_E36D,NSP12_P323L,Spike_D950N,NSP14_P46L,Spike_F157del,NSP2_P129L,NSP4_A446V,Spike_P681R,N_R203M,NS3_S26L,N_D63G,NSP3_P822L,NS7a_L116F,Spike_R158del,Spike_E156G,Spike_T19R,Spike_T478K,NS7a_V82A,Spike_L452R,NSP12_G671S,N_D377Y,NSP6_V149A,Spike_D614G,M_I82T
EPI_ISL_1990921	B.1.617.2	2021-04-19	North America / USA / Massachusetts	NS7a_T120I,NSP13_P77L,NSP15_H234Y,NSP12_P323L,Spike_D950N,NSP3_H1274Y,Spike_F157del,NSP2_P129L,NSP4_A446V,Spike_P681R,NSP12_T319I,N_R203M,N_R385K,NSP3_D505G,NS3_S26L,N_D63G,NSP3_P822L,NS7a_L116F,Spike_R158del,Spike_E156G,Spike_T19R,Spike_T478K,NS7a_V82A,Spike_L452R,Spike_M731I,N_T362I,NSP12_G671S,N_D377Y,NSP6_V149A,Spike_D614G,NS8_A51S,M_I82T
EPI_ISL_1991368	B.1.617.2	2021-04-20	North America / USA / Texas	NS7a_T120I,NSP13_P77L,Spike_H69del,Spike_V70del,NSP12_P323L,Spike_D950N,Spike_F157del,Spike_A222V,NSP3_A465V,NSP4_A446V,Spike_P681R,N_R203M,NS3_S26L,N_D63G,NSP3_P822L,NS7a_L116F,Spike_R158del,Spike_E156G,Spike_T19R,Spike_T478K,NS7a_V82A,Spike_L452R,NSP6_T181I,NSP12_G671S,N_D377Y,NSP12_D893Y,NSP6_V149A,Spike_D614G,M_I82T
EPI_ISL_1991454	B.1.617.2	2021-04-20	North America / USA / Pennsylvania	NSP4_V167L,Spike_T95I,NSP4_T492I,NS7a_T120I,NSP13_P77L,NSP3_P1469S,NSP12_P323L,Spike_D950N,NSP6_T77A,Spike_F157del,NSP3_A488S,NS7b_T40I,NSP14_A394V,Spike_P681R,NSP3_P1228L,N_R203M,NS3_S26L,N_D63G,N_G215C,Spike_R158del,Spike_E156G,Spike_T19R,Spike_T478K,NS7a_V82A,Spike_L452R,NSP12_G671S,N_D377Y,Spike_D614G,NSP3_L425P,M_I82T
EPI_ISL_1991775	B.1.617.2	2021-04-18	North America / USA / Texas	NS7a_T120I,NSP13_P77L,NSP15_H234Y,NSP12_P323L,Spike_D950N,NSP7_Q34R,NSP3_H1274Y,Spike_F157del,NSP2_P129L,NSP4_A446V,Spike_P681R,N_R203M,N_R385K,NS3_S26L,N_D63G,NSP3_P822L,NS7a_L116F,Spike_R158del,Spike_E156G,Spike_T19R,Spike_T478K,NS7a_V82A,Spike_L452R,NSP12_G671S,N_D377Y,NSP6_V149A,Spike_D614G,NSP3_S1333G,M_I82T
EPI_ISL_1995876	B.1.617.2	2021-04-11	North America / USA / New Jersey	Spike_T791I,NS7a_T120I,NSP13_P77L,NSP12_P323L,NSP3_H563Y,Spike_D950N,Spike_F157del,Spike_A222V,NSP4_A446V,Spike_P681R,N_R203M,NS3_S26L,N_D63G,NSP3_P822L,Spike_R158del,Spike_E156G,Spike_T19R,NSP4_R228G,Spike_T478K,NS7a_V82A,Spike_L452R,NSP6_T181I,NSP12_G671S,N_D377Y,NSP6_V149A,Spike_D614G,NS7a_Q76H,M_I82T
EPI_ISL_1997354	B.1.617.2	2021-04-09	North America / USA / Tennessee	NS7a_T120I,NSP13_P77L,NSP12_P323L,Spike_D950N,Spike_F157del,Spike_A222V,NSP4_A446V,Spike_P681R,Spike_G769V,N_R203M,NS3_S26L,N_D63G,NSP3_P822L,NSP14_Q354H,Spike_R158del,Spike_E156G,Spike_T19R,Spike_T478K,NS7a_V82A,Spike_L452R,NSP6_T181I,NSP12_G671S,N_D377Y,NSP6_V149A,Spike_D614G,M_I82T
EPI_ISL_1997404	B.1.617.2	2021-04-14	North America / USA / California	NS7a_T120I,NSP13_P77L,NSP15_H234Y,NSP12_P323L,Spike_D950N,NSP3_H1274Y,Spike_F157del,NSP2_P129L,NSP4_A446V,Spike_P681R,N_R203M,N_R385K,NS3_S26L,N_D63G,NSP3_P822L,NS7a_L116F,Spike_R158del,Spike_E156G,Spike_T19R,Spike_T478K,NS7a_V82A,Spike_L452R,NSP12_G671S,N_D377Y,NSP6_V149A,Spike_D614G,M_I82T
EPI_ISL_1997765	B.1.617.2	2021-04-11	North America / USA / New Jersey	NS7a_T120I,NSP13_P77L,NSP12_P323L,Spike_D950N,N_G212S,Spike_F157del,Spike_A222V,NSP4_A446V,Spike_P681R,N_R203M,NS3_S26L,N_D63G,NSP3_P822L,Spike_R158del,Spike_E156G,Spike_T19R,Spike_T478K,NS7a_V82A,Spike_L452R,NSP6_T181I,NSP12_G671S,N_D377Y,NSP6_V149A,Spike_D614G,M_I82T
EPI_ISL_2000209	B.1.617.2	2021-04-15	North America / USA / California	NSP4_V167L,Spike_T95I,NSP4_T492I,NS7a_T120I,NSP13_P77L,NSP3_P1469S,NSP12_P323L,Spike_D950N,NSP6_T77A,Spike_F157del,NSP3_A488S,NS7b_T40I,NSP14_A394V,Spike_P681R,NSP3_P1228L,N_R203M,NS3_S26L,N_D63G,N_G215C,NSP4_T265I,Spike_R158del,Spike_E156G,Spike_T19R,Spike_T478K,NS7a_V82A,Spike_L452R,NSP12_G671S,N_D377Y,Spike_D614G,M_I82T
EPI_ISL_2000226	B.1.617.2	2021-04-15	North America / USA / California	NS7a_T120I,NSP13_P77L,NSP15_H234Y,NSP12_P323L,Spike_D950N,NSP3_H1274Y,Spike_F157del,NS8_G8V,NSP2_P129L,NSP4_A446V,Spike_P681R,N_R203M,N_R385K,NS3_S26L,N_D63G,NSP3_P822L,NS7a_L116F,Spike_R158del,Spike_E156G,Spike_T19R,Spike_T478K,NS7a_V82A,Spike_L452R,NSP12_G671S,N_D377Y,NSP6_V149A,Spike_D614G,NSP14_A360S,NSP2_T44I,M_H125Y,M_I82T
EPI_ISL_2000388	B.1.617.2	2021-04-14	North America / USA / Minnesota	NSP4_V167L,NSP4_T492I,NS7a_T120I,NSP13_P77L,NSP3_P1469S,NSP12_P323L,Spike_D950N,NSP6_T77A,Spike_F157del,NS3_W131C,NSP3_A488S,NS7b_T40I,NSP14_A394V,Spike_P681R,NSP3_P1228L,N_R203M,NS3_S26L,N_D63G,N_G215C,Spike_R158del,Spike_E156G,Spike_T19R,Spike_T478K,NS7a_V82A,Spike_L452R,NSP12_G671S,N_D377Y,Spike_D614G,M_I82T
EPI_ISL_2008369	B.1.617.2	2021-04-15	North America / USA / Massachusetts	NS7a_T120I,NSP13_P77L,Spike_D950B,NSP12_P323L,NSP14_P46L,Spike_F157del,NSP2_P129L,NSP4_A446V,Spike_P681R,N_R203M,Spike_G142D,NS3_S26L,N_D63G,NSP3_P822L,NS7a_L116F,Spike_R158del,Spike_E156G,Spike_T19R,Spike_T478K,NS7a_V82A,Spike_L452R,NSP12_G671S,N_D377Y,NSP6_V149A,Spike_D614G,M_I82T
EPI_ISL_2009735	B.1.617.2	2021-04-21	North America / USA / Georgia	NSP2_G481S,NS3_Q57R,NS7a_T120I,NSP13_P77L,NSP12_P323L,Spike_D950N,NSP14_P46L,Spike_F157del,NSP2_P129L,NSP4_A446V,Spike_P681R,N_R203M,NS3_S26L,N_D63G,NSP3_P822L,NS7a_L116F,Spike_R158del,Spike_E156G,Spike_T19R,Spike_T478K,NS7a_V82A,Spike_L452R,NSP12_G671S,N_D377Y,NSP6_V149A,Spike_D614G,NSP14_Q22H,M_I82T
EPI_ISL_2010071	B.1.617.2	2021-04-21	North America / USA / Massachusetts	NS7a_T120I,NSP13_P77L,NSP2_L400P,NSP15_H234Y,NSP12_P323L,Spike_D950N,NSP3_H1274Y,Spike_F157del,NSP2_P129L,NSP4_A446V,Spike_P681R,N_R203M,N_R385K,NS3_S26L,N_D63G,NSP3_P822L,N_T391I,NS7a_L116F,Spike_R158del,Spike_E156G,Spike_T19R,Spike_T478K,NSP15_Q175R,Spike_L452R,NS7a_V82A,NSP12_G671S,N_D377Y,NSP6_V149A,Spike_D614G,M_I82T
EPI_ISL_2010188	B.1.617.2	2021-04-21	North America / USA / Pennsylvania	NS7a_T120I,NSP13_P77L,NSP12_P323L,Spike_D950N,Spike_F157del,Spike_A222V,NSP4_A446V,Spike_P681R,NS6_K48N,N_R203M,NS3_S26L,N_D63G,NSP3_P822L,Spike_R158del,Spike_E156G,Spike_T19R,Spike_T478K,NS7a_V82A,Spike_L452R,NSP6_T181I,NSP12_G671S,N_D377Y,NSP6_V149A,Spike_D614G,Spike_V1264L,M_I82T
EPI_ISL_2010380	B.1.617.2	2021-04-22	North America / USA / Texas	NSP4_V167L,NSP4_T492I,NS7a_T120I,NSP13_P77L,NSP3_P1469S,NSP12_P323L,Spike_D950N,NSP6_T77A,Spike_F157del,NSP3_A488S,NS7b_T40I,NSP14_A394V,Spike_P681R,NSP3_P1228L,N_R203M,NS3_S26L,N_D63G,N_G215C,Spike_R158del,Spike_E156G,Spike_T19R,Spike_T478K,NS7a_V82A,Spike_L452R,NSP12_G671S,N_D377Y,Spike_D614G,NS3_E239Q,M_I82T
EPI_ISL_2010430	B.1.617.2	2021-04-20	North America / USA / Georgia	NSP6_H11Q,NS7a_T120I,NSP12_P323L,Spike_D950N,Spike_F157del,NSP4_F375S,NSP2_P129L,Spike_P681R,N_R203M,NSP15_K259R,NSP4_D217N,NS3_S26L,N_D63G,NSP3_P822L,Spike_R158del,Spike_E156G,Spike_T19R,Spike_T478K,NS7a_V82A,Spike_L452R,N_D377Y,Spike_K77T,Spike_D614G,M_I82T
EPI_ISL_2010812	B.1.617.2	2021-04-24	North America / USA / Massachusetts	NSP4_V167L,Spike_T95I,NSP4_T492I,NS7a_T120I,NSP13_P77L,NSP3_P1469S,NSP12_P323L,NSP1_M85I,Spike_D950N,NSP6_T77A,Spike_F157del,NSP3_A488S,NS7b_T40I,NSP14_A394V,NSP3_P1228L,Spike_P681R,N_R203M,NS3_S26L,N_D63G,NSP12_V742L,N_G215C,Spike_R158del,Spike_E156G,Spike_T19R,Spike_T478K,NS7a_V82A,Spike_L452R,NSP12_G671S,N_D377Y,Spike_D614G,M_I82T
EPI_ISL_2010872	B.1.617.2	2021-04-22	North America / USA / Florida	NSP4_V167L,Spike_T95I,NSP4_T492I,NS7a_T120I,NSP13_P77L,NSP3_P1469S,NSP12_P323L,NSP1_M85I,Spike_D950N,NSP6_T77A,Spike_F157del,NSP3_A488S,NS7b_T40I,NSP14_A394V,NSP3_P1228L,Spike_P681R,N_R203M,NS3_S26L,N_D63G,NSP12_V742L,N_G215C,Spike_R158del,Spike_E156G,Spike_T19R,Spike_T478K,NS7a_V82A,Spike_L452R,NSP12_G671S,N_D377Y,Spike_D614G,M_I82T
EPI_ISL_2018180	B.1.617.2	2021-04-22	North America / USA / New Mexico	NSP4_V167L,Spike_T95I,NSP4_T492I,NS7a_T120I,NSP13_P77L,NSP3_P1469S,NSP5_V296I,NSP12_P323L,Spike_D950N,NSP6_T77A,Spike_F157del,NSP3_A488S,NS7b_T40I,NSP14_A394V,Spike_P681R,NSP3_P1228L,N_R203M,Spike_G142D,NS3_S26L,N_D63G,N_G215C,Spike_R158del,Spike_E156G,Spike_T19R,Spike_T478K,NS7a_V82A,Spike_L452R,NSP12_G671S,N_D377Y,Spike_D614G,M_I82T
EPI_ISL_2037052	B.1.617.2	2021-05-02	North America / USA / New York / New York City	NS7a_T120I,NSP13_P77L,NSP12_P323L,Spike_D950N,Spike_F157del,Spike_A222V,Spike_P251L,NSP4_A446V,Spike_P681R,N_R203M,Spike_G142D,NS3_S26L,N_D63G,NSP3_P822L,NSP9_T109I,Spike_R158del,Spike_E156G,Spike_T19R,Spike_T478K,NS7a_V82A,Spike_L452R,NSP6_T181I,NSP12_G671S,N_D377Y,NSP6_V149A,Spike_D614G,NSP2_T175N,M_I82T
EPI_ISL_2037056	B.1.617.2	2021-04-30	North America / USA / New York / New York City	NSP4_V167L,NSP4_T492I,NS7a_T120I,NSP13_P77L,NS7a_P45L,NSP3_P1469S,NSP12_P323L,Spike_D950N,NSP6_T77A,Spike_F157del,NSP3_A488S,NS7b_T40I,NSP14_A394V,NSP3_P1228L,Spike_P681R,N_R203M,Spike_G142D,NS3_S26L,N_D63G,N_G215C,Spike_R158del,NSP3_A579V,Spike_E156G,Spike_T19R,NSP2_K81N,Spike_T478K,NS7a_V82A,Spike_L452R,NSP12_G671S,N_D377Y,Spike_D614G,M_I82T
EPI_ISL_2037057	B.1.617.2	2021-05-01	North America / USA / New York / New York City	NSP4_V167L,Spike_T95I,NSP4_T492I,NS7a_T120I,NSP13_P77L,NSP3_P1469S,NSP12_P323L,Spike_D950N,NSP6_T77A,Spike_F157del,NSP3_A488S,NS7b_T40I,NSP14_A394V,Spike_P681R,NSP3_P1228L,N_R203M,Spike_G142D,NS3_S26L,N_D63G,N_G215C,Spike_R158del,NSP2_F505I,Spike_T19R,Spike_E156G,Spike_T478K,NS7a_V82A,Spike_L452R,NSP4_H362Y,NSP3_K1804N,NSP12_G671S,N_D377Y,Spike_D614G,M_I82T
EPI_ISL_2037069	B.1.617.2	2021-05-01	North America / USA / New York / New York City	NSP4_V167L,Spike_T95I,NSP4_T492I,NS7a_T120I,NSP13_P77L,NSP3_P1469S,E_V62F,NSP12_P323L,Spike_D950N,NSP6_T77A,Spike_D1199G,Spike_F157del,NSP3_A488S,NS7b_T40I,NSP14_A394V,Spike_P681R,NSP3_P1228L,N_R203M,Spike_G142D,NS3_S26L,N_D63G,N_G215C,Spike_R158del,Spike_E156G,Spike_T19R,Spike_T478K,NS7a_V82A,Spike_L452R,NSP3_A496V,NSP12_G671S,N_D377Y,NS7a_R78H,Spike_D614G,M_I82T
EPI_ISL_2037173	B.1.617.2	2021-05-01	North America / USA / New York / New York City	NS7a_T120I,NSP13_P77L,NSP12_P323L,Spike_D950N,NSP14_P46L,NSP3_T1462N,Spike_F157del,NSP2_P129L,NSP4_A446V,Spike_P681R,N_R203M,Spike_G142D,NS3_S26L,N_D63G,NSP3_P822L,NSP6_Y196C,NS7a_L116F,Spike_R158del,Spike_E156G,Spike_T19R,Spike_T478K,NS7a_V82A,Spike_L452R,NSP12_G671S,N_D377Y,NSP6_V149A,Spike_D614G,M_I82T
EPI_ISL_2037276	B.1.617.2	2021-05-03	North America / USA / New York / New York City	NSP2_L462F,NS7a_T120I,NSP13_P77L,NSP3_Q180H,NSP1_R119C,N_T417I,NSP12_P323L,Spike_D950N,Spike_F157del,Spike_A222V,NSP4_A446V,Spike_P681R,NSP9_P83H,N_R203M,Spike_G142D,NS3_S26L,N_D63G,NSP3_P822L,Spike_R158del,NSP3_V1173I,Spike_T19R,Spike_E156G,Spike_T478K,NS7a_V82A,Spike_L452R,NSP6_T181I,NSP12_G671S,N_D377Y,NSP6_V149A,Spike_D614G,M_I82T
EPI_ISL_2037365	B.1.617.2	2021-05-04	North America / USA / New York / New York City	NS7a_T120I,NSP13_P77L,NSP12_P323L,Spike_D950N,Spike_F157del,Spike_A222V,NSP4_A446V,Spike_P681R,NSP9_P83H,N_R203M,Spike_G142D,NS3_S26L,N_D63G,NSP3_P822L,N_V270L,Spike_R158del,NSP3_V1173I,Spike_T19R,Spike_E156G,Spike_T478K,NS7a_V82A,Spike_L452R,NSP6_T181I,NSP12_G671S,N_D377Y,NSP6_V149A,Spike_D614G,M_I82T
EPI_ISL_2037367	B.1.617.2	2021-05-04	North America / USA / New York / New York City	NS7a_T120I,NSP13_P77L,NSP12_P323L,Spike_D950N,Spike_F157del,Spike_A222V,NSP4_A446V,Spike_P681R,NSP9_P83H,N_R203M,Spike_G142D,NS3_S26L,N_D63G,NSP3_P822L,Spike_R158del,NSP3_V1173I,Spike_T19R,Spike_E156G,Spike_T478K,NS7a_V82A,Spike_L452R,NSP6_T181I,NSP12_G671S,N_D377Y,NSP6_V149A,Spike_D614G,M_I82T
EPI_ISL_2038982	B.1.617.2	2021-04-19	North America / USA / North Carolina	NSP4_V167L,Spike_T95I,NSP4_T492I,NS7a_T120I,NSP13_P77L,NSP3_P1469S,NSP12_P323L,Spike_D950N,NSP6_L37F,NSP6_T77A,Spike_F157del,NSP3_A488S,NS7b_T40I,NSP14_A394V,Spike_P681R,NSP3_P1228L,N_R203M,NS3_S26L,N_D63G,N_G215C,Spike_R158del,Spike_E156G,Spike_T19R,Spike_T478K,NS7a_V82A,Spike_L452R,NSP12_G671S,N_D377Y,Spike_D614G,M_I82T
EPI_ISL_2039008	B.1.617.2	2021-04-19	North America / USA / Alabama	NSP3_P1103Q,NSP6_H11Q,NS8_C102F,NS7a_T120I,Spike_H69del,Spike_V70del,NSP12_P323L,Spike_D950N,Spike_A701S,NSP4_F375S,NSP2_P129L,Spike_P681R,N_R203M,NSP15_K259R,NSP4_D217N,NS3_S26L,N_D63G,NSP3_P822L,Spike_T19R,Spike_T478K,NS7a_V82A,Spike_L452R,NSP13_S350L,N_D377Y,Spike_D614G,M_I82T
EPI_ISL_2039154	B.1.617.2	2021-04-27	North America / USA / California	NS7a_T120I,NSP13_P77L,NSP12_P323L,Spike_D950N,NS6_W27L,Spike_F157del,Spike_A222V,NSP4_A446V,Spike_P681R,N_R203M,NS3_S26L,N_D63G,NSP3_P822L,Spike_Q677H,Spike_R158del,Spike_E156G,Spike_T19R,Spike_T478K,NS7a_V82A,Spike_L452R,NSP6_T181I,NSP12_G671S,N_D377Y,NSP6_V149A,Spike_D614G,M_I82T
EPI_ISL_2039266	B.1.617.2	2021-04-18	North America / USA / New Jersey	Spike_R1091H,NS7a_T120I,NSP13_P77L,NSP12_P323L,Spike_D950N,NSP14_P46L,M_I82T,Spike_F157del,NSP2_V469F,NSP2_P129L,NSP4_A446V,Spike_P681R,N_R203M,NS3_S26L,Spike_C1240Y,NSP3_P822L,N_D63G,NS7a_L116F,Spike_R158del,Spike_E156G,Spike_T19R,Spike_T478K,NS7a_V82A,Spike_L452R,NSP12_G671S,N_D377Y,NSP6_V149A,Spike_D614G,NSP13_R392C
EPI_ISL_2039336	B.1.617.2	2021-04-28	North America / USA / Texas	NS7a_T120I,NSP13_P77L,NSP12_P323L,NSP14_P46L,Spike_F157del,NSP2_P129L,NSP4_A446V,Spike_P681R,N_R203M,NS3_S26L,N_D63G,NSP3_P822L,N_G215C,NS7a_L116F,Spike_R158del,Spike_E156G,Spike_T19R,Spike_T478K,NS7a_V82A,Spike_L452R,NSP14_N306S,NSP12_G671S,N_D377Y,NSP6_V149A,Spike_D614G,M_I82T
EPI_ISL_2039776	B.1.617.2	2021-04-21	North America / USA / West Virginia	NSP1_F143del,NS7a_T120I,NSP13_P77L,NSP15_H234Y,NSP12_P323L,Spike_D950N,NSP3_H1274Y,Spike_F157del,NSP6_T96A,NSP3_P679L,NSP2_P129L,NSP4_A446V,Spike_P681R,N_R203M,N_R385K,NS3_S26L,N_D63G,NSP3_P822L,NS7a_L116F,Spike_R158del,Spike_E156G,Spike_T19R,NSP16_K160R,Spike_T478K,NS7a_V82A,Spike_L452R,NSP1_S142del,NSP12_G671S,N_D377Y,NSP1_K141del,NSP6_V149A,Spike_D614G,M_I82T
EPI_ISL_2040317	B.1.617.2	2021-04-21	North America / USA / California	NS7a_T120I,NSP13_P77L,NSP12_P323L,Spike_F157del,Spike_A222V,NSP4_A446V,Spike_P681R,NS6_K48N,N_R203M,NS3_S26L,N_D63G,NSP3_P822L,Spike_R158del,Spike_E156G,Spike_T19R,Spike_T478K,NS7a_V82A,Spike_L452R,NSP6_T181I,NSP12_G671S,N_D377Y,NSP6_V149A,Spike_D614G,Spike_V1264L,M_I82T
EPI_ISL_2040357	B.1.617.2	2021-04-23	North America / USA / California	NSP3_P1200S,NS7a_T120I,NSP13_P77L,E_V62F,NSP12_P323L,Spike_D950N,NSP14_P46L,Spike_F157del,NSP2_P129L,NSP4_A446V,Spike_P681R,N_R203M,Spike_G142D,NS3_S26L,N_D63G,NSP3_P822L,Spike_L1141W,NS7a_L116F,Spike_R158del,Spike_E156G,Spike_T19R,Spike_T478K,NS7a_V82A,Spike_L452R,NSP12_G671S,N_D377Y,NSP6_V149A,Spike_D614G,M_I82T
EPI_ISL_2040384	B.1.617.2	2021-04-15	North America / USA / Tennessee	NS7a_T120I,NSP13_P77L,NSP12_P323L,NSP12_Y156C,Spike_D950N,Spike_F157del,Spike_A222V,NSP4_A446V,Spike_P681R,N_R203M,NS3_S26L,N_D63G,NSP3_P822L,Spike_R158del,Spike_E156G,Spike_T19R,Spike_T478K,NS7a_V82A,Spike_L452R,NSP6_T181I,NSP12_G671S,N_D377Y,NSP6_V149A,Spike_D614G,M_I82T
EPI_ISL_2040461	B.1.617.2	2021-04-15	North America / USA / Virginia	NSP6_H11Q,NS7a_T120I,NSP12_P323L,Spike_D950N,NSP6_V149F,Spike_F157del,NSP4_F375S,Spike_L5F,NSP2_P129L,Spike_P681R,N_R203M,NSP15_K259R,Spike_G142D,NSP4_D217N,NS3_S26L,N_D63G,NSP3_P822L,Spike_R158del,Spike_E156G,Spike_T19R,Spike_T478K,NS7a_V82A,Spike_L452R,N_D377Y,Spike_K77T,Spike_D614G,M_I82T
EPI_ISL_2040517	B.1.617.2	2021-04-16	North America / USA / New York	NS7a_T120I,NSP13_P77L,NSP15_H234Y,NSP12_P323L,Spike_D950N,NSP3_H1274Y,Spike_F157del,NSP2_P129L,NSP4_A446V,Spike_P681R,N_R203M,N_R385K,NS3_S26L,N_D63G,NSP3_P822L,NS7a_L116F,Spike_R158del,Spike_E156G,Spike_T19R,Spike_T478K,NS7a_V82A,Spike_L452R,NSP12_G671S,N_D377Y,NSP6_V149A,Spike_D614G,M_I82T
EPI_ISL_2040936	B.1.617.2	2021-04-17	North America / USA / New Jersey	NS7a_T120I,NSP13_P77L,NSP15_H234Y,NSP12_P323L,Spike_D950N,NSP3_H1274Y,Spike_F157del,NSP2_P129L,NSP4_A446V,Spike_P681R,N_R203M,N_R385K,NS3_S26L,N_D63G,NSP3_P822L,NS7a_L116F,Spike_R158del,Spike_E156G,Spike_T19R,Spike_T478K,NS7a_V82A,Spike_L452R,NSP12_G671S,N_D377Y,NSP6_V149A,Spike_D614G,M_I82T
EPI_ISL_2040976	B.1.617.2	2021-04-18	North America / USA / North Carolina	NSP3_L1244F,NS7a_T120I,NSP13_P77L,NSP12_P323L,Spike_D950N,NS3_G172C,Spike_F157del,Spike_A222V,NSP4_A446V,Spike_P681R,N_R203M,NS3_S26L,N_D63G,NSP3_P822L,N_T141S,Spike_R158del,Spike_E156G,Spike_T19R,Spike_T478K,NS7a_V82A,Spike_L452R,NSP6_T181I,NSP12_G671S,N_D377Y,NSP6_V149A,Spike_D614G,NSP15_K289N,Spike_L176I,M_I82T
EPI_ISL_2041437	B.1.617.2	2021-04-21	North America / USA / Tennessee	NSP3_E155A,NS7a_T120I,NSP13_P77L,NSP15_H234Y,NSP12_P323L,Spike_D950N,NSP3_H1274Y,Spike_F157del,NSP2_P129L,NSP4_A446V,Spike_P681R,N_R203M,N_R385K,NS3_S26L,N_D63G,NSP3_P822L,NS7a_L116F,Spike_R158del,Spike_E156G,Spike_T19R,Spike_T478K,NS7a_V82A,Spike_L452R,NSP1_A79T,NSP12_G671S,N_D377Y,NSP6_V149A,Spike_D614G,M_I82T
EPI_ISL_2042585	B.1.617.2	2021-04-28	North America / USA / Illinois	NS7a_T120I,NSP13_P77L,NSP15_H234Y,NSP12_P323L,Spike_D950N,NSP3_H1274Y,Spike_F157del,NS8_G8V,NSP2_P129L,NSP4_A446V,Spike_P681R,N_R203M,N_R385K,NS3_S26L,N_D63G,NSP3_P822L,NS7a_L116F,Spike_R158del,Spike_E156G,Spike_T19R,Spike_T478K,NS7a_V82A,Spike_L452R,NSP12_G671S,N_D377Y,NSP6_V149A,Spike_D614G,M_I82T
EPI_ISL_2042588	B.1.617.2	2021-04-28	North America / USA / Illinois	NS7a_T120I,NSP13_P77L,NSP12_P323L,Spike_D950N,Spike_F157del,Spike_A222V,NSP4_A446V,Spike_P681R,N_R203M,NS3_S26L,N_D63G,NSP3_P822L,Spike_R158del,Spike_E156G,Spike_T19R,Spike_T478K,NS7a_V82A,Spike_L452R,NSP6_T181I,NSP12_G671S,N_D377Y,NSP6_V149A,Spike_D614G,M_I82T
EPI_ISL_2042772	B.1.617.2	2021-04-28	North America / USA / Virginia	Spike_T323I,NS7a_T120I,NSP13_P77L,NSP15_H234Y,NSP12_P323L,Spike_D950N,Spike_F157del,NSP2_P129L,NSP4_A446V,Spike_P681R,Spike_K1086R,N_R203M,N_R385K,NS3_S26L,N_D63G,NSP3_P822L,NS7a_L116F,Spike_R158del,Spike_E156G,Spike_T19R,Spike_T478K,NS7a_V82A,Spike_L452R,NSP12_G671S,N_D377Y,NSP6_V149A,Spike_D614G,M_I82T
EPI_ISL_2042958	B.1.617.2	2021-04-27	North America / USA / Texas	NS7a_T120I,NSP13_P77L,NSP12_P323L,Spike_D950N,Spike_F157del,Spike_A222V,NSP4_A446V,Spike_P681R,N_R203M,NS3_S26L,NS8_S67F,NSP3_P822L,N_D63G,Spike_R158del,Spike_E156G,Spike_T19R,Spike_T478K,NS7a_V82A,Spike_L452R,NSP6_T181I,NSP2_G339S,NSP12_G671S,N_D377Y,NSP6_V149A,Spike_D614G,M_I82T
EPI_ISL_2042959	B.1.617.2	2021-04-27	North America / USA / Texas	NS7a_T120I,NSP13_P77L,NSP12_P323L,Spike_D950N,Spike_F157del,Spike_A222V,NSP4_A446V,Spike_P681R,N_R203M,Spike_G142D,NS3_S26L,NS8_S67F,NSP3_P822L,N_D63G,Spike_R158del,Spike_E156G,Spike_T19R,Spike_T478K,NS7a_V82A,Spike_L452R,NSP6_T181I,NSP2_G339S,NSP12_G671S,N_D377Y,NSP6_V149A,Spike_D614G,M_I82T
EPI_ISL_2043219	B.1.617.2	2021-04-28	North America / USA / Minnesota	NS7a_T120I,NSP13_P77L,NSP12_P323L,Spike_D950N,NSP4_P29S,NSP14_P46L,Spike_F157del,NSP2_P129L,NSP4_A446V,Spike_P681R,N_R203M,NS3_S26L,N_D63G,NSP3_P822L,NS7a_L116F,Spike_R158del,Spike_E156G,Spike_T19R,Spike_T478K,NS7a_V82A,Spike_L452R,NSP12_G671S,N_D377Y,NSP6_V149A,Spike_D614G,M_I82T
EPI_ISL_2043302	B.1.617.2	2021-04-28	North America / USA / Illinois	NSP4_V167L,NSP4_T492I,NS7a_T120I,NSP12_D421Y,NSP13_P77L,NSP3_P1469S,NSP12_P323L,Spike_D950N,NSP6_T77A,Spike_F157del,NSP3_A488S,NS7b_T40I,NSP14_A394V,Spike_P681R,NSP3_P1228L,N_R203M,NS3_S26L,N_D63G,N_G215C,Spike_R158del,Spike_E156G,Spike_T19R,Spike_T478K,NS7a_V82A,Spike_L452R,NSP12_G671S,N_D377Y,Spike_D614G,M_I82T
EPI_ISL_2043303	B.1.617.2	2021-04-28	North America / USA / Illinois	NSP4_V167L,NSP4_T492I,NS7a_T120I,NSP12_D421Y,NSP13_P77L,NSP3_P1469S,NSP12_P323L,Spike_D950N,NSP6_T77A,Spike_F157del,NSP3_A488S,NS3_K21N,NS7b_T40I,NSP14_A394V,Spike_P681R,NSP3_P1228L,N_R203M,NS3_S26L,N_D63G,N_G215C,Spike_R158del,Spike_E156G,Spike_T19R,Spike_T478K,NS7a_V82A,Spike_L452R,NSP12_G671S,N_D377Y,Spike_D614G,M_I82T
EPI_ISL_2043426	B.1.617.2	2021-04-29	North America / USA / California	NS7a_T120I,NSP13_P77L,Spike_H69del,NSP15_H234Y,Spike_V70del,NSP12_P323L,Spike_D950N,Spike_Y144del,NSP3_H1274Y,NSP14_D496Y,NSP2_P129L,NSP4_A446V,Spike_P681R,N_R203M,N_R385K,NS3_S26L,N_D63G,NSP3_P822L,NS7a_L116F,Spike_T19R,Spike_T478K,NS7a_V82A,Spike_L452R,Spike_T572I,NSP12_G671S,N_D377Y,NSP6_V149A,Spike_D614G,M_I82T
EPI_ISL_2043454	B.1.617.2	2021-04-29	North America / USA / Iowa	NSP4_V167L,NSP1_F143del,Spike_T95I,NSP4_T492I,NS7a_T120I,NSP13_P77L,NSP16_A188S,NSP3_P1469S,NSP12_P323L,Spike_D950N,NSP6_T77A,Spike_F157del,NSP3_A488S,NS7b_T40I,NSP14_A394V,Spike_P681R,NSP3_P1228L,N_R203M,Spike_G142D,NS3_S26L,N_D63G,N_G215C,Spike_R158del,Spike_E156G,Spike_T19R,N_G179V,Spike_T478K,NS7a_V82A,Spike_L452R,NSP1_S142del,NSP12_G671S,N_D377Y,NSP1_K141del,Spike_D614G,M_I82T
EPI_ISL_2043494	B.1.617.2	2021-04-27	North America / USA / Virginia	NS7a_T120I,NSP13_P77L,NSP15_H234Y,NSP12_P323L,Spike_D950N,NSP3_H1274Y,Spike_F157del,NSP2_P129L,NSP4_A446V,Spike_P681R,Spike_K1086R,N_R203M,N_R385K,NS3_S26L,N_D63G,NSP3_P822L,NS7a_L116F,Spike_R158del,Spike_E156G,Spike_T19R,Spike_T478K,NS7a_V82A,Spike_L452R,NSP12_G671S,N_D377Y,NSP6_V149A,Spike_D614G,M_I82T
EPI_ISL_2044007	B.1.617.2	2021-04-26	North America / USA / New Jersey	NSP4_V167L,Spike_T95I,NSP4_T492I,NS7a_T120I,NSP3_I335V,NSP13_P77L,NSP3_P1469S,NSP12_P323L,Spike_D950N,NSP6_T77A,NSP16_P37S,Spike_F157del,NSP3_A488S,NS7b_T40I,NSP14_A394V,Spike_P681R,NSP3_P1228L,N_R203M,Spike_G142D,NS3_S26L,N_D63G,N_G215C,Spike_R158del,Spike_E156G,Spike_T19R,Spike_T478K,NS7a_V82A,Spike_L452R,NSP12_G671S,N_D377Y,Spike_D614G,M_I82T
EPI_ISL_2044077	B.1.617.2	2021-04-26	North America / USA / New York	NS7a_T120I,NSP13_P77L,NSP15_H234Y,NSP12_P323L,NSP3_H1274Y,NSP3_M1547I,Spike_F157del,Spike_L5F,NSP2_P129L,NSP4_A446V,Spike_P681R,N_R203M,N_R385K,Spike_G142D,NS3_S26L,N_D63G,NSP3_P822L,NS7a_L116F,Spike_R158del,Spike_E156G,Spike_T19R,Spike_T478K,NS7a_V82A,Spike_L452R,NSP12_G671S,N_D377Y,NSP6_V149A,Spike_D614G,M_I82T
EPI_ISL_2044211	B.1.617.2	2021-04-26	North America / USA / New York	NSP12_T293A,NS7a_T120I,NSP13_P77L,NSP15_H234Y,NSP12_P323L,Spike_D950N,NSP3_H1274Y,Spike_F157del,NSP2_P129L,NSP4_A446V,Spike_P681R,N_R203M,N_R385K,Spike_G142D,NS3_S26L,N_D63G,NSP3_P822L,NS7a_L116F,Spike_R158del,Spike_E156G,Spike_T19R,Spike_T478K,NS7a_V82A,Spike_L452R,NSP12_G671S,N_D377Y,NSP6_V149A,Spike_D614G,M_I82T
EPI_ISL_2044343	B.1.617.2	2021-04-26	North America / USA / Kentucky	NS7a_T120I,NSP13_P77L,NSP15_H234Y,NSP12_P323L,Spike_D950N,NSP3_H1274Y,Spike_F157del,NSP2_P129L,NSP4_A446V,Spike_P681R,N_R203M,N_R385K,Spike_G142D,NS3_S26L,N_D63G,NSP3_P822L,NS7a_L116F,Spike_R158del,Spike_E156G,Spike_T19R,Spike_T478K,NS7a_V82A,Spike_L452R,NSP12_G671S,N_D377Y,NSP6_V149A,Spike_D614G,M_I82T
EPI_ISL_2044454	B.1.617.2	2021-04-27	North America / USA / Wisconsin	NS7a_T120I,NSP13_P77L,NSP12_P323L,Spike_D950N,NSP14_P46L,Spike_F157del,NSP2_P129L,NSP4_A446V,Spike_P681R,N_R203M,Spike_G142D,NSP12_D60Y,NS3_S26L,N_D63G,NSP3_P822L,NS7a_L116F,Spike_R158del,Spike_E156G,Spike_T19R,Spike_T478K,NS7a_V82A,Spike_L452R,NSP14_N306S,NSP12_G671S,N_D377Y,NSP6_V149A,Spike_D614G,M_I82T
EPI_ISL_2044588	B.1.617.2	2021-04-28	North America / USA / New Jersey	NSP4_V167L,Spike_T95I,NSP4_T492I,NS7a_T120I,NSP3_I335V,NSP13_P77L,NSP3_P1469S,NSP12_P323L,Spike_D950N,NSP6_T77A,Spike_F157del,NSP3_A488S,NS7b_T40I,NSP14_A394V,Spike_P681R,NSP3_P1228L,N_R203M,Spike_G142D,NS3_S26L,N_D63G,N_G215C,Spike_R158del,Spike_E156G,Spike_T19R,Spike_T478K,NS7a_V82A,Spike_L452R,NSP12_G671S,N_D377Y,NSP2_I514S,Spike_D614G,M_I82T
EPI_ISL_2044695	B.1.617.2	2021-04-26	North America / USA / Wisconsin	NS7a_T120I,NSP13_P77L,NSP15_H234Y,NSP12_P323L,Spike_D950N,NSP3_H1274Y,Spike_F157del,Spike_V267L,NSP2_P129L,NSP4_A446V,Spike_P681R,N_R203M,N_R385K,Spike_G142D,NS3_S26L,N_D63G,NSP3_P822L,NS7a_L116F,Spike_R158del,Spike_E156G,Spike_T19R,Spike_T478K,NS7a_V82A,Spike_L452R,NSP12_G671S,N_D377Y,NSP6_V149A,Spike_D614G,M_I82T
EPI_ISL_2044786	B.1.617.2	2021-04-30	North America / USA / Virginia	NSP4_V167L,Spike_T95I,NSP4_T492I,NS7a_T120I,NSP13_P77L,NSP3_P1469S,NSP12_P323L,Spike_D950N,NSP6_T77A,Spike_F157del,NSP3_A488S,NS7b_T40I,NSP14_A394V,Spike_P681R,NSP3_P1228L,N_R203M,Spike_G142D,NS3_S26L,N_D63G,N_G215C,Spike_R158del,Spike_E156G,Spike_T19R,Spike_T478K,NS7a_V82A,Spike_L452R,NSP12_G671S,N_D377Y,Spike_D614G,M_I82T
EPI_ISL_2045112	B.1.617.2	2021-04-28	North America / USA / Indiana	NS7a_T120I,NSP13_P77L,E_V62F,NSP12_P323L,Spike_D950N,NSP14_P46L,Spike_F157del,NSP2_P129L,NSP4_A446V,Spike_P681R,N_R203M,Spike_G142D,NS3_S26L,N_D63G,NSP3_P822L,NSP13_T366A,Spike_L1141W,NS7a_L116F,Spike_R158del,Spike_E156G,Spike_T19R,Spike_T478K,NS7a_V82A,Spike_L452R,NSP12_G671S,N_D377Y,NSP6_V149A,Spike_D614G,M_I82T
EPI_ISL_2045385	B.1.617.2	2021-04-30	North America / USA / Ohio	NSP4_V167L,Spike_T95I,NSP4_T492I,NS7a_T120I,NSP13_P77L,NSP3_P1469S,NSP12_P323L,Spike_D950N,NSP6_T77A,Spike_F157del,NSP3_A488S,NSP7_M75I,NS7b_T40I,NSP14_A394V,Spike_P681R,NSP3_P1228L,N_R203M,Spike_G142D,NS3_S26L,N_D63G,N_G215C,Spike_R158del,Spike_E156G,Spike_T19R,NS3_D155Y,Spike_T478K,NS7a_V82A,Spike_L452R,NSP3_E522D,NSP12_G671S,N_D377Y,NSP15_R90I,Spike_D614G,M_I82T
EPI_ISL_2045440	B.1.617.2	2021-04-26	North America / USA / Rhode Island	NSP4_V167L,Spike_T95I,NSP4_T492I,NS7a_T120I,NSP13_P77L,NSP3_P1469S,NSP1_T12I,NS3_A54S,NSP12_P323L,Spike_D950N,NSP6_T77A,Spike_F157del,NSP3_A488S,NS7b_T40I,NSP14_A394V,Spike_P681R,NSP3_P1228L,N_R203M,Spike_G142D,NS3_S26L,N_D63G,N_G215C,Spike_Q677H,Spike_R158del,Spike_E156G,Spike_T19R,Spike_T478K,NS7a_V82A,Spike_L452R,NSP12_G671S,N_D377Y,Spike_D614G,Spike_V1104L,M_I82T
EPI_ISL_2045852	B.1.617.2	2021-05-01	North America / USA / Florida	NS7a_T120I,NSP13_P77L,NSP12_P323L,Spike_D950N,NSP14_P46L,Spike_F157del,N_K373N,NSP2_P129L,NSP4_A446V,Spike_P681R,N_R203M,Spike_G142D,NSP14_S374F,NS3_S26L,NSP3_P822L,N_D63G,NS7a_L116F,Spike_R158del,Spike_E156G,Spike_T19R,Spike_T478K,NS7a_V82A,Spike_L452R,NSP12_G671S,N_D377Y,NSP6_V149A,Spike_D614G,M_I82T
EPI_ISL_2045932	B.1.617.2	2021-05-02	North America / USA / Maine	NS7a_T120I,NSP13_P77L,NSP12_P323L,Spike_D950N,Spike_F157del,Spike_A222V,NSP4_A446V,Spike_P681R,NS6_K48N,N_R203M,Spike_G142D,NS3_S26L,N_D63G,NSP3_P822L,Spike_R158del,Spike_E156G,Spike_T19R,Spike_T478K,NS7a_V82A,Spike_L452R,NSP6_T181I,NSP12_G671S,N_D377Y,NSP6_V149A,Spike_D614G,NS3_T89I,Spike_V1264L,M_I82T
EPI_ISL_2045959	B.1.617.2	2021-05-03	North America / USA / Florida	NS7a_T120I,NSP13_P77L,NSP12_P323L,Spike_D950N,Spike_V289I,Spike_F157del,N_G18V,Spike_A222V,NSP4_A446V,Spike_P681R,N_R203M,Spike_G142D,NS3_S26L,N_D63G,NSP3_P822L,Spike_R158del,Spike_E156G,Spike_T19R,Spike_T478K,NS7a_V82A,Spike_L452R,NSP6_T181I,NSP12_G671S,N_D377Y,NSP6_V149A,Spike_D614G,M_I82T
EPI_ISL_2045974	B.1.617.2	2021-04-26	North America / USA / Oregon	NSP4_V167L,NSP4_T492I,NS7a_T120I,Spike_D138Y,NSP13_P77L,NSP3_P1469S,NSP12_P323L,Spike_D950N,NSP6_T77A,Spike_F157del,NSP3_A488S,NSP16_V167A,NS7b_T40I,NSP14_A394V,Spike_P681R,NSP3_P1228L,N_R203M,NSP3_I273V,Spike_G142D,NS3_S26L,N_D63G,N_G215C,Spike_R158del,Spike_E156G,Spike_T19R,Spike_T478K,NS7a_V82A,Spike_L452R,NSP12_G671S,N_D377Y,Spike_D614G,M_I82T
EPI_ISL_2046278	B.1.617.2	2021-04-29	North America / USA / Texas	NS3_Q57R,NS7a_T120I,NSP13_P77L,NSP12_P323L,Spike_D950N,N_V158L,NSP14_P46L,Spike_F157del,NSP15_E113K,NSP2_P129L,NSP4_A446V,Spike_P681R,N_R203M,Spike_G142D,NS3_S26L,N_D63G,NSP3_P822L,NS7a_L116F,Spike_R158del,Spike_E156G,Spike_T19R,Spike_T478K,NS7a_V82A,Spike_L452R,NSP12_G671S,N_D377Y,NSP6_V149A,Spike_D614G,M_I82T
EPI_ISL_2046354	B.1.617.2	2021-04-29	North America / USA / Texas	NSP4_V167L,Spike_T95I,NSP4_T492I,NS7a_T120I,NSP13_P77L,NSP3_P1469S,NSP12_P323L,Spike_D950N,NSP6_T77A,NSP12_A449V,NSP3_A1033D,NSP6_L33F,Spike_F157del,NSP3_A488S,NS7b_T40I,NSP14_A394V,Spike_P681R,NSP3_P1228L,N_R203M,Spike_G142D,NS3_S26L,N_D63G,N_G215C,Spike_R158del,Spike_E156G,Spike_T19R,Spike_T478K,NS7a_V82A,Spike_L452R,NSP12_G671S,N_D377Y,Spike_D614G,M_I82T
EPI_ISL_2046570	B.1.617.2	2021-04-29	North America / USA / California	NSP4_V167L,Spike_T95I,NSP4_T492I,NS7a_T120I,NSP13_P77L,NSP3_P1469S,NSP12_P323L,Spike_D950N,NSP6_T77A,Spike_F157del,NSP3_A488S,NS7b_T40I,NSP14_A394V,Spike_P681R,NSP3_P1228L,N_R203M,Spike_G142D,NS3_S26L,N_D63G,N_G215C,Spike_R158del,Spike_E156G,Spike_T19R,Spike_T478K,NS7a_V82A,Spike_L452R,N_G137E,NSP12_G671S,N_D377Y,Spike_D614G,M_I82T
EPI_ISL_2047029	B.1.617.2	2021-04-21	North America / USA / Missouri	N_S235F,NS7a_T120I,NSP13_P77L,Spike_H69del,NSP15_H234Y,Spike_V70del,NSP1_S100C,NSP12_P323L,Spike_D950N,Spike_Y144del,NSP3_H1274Y,N_P258L,NSP2_P129L,NSP4_A446V,Spike_P681R,NS3_S26L,NSP3_P822L,NS3_A103P,NS7a_L116F,Spike_T19R,N_R203K,Spike_T478K,NS7a_V82A,Spike_L452R,NSP12_G671S,N_G204R,N_D377Y,NSP6_V149A,Spike_D614G,M_I82T
EPI_ISL_2080768	B.1.617.2	2021-04-15	North America / USA / Oregon / Multnomah County	NS7a_T120I,NSP13_P77L,NSP12_P323L,NSP3_M829I,Spike_D950N,NSP2_G118S,Spike_F157del,Spike_A222V,NSP4_A446V,Spike_P681R,N_R203M,Spike_G142D,NS3_S26L,N_D63G,NSP3_P822L,NSP3_Q138R,Spike_R158del,Spike_E156G,Spike_T19R,Spike_T478K,NS7a_V82A,Spike_L452R,NSP6_T181I,NSP12_G671S,N_D377Y,NSP6_V149A,NSP14_D222N,Spike_D614G,M_I82T
EPI_ISL_2081386	B.1.617.2	2021-04-21	North America / USA / Florida	NSP3_L1244F,NS7a_T120I,NSP13_P77L,NSP14_P142S,NSP12_P323L,Spike_D950N,Spike_F157del,Spike_A222V,NSP4_A446V,Spike_P681R,N_R203M,NS3_S26L,N_D63G,NSP3_P822L,Spike_R158del,Spike_E156G,Spike_T19R,Spike_T478K,NS7a_V82A,Spike_L452R,NSP6_T181I,NSP12_G671S,N_D377Y,NSP6_V149A,Spike_D614G,M_I82T
EPI_ISL_2083033	B.1.617.2	2021-04-28	North America / USA / Texas	NS7a_T120I,NSP13_P77L,NSP12_P323L,Spike_D950N,NSP14_P46L,Spike_F157del,NSP2_P129L,NSP4_A446V,Spike_P681R,N_R203M,NS3_S26L,N_D63G,NSP3_P822L,NS7a_L116F,Spike_R158del,Spike_E156G,Spike_T19R,Spike_T478K,NS7a_V82A,Spike_L452R,NSP14_N306S,NSP12_G671S,N_D377Y,NSP6_V149A,Spike_D614G,M_I82T
EPI_ISL_2087219	B.1.617.2	2021-04-20	North America / USA / Minnesota	NSP1_F143del,NSP6_H11Q,NS7a_T120I,NSP2_E167K,NSP12_P323L,Spike_D950N,Spike_F157del,NSP4_F375S,NSP2_P129L,Spike_P681R,N_R203M,NSP15_K259R,NSP4_D217N,NS3_S26L,N_D63G,NSP3_P822L,Spike_R158del,Spike_E156G,Spike_T19R,Spike_T478K,NS7a_V82A,Spike_L452R,NSP1_S142del,N_D377Y,Spike_K77T,NSP1_K141del,Spike_D614G,M_I82T
EPI_ISL_2087519	B.1.617.2	2021-04-23	North America / USA / Minnesota	NSP1_F143del,NSP6_H11Q,NS7a_T120I,NSP2_E167K,NSP12_P323L,Spike_D950N,Spike_F157del,NSP4_F375S,NSP2_P129L,Spike_P681R,N_R203M,NSP15_K259R,NSP4_D217N,NS3_S26L,N_D63G,NSP3_P822L,Spike_R158del,Spike_E156G,Spike_T19R,Spike_T478K,NS7a_V82A,Spike_L452R,NSP1_S142del,NSP12_A311V,N_D377Y,NSP1_K141del,Spike_K77T,Spike_D614G,M_I82T
EPI_ISL_2089601	B.1.617.2	2021-04-23	North America / USA / New Jersey	NS7a_T120I,NSP13_P77L,NSP15_H234Y,NSP12_P323L,Spike_D950N,NSP3_H1274Y,Spike_F157del,NSP2_P129L,NSP4_A446V,Spike_P681R,N_R203M,N_R385K,NS3_S26L,N_D63G,NSP3_P822L,NS7a_L116F,Spike_R158del,Spike_E156G,Spike_T19R,Spike_T478K,NS7a_V82A,Spike_L452R,NSP12_G671S,N_D377Y,NSP6_V149A,Spike_D614G,NS7a_G38A,NSP3_L327F,M_I82T
EPI_ISL_2089944	B.1.617.2	2021-04-25	North America / USA / Massachusetts	NS7a_T120I,NSP8_T146I,NSP13_P77L,NSP12_P323L,Spike_D950N,NSP14_P46L,Spike_F157del,NSP2_P129L,NSP4_A446V,Spike_P681R,N_R203M,NS3_S26L,N_D63G,NSP3_P822L,NS7a_L116F,Spike_R158del,Spike_E156G,Spike_T19R,Spike_T478K,NS7a_V82A,Spike_L452R,NSP12_G671S,N_D377Y,NSP6_V149A,Spike_D614G,M_I82T
EPI_ISL_2090114	B.1.617.2	2021-04-24	North America / USA / Maryland	NSP4_V167L,NSP4_T492I,NS7a_T120I,NSP13_P77L,NSP3_P1469S,NSP12_P323L,Spike_D950N,NSP6_T77A,Spike_F157del,NSP3_A488S,NS7b_T40I,NSP14_A394V,Spike_P681R,NSP3_P1228L,N_R203M,NS3_S26L,N_D63G,N_G215C,Spike_R158del,Spike_E156G,Spike_T19R,Spike_T478K,NS7a_V82A,Spike_L452R,NSP12_G671S,N_D377Y,Spike_D614G,M_I82T
EPI_ISL_2090200	B.1.617.2	2021-04-25	North America / USA / Florida	NSP4_V167L,NSP16_R216N,NSP4_T492I,NS7a_T120I,NSP13_P77L,NSP3_P1469S,NSP12_P323L,Spike_D950N,NSP6_T77A,NSP16_G213N,NSP16_P215L,Spike_F157del,NSP3_A488S,NS7b_T40I,NSP14_A394V,Spike_P681R,NSP3_P1228L,N_R203M,Spike_G142D,NS3_S26L,N_D63G,N_G215C,Spike_R158del,Spike_E156G,Spike_T19R,Spike_T478K,NS7a_V82A,Spike_L452R,NSP12_G671S,N_D377Y,Spike_D614G,NSP5_D263G,M_I82T
EPI_ISL_2090228	B.1.617.2	2021-04-22	North America / USA / Texas	NS7a_T120I,NSP13_P77L,NSP15_H234Y,NSP12_P323L,Spike_D950N,NSP5_D33G,NSP3_H1274Y,Spike_F157del,NSP2_P129L,NSP4_A446V,Spike_P681R,N_R203M,N_R385K,NS3_S26L,N_D63G,NSP3_P822L,NS7a_L116F,Spike_R158del,Spike_E156G,Spike_T19R,Spike_T478K,NS7a_V82A,Spike_L452R,N_T362I,NSP12_G671S,N_D377Y,NSP6_V149A,Spike_D614G,M_I82T
EPI_ISL_2090280	B.1.617.2	2021-04-21	North America / USA / Illinois	NSP4_V167L,Spike_T95I,NSP4_T492I,NS7a_T120I,NSP13_P77L,NSP3_P1469S,NSP12_P323L,Spike_D950N,NSP6_T77A,Spike_F157del,NSP3_A488S,NS7b_T40I,NSP14_A394V,Spike_P681R,NSP3_P1228L,Spike_G769V,N_R203M,NS3_S26L,N_D63G,N_G215C,Spike_R158del,Spike_E156G,Spike_T19R,Spike_T478K,NS7a_V82A,Spike_L452R,NSP12_G671S,N_D377Y,Spike_D614G,M_I82T
EPI_ISL_2090420	B.1.617.2	2021-04-25	North America / USA / Florida	NSP6_H11Q,NS7a_T120I,NSP12_P323L,Spike_D950N,Spike_F157del,NSP4_F375S,NSP2_P129L,Spike_P681R,N_R203M,NSP15_K259R,NSP4_D217N,NS3_S26L,N_D63G,NSP3_P822L,Spike_R158del,Spike_E156G,Spike_T19R,Spike_T478K,NS7a_V82A,Spike_L452R,N_D377Y,Spike_K77T,Spike_D614G,M_I82T
EPI_ISL_2091086	B.1.617.2	2021-05-05	North America / USA / Ohio	NS7a_T120I,NSP13_P77L,NSP15_H234Y,NSP12_D63G,NSP12_P323L,Spike_D950N,NSP3_H1274Y,Spike_D1153G,Spike_F157del,NSP2_P129L,NSP4_A446V,Spike_P681R,N_R203M,N_R385K,Spike_G142D,NS3_S26L,N_D63G,NSP3_P822L,Spike_R158del,Spike_E156G,Spike_T19R,Spike_T478K,NS7a_V82A,Spike_L452R,NSP12_G671S,N_D377Y,NSP13_K171N,NSP6_V149A,Spike_D614G,M_I82T
EPI_ISL_2097653	B.1.617.2	2021-04-28	North America / USA / Minnesota	NSP4_V167L,Spike_T95I,NSP4_T492I,NS7a_T120I,NSP13_P77L,NSP3_P1469S,NSP12_P323L,Spike_D950N,NSP6_T77A,Spike_F157del,NSP3_A488S,NS7b_T40I,NSP14_A394V,Spike_P681R,NSP3_P1228L,N_R203M,NS3_S26L,N_D63G,N_G215C,Spike_R158del,Spike_E156G,Spike_T19R,Spike_T478K,NS7a_V82A,Spike_L452R,NSP12_G671S,N_D377Y,Spike_D614G,M_I82T
EPI_ISL_2097683	B.1.617.2	2021-04-21	North America / USA / Minnesota	NSP4_V167L,Spike_T95I,NSP4_T492I,NS7a_T120I,NSP13_P77L,NSP3_P1469S,NSP12_P323L,Spike_D950N,NSP6_T77A,Spike_F157del,NSP3_A488S,NS7b_T40I,NSP14_A394V,Spike_P681R,NSP3_P1228L,N_R203M,NS3_S26L,N_D63G,N_G215C,Spike_R158del,Spike_E156G,Spike_T19R,Spike_T478K,NS7a_V82A,Spike_L452R,NSP12_G671S,N_D377Y,Spike_D614G,M_I82T
EPI_ISL_2097858	B.1.617.2	2021-04-23	North America / USA / Pennsylvania	NS7a_T120I,NSP13_P77L,NSP12_P323L,Spike_D950N,Spike_F157del,Spike_A222V,NSP4_A446V,Spike_P681R,NS6_K48N,N_R203M,NS3_S26L,N_D63G,NSP3_P822L,Spike_R158del,Spike_E156G,Spike_T19R,Spike_T478K,NS7a_V82A,Spike_L452R,NSP6_T181I,NSP12_G671S,N_D377Y,NSP6_V149A,Spike_D614G,Spike_V1264L,M_I82T
EPI_ISL_2098013	B.1.617.2	2021-04-23	North America / USA / Florida	NS7a_T120I,NSP13_P77L,NSP12_P323L,Spike_D950N,Spike_F157del,Spike_A222V,NSP4_A446V,Spike_P681R,N_R203M,NS3_S26L,N_D63G,NSP3_P822L,Spike_R158del,Spike_E156G,Spike_T19R,Spike_T478K,NS7a_V82A,Spike_L452R,NSP6_T181I,NSP12_G671S,N_D377Y,NSP6_V149A,Spike_D614G,M_I82T
EPI_ISL_2098125	B.1.617.2	2021-04-27	North America / USA / New York / Albany County	NS7a_T120I,NSP13_P77L,NSP12_P323L,Spike_D950N,Spike_F157del,Spike_A222V,NSP4_A446V,Spike_P681R,NS6_K48N,N_R203M,NS3_S26L,N_D63G,NSP3_P822L,Spike_R158del,Spike_E156G,Spike_T19R,Spike_T478K,NS7a_V82A,Spike_L452R,NSP6_T181I,NSP12_G671S,N_D377Y,NSP6_V149A,Spike_D614G,NS3_T89I,Spike_V1264L,M_I82T
EPI_ISL_2105884	B.1.617.2	2021-04-28	North America / USA / Maryland	NS7a_T120I,NSP13_P77L,NSP12_P323L,Spike_D950N,Spike_F157del,Spike_A222V,NSP4_A446V,Spike_P681R,N_R203M,NS3_S26L,N_D63G,NSP3_P822L,Spike_R158del,Spike_E156G,Spike_T19R,Spike_T478K,NS7a_V82A,Spike_L452R,N_G238C,NSP6_T181I,NSP12_G671S,N_D377Y,NSP6_V149A,Spike_D614G,M_I82T
EPI_ISL_2106292	B.1.617.2	2021-05-07	North America / USA / New York / New York City	NS3_Q218R,NS7a_T120I,NSP13_P77L,NSP15_H234Y,NSP12_P323L,Spike_D950N,NS3_V88L,NSP3_H1274Y,Spike_F157del,NSP2_P129L,NSP4_A446V,Spike_P681R,N_R203M,N_R385K,Spike_G142D,NS3_S26L,N_D63G,NSP3_P822L,NS7a_L116F,Spike_R158del,Spike_E156G,Spike_T19R,Spike_T478K,NS7a_V82A,Spike_L452R,NSP15_T281I,NSP3_S692F,N_T362I,NSP12_G671S,N_D377Y,Spike_T732I,NSP6_V149A,Spike_D614G,Spike_V70F,M_I82T
EPI_ISL_2106323	B.1.617.2	2021-05-06	North America / USA / New York / New York City	NSP4_V167L,Spike_T95I,NSP4_T492I,NS7a_T120I,NSP13_P77L,NSP3_P1469S,NSP12_P323L,Spike_D950N,NSP6_T77A,Spike_F157del,NSP3_A488S,NS7b_T40I,NSP14_A394V,Spike_P681R,NSP3_P1228L,N_R203M,Spike_G142D,NS3_S26L,N_D63G,N_G215C,Spike_R158del,Spike_E156G,Spike_T19R,Spike_T478K,NS7a_V82A,Spike_L452R,NSP12_G671S,N_D377Y,Spike_D614G,M_I82T
EPI_ISL_2106566	B.1.617.2	2021-05-11	North America / USA / New York / New York City	NSP4_V167L,NSP4_T492I,NS7a_T120I,NSP13_P77L,NS7a_P45L,NSP3_P1469S,NSP12_P323L,Spike_D950N,NSP6_T77A,Spike_F157del,NSP3_A488S,NS7b_T40I,NSP14_A394V,NSP3_P1228L,Spike_P681R,N_R203M,Spike_G142D,NS3_S26L,N_D63G,N_G215C,Spike_R158del,Spike_E156G,Spike_T19R,NSP2_K81N,Spike_T478K,NS7a_V82A,Spike_L452R,NSP12_G671S,N_D377Y,Spike_D614G,M_I82T
EPI_ISL_2144255	B.1.617.2	2021-04-26	North America / USA / Indiana	NS7a_T120I,NSP13_P77L,NSP15_H234Y,NSP12_P323L,Spike_D950N,NSP3_H1274Y,Spike_F157del,N_K373N,NSP2_P129L,NSP4_A446V,Spike_P681R,N_R203M,NS3_S26L,N_D63G,NSP3_P822L,NS7a_L116F,Spike_R158del,Spike_E156G,Spike_T19R,Spike_T478K,NS7a_V82A,Spike_L452R,NSP12_G671S,N_D377Y,NSP6_V149A,Spike_D614G,M_I82T
EPI_ISL_2144340	B.1.617.2	2021-04-29	North America / USA / California	NS7a_T120I,NSP13_P77L,NSP12_P323L,Spike_D950N,NSP14_G248V,Spike_F157del,Spike_A222V,NSP4_A446V,Spike_P681R,N_R203M,Spike_I909V,NS3_S26L,N_D63G,NSP3_P822L,Spike_R158del,Spike_E156G,Spike_T19R,Spike_T478K,NS7a_V82A,Spike_L452R,NSP6_T181I,NSP12_G671S,N_D377Y,NSP6_V149A,Spike_D614G,NSP3_T725I,M_I82T
EPI_ISL_2144363	B.1.617.2	2021-04-29	North America / USA / Indiana	NSP3_P1103Q,NSP6_H11Q,NS7a_T120I,NSP12_P323L,Spike_D950N,Spike_F157del,NSP4_F375S,NSP2_P129L,Spike_P681R,N_R203M,NSP15_K259R,NSP4_D217N,NS3_S26L,N_D63G,NSP3_P822L,Spike_R158del,Spike_E156G,Spike_T19R,Spike_T478K,NS7a_V82A,Spike_L452R,N_D377Y,Spike_K77T,Spike_D614G,NS3_W128C,M_I82T
EPI_ISL_2145113	B.1.617.2	2021-04-29	North America / USA / Florida	NSP4_V167L,NSP4_T492I,NS7a_T120I,NSP13_P77L,NSP3_P1469S,N_D343Y,NSP12_P323L,Spike_D950N,NSP6_T77A,Spike_F157del,NSP3_A488S,NS7b_T40I,NSP14_A394V,NSP3_P1228L,Spike_P681R,N_R203M,NS3_S26L,N_D63G,N_G215C,Spike_R158del,Spike_E156G,Spike_T19R,NSP2_K81N,Spike_T478K,NS7a_V82A,Spike_L452R,NSP12_G671S,N_D377Y,Spike_D614G,M_I82T
EPI_ISL_2145272	B.1.617.2	2021-04-26	North America / USA / Pennsylvania	NS7a_T120I,NSP13_P77L,Spike_L452Q,NSP12_P323L,Spike_D950N,Spike_F157del,Spike_A222V,NSP4_A446V,Spike_P681R,N_R203M,NS3_S26L,N_D63G,NSP3_P822L,NSP3_T1928I,Spike_R158del,Spike_E156G,Spike_T19R,NSP1_V108I,Spike_T478K,NS7a_V82A,NSP6_T181I,NSP12_G671S,N_D377Y,NSP6_V149A,Spike_D614G,M_I82T
EPI_ISL_2145844	B.1.617.2	2021-04-29	North America / USA / New Jersey	NS7a_T120I,NSP13_P77L,NSP12_P323L,Spike_D950N,Spike_F157del,Spike_A222V,NSP4_A446V,Spike_P681R,NS6_K48N,N_R203M,Spike_G142D,NS3_S26L,N_D63G,NSP3_P822L,Spike_R158del,Spike_E156G,Spike_T19R,Spike_T478K,NS7a_V82A,Spike_L452R,NSP6_T181I,NSP12_G671S,N_D377Y,NSP6_V149A,Spike_D614G,NSP3_T936I,Spike_V1264L,M_I82T
EPI_ISL_2145852	B.1.617.2	2021-04-30	North America / USA / Illinois	NSP6_H11Q,NS7a_T120I,NSP12_P323L,Spike_D950N,Spike_F157del,NSP4_F375S,NSP2_P129L,Spike_P681R,N_R203M,NSP15_K259R,NSP4_D217N,NS3_S26L,N_D63G,NSP3_P822L,Spike_R158del,Spike_E156G,Spike_T19R,Spike_T478K,NS7a_V82A,Spike_L452R,N_D377Y,Spike_K77T,Spike_D614G,NS8_I10V,M_I82T
EPI_ISL_2145882	B.1.617.2	2021-04-30	North America / USA / California	NS3_Q57R,NS7a_T120I,NSP13_P77L,NSP12_P323L,Spike_D950N,NSP14_P46L,Spike_F157del,NSP2_P129L,NSP4_A446V,Spike_P681R,N_R203M,Spike_G142D,NS3_S26L,N_D63G,NSP3_P822L,NS7a_L116F,Spike_R158del,Spike_E156G,Spike_T19R,Spike_T478K,NS7a_V82A,Spike_L452R,NSP12_G671S,N_D377Y,NSP6_V149A,Spike_D614G,NSP12_A423V,M_I82T
EPI_ISL_2145895	B.1.617.2	2021-05-01	North America / USA / Michigan	NS3_Q57R,NS7a_T120I,NSP13_P77L,NSP12_P323L,Spike_D950N,N_A182S,NSP14_P46L,Spike_F157del,NSP2_P129L,NSP4_A446V,Spike_P681R,N_R203M,Spike_G142D,NSP14_D324Y,NS3_S26L,NSP3_P822L,N_D63G,NS7a_L116F,Spike_R158del,Spike_E156G,Spike_T19R,NSP16_K160R,Spike_T478K,NS7a_V82A,Spike_L452R,NSP12_G671S,N_D377Y,NSP6_V149A,Spike_D614G,Spike_W1102L,M_I82T
EPI_ISL_2146150	B.1.617.2	2021-05-05	North America / USA / California	NS3_Q57R,NS7a_T120I,NSP13_P77L,NSP12_P323L,Spike_D950N,NSP14_P46L,Spike_F157del,NSP2_P129L,NSP4_A446V,Spike_P681R,N_R203M,NS3_S26L,N_D63G,NSP3_P822L,NS7a_L116F,Spike_R158del,Spike_E156G,Spike_T19R,Spike_T478K,NS7a_V82A,Spike_L452R,NSP12_G671S,N_D377Y,NSP6_V149A,Spike_D614G,NSP12_A423V,M_I82T
EPI_ISL_2146175	B.1.617.2	2021-05-04	North America / USA / California	NS7a_T120I,NSP13_P77L,NSP12_P323L,Spike_D950N,Spike_F157del,Spike_A222V,NSP4_A446V,Spike_P681R,NS6_K48N,N_R203M,NS3_S26L,N_D63G,NSP3_P822L,Spike_R158del,Spike_E156G,Spike_T19R,NSP3_H1307R,Spike_T478K,NS7a_V82A,Spike_L452R,NSP6_T181I,NSP12_G671S,N_D377Y,NSP6_V149A,Spike_D614G,NS3_T89I,Spike_V1264L,M_I82T
EPI_ISL_2146201	B.1.617.2	2021-05-04	North America / USA / Kentucky	NSP6_H11Q,NS7a_T120I,NSP12_P323L,Spike_D950N,Spike_F157del,NSP4_F375S,NSP2_P129L,Spike_P681R,N_R203M,NSP15_K259R,NSP4_D217N,NS3_S26L,N_D63G,NSP3_P822L,Spike_R158del,Spike_E156G,Spike_T19R,Spike_T478K,NS7a_V82A,Spike_L452R,NSP14_P203S,N_D377Y,Spike_K77T,Spike_D614G,M_I82T
EPI_ISL_2146219	B.1.617.2	2021-05-05	North America / USA / California	NS7a_T120I,NSP13_P77L,NSP3_T169I,NSP12_P323L,Spike_D950N,NSP14_P46L,Spike_F157del,NSP2_P129L,NSP4_A446V,Spike_P681R,N_R203M,NS3_S26L,N_D63G,NSP3_P822L,NS7a_L116F,Spike_R158del,Spike_E156G,Spike_T19R,Spike_T478K,NS7a_V82A,Spike_L452R,NSP12_G671S,N_D377Y,NSP6_V149A,Spike_D614G,M_I82T
EPI_ISL_2146490	B.1.617.2	2021-05-05	North America / USA / Massachusetts	NSP1_F143del,NSP6_H11Q,NSP5_G275S,NS7a_T120I,NSP12_P323L,Spike_D950N,Spike_F157del,NSP4_F375S,NSP2_P129L,Spike_P681R,NS8_I121L,N_R203M,NSP15_K259R,Spike_G142D,NSP4_D217N,NS3_S26L,N_D63G,NSP3_P822L,Spike_R158del,Spike_E156G,Spike_T19R,Spike_T478K,NS7a_V82A,Spike_L452R,NSP1_S142del,N_D377Y,Spike_K77T,NSP1_K141del,Spike_D614G,M_I82T
EPI_ISL_2146496	B.1.617.2	2021-05-05	North America / USA / Texas	NS7a_T120I,NSP13_P77L,NSP12_P323L,Spike_D950N,NSP14_P46L,Spike_F157del,NSP2_P129L,NSP4_A446V,Spike_P681R,N_R203M,NSP14_S374F,NS3_S26L,NSP3_P822L,N_D63G,NS7a_L116F,Spike_R158del,Spike_E156G,Spike_T19R,Spike_T478K,NS7a_V82A,Spike_L452R,NSP12_G671S,N_D377Y,NSP6_V149A,Spike_D614G,M_I82T
EPI_ISL_2146561	B.1.617.2	2021-05-06	North America / USA / Illinois	NSP6_H11Q,NS3_E239D,NS7a_T120I,NSP3_D226Y,NSP12_P323L,Spike_D950N,NSP6_M126I,Spike_F157del,NSP4_F375S,NSP2_P129L,Spike_P681R,N_R203M,NSP15_K259R,NSP4_D217N,NS3_S26L,N_D63G,NSP3_P822L,Spike_R158del,Spike_E156G,Spike_T19R,Spike_T478K,NS7a_V82A,Spike_L452R,N_D377Y,Spike_K77T,Spike_D614G,M_I82T
EPI_ISL_2146606	B.1.617.2	2021-05-05	North America / USA / Texas	NS7a_T120I,NSP13_P77L,NSP12_P323L,Spike_D950N,NSP3_G212del,NSP1_M85del,Spike_F157del,Spike_A222V,NSP4_A446V,Spike_P681R,NS6_K48N,N_R203M,NS3_S26L,N_D63G,NSP3_P822L,Spike_R158del,Spike_E156G,Spike_T19R,Spike_T478K,NS7a_V82A,Spike_L452R,NSP6_T181I,NSP12_G671S,N_D377Y,NSP6_V149A,Spike_D614G,NSP1_V86del,Spike_V1264L,M_I82T
EPI_ISL_2146645	B.1.617.2	2021-05-04	North America / USA / Maryland	NSP3_P1103Q,NSP6_H11Q,NS7a_T120I,NSP12_P323L,Spike_D950N,Spike_F157del,NSP4_F375S,NSP2_P129L,Spike_G181V,Spike_P681R,N_R203M,NSP15_K259R,NSP4_D217N,NS3_S26L,N_D63G,NSP3_P822L,Spike_R158del,Spike_E156G,Spike_T19R,Spike_T478K,NS7a_V82A,Spike_L452R,N_D377Y,Spike_K77T,Spike_D614G,M_I82T
EPI_ISL_2146687	B.1.617.2	2021-05-08	North America / USA / Illinois	NSP6_H11Q,NS7a_T120I,NSP12_P323L,Spike_D950N,Spike_F157del,NSP4_F375S,NSP2_P129L,Spike_P681R,N_R203M,NSP15_K259R,NSP4_D217N,NS3_S26L,N_D63G,NSP3_P822L,Spike_R158del,Spike_E156G,Spike_T19R,Spike_T478K,NS7a_V82A,Spike_L452R,N_D377Y,Spike_K77T,Spike_D614G,M_I82T
EPI_ISL_2146693	B.1.617.2	2021-05-08	North America / USA / North Carolina	Spike_T572A,NS7a_T120I,NSP13_P77L,Spike_D253A,NSP12_P323L,Spike_D950N,Spike_L938F,NSP14_A119S,Spike_F157del,Spike_A222V,NSP4_A446V,Spike_P681R,N_R203M,Spike_G142D,NS3_S26L,N_D63G,NSP3_P822L,Spike_R158del,Spike_E156G,Spike_T19R,Spike_T478K,NS7a_V82A,Spike_L452R,NSP6_T181I,NSP12_G671S,N_D377Y,NSP6_V149A,Spike_D614G,M_I82T
EPI_ISL_2146755	B.1.617.2	2021-05-08	North America / USA / California	NSP4_V167L,NSP4_T492I,NS7a_T120I,NSP13_P77L,NSP3_P1469S,NSP12_P323L,Spike_D950N,NSP6_T77A,Spike_F157del,NSP3_A488S,NS7b_T40I,NSP14_A394V,NSP3_P1228L,Spike_P681R,N_R203M,NS3_S26L,N_D63G,N_G215C,Spike_R158del,Spike_E156G,Spike_T19R,NSP2_K81N,Spike_T478K,NS7a_V82A,Spike_L452R,NSP12_G671S,N_D377Y,Spike_D614G,NS3_D238Y,M_I82T
EPI_ISL_2146764	B.1.617.2	2021-05-08	North America / USA / California	NS7a_T120I,NSP13_P77L,NSP15_K289R,NSP12_P323L,Spike_D950N,NSP14_P46L,Spike_F157del,NSP2_P129L,NSP4_A446V,Spike_P681R,Spike_G75R,N_R203M,NSP14_S374F,NS3_S26L,NSP3_P822L,N_D63G,NS7a_L116F,Spike_R158del,Spike_E156G,Spike_T19R,Spike_T478K,NS7a_V82A,Spike_L452R,NSP12_G671S,N_D377Y,NSP6_V149A,Spike_D614G,M_I82T
EPI_ISL_2146810	B.1.617.2	2021-05-06	North America / USA / Colorado	NSP4_V167L,NSP4_T492I,NS7a_T120I,NSP13_P77L,NSP3_P1469S,NSP12_P323L,Spike_D950N,NSP6_T77A,Spike_F157del,NSP3_A488S,Spike_S112L,NSP14_A394V,Spike_P681R,NSP3_P1228L,NS7b_T40I,N_R203M,NS3_S26L,N_D63G,N_G215C,Spike_R158del,Spike_E156G,Spike_T19R,Spike_T478K,NS7a_V82A,Spike_L452R,NSP12_G671S,N_D377Y,NSP3_S403A,Spike_D614G,NS3_E239Q,M_I82T
EPI_ISL_2146944	B.1.617.2	2021-05-07	North America / USA / New Jersey	NSP12_A443V,NS3_Q57R,NS7a_T120I,NSP13_P77L,NSP12_P323L,Spike_D950N,NSP14_P46L,Spike_F157del,NSP2_P129L,NSP4_A446V,Spike_P681R,N_R203M,Spike_G142D,NS3_S26L,N_D63G,NSP3_P822L,NS7a_L116F,Spike_R158del,Spike_E156G,Spike_T19R,Spike_T478K,NS7a_V82A,Spike_L452R,NSP12_G671S,N_D377Y,NSP6_V149A,Spike_D614G,M_I82T
EPI_ISL_2146965	B.1.617.2	2021-05-07	North America / USA / New Jersey	NSP12_A443V,NS3_Q57R,NS7a_T120I,NSP13_P77L,NSP12_P323L,Spike_D950N,NSP14_P46L,Spike_F157del,NSP2_P129L,NSP4_A446V,Spike_P681R,N_R203M,NS3_S26L,N_D63G,NSP3_P822L,NS7a_L116F,Spike_R158del,Spike_E156G,Spike_T19R,Spike_T478K,NS7a_V82A,Spike_L452R,NSP12_G671S,N_D377Y,NSP6_V149A,Spike_D614G,M_I82T
EPI_ISL_2147489	B.1.617.2	2021-05-07	North America / USA / Ohio	NSP6_H11Q,NS7a_T120I,NSP12_P323L,Spike_D950N,Spike_F157del,NSP4_F375S,NSP2_P129L,Spike_P681R,N_R203M,NSP15_K259R,NSP4_D217N,NS3_S26L,N_D63G,NSP3_P822L,Spike_R158del,Spike_E156G,Spike_T19R,Spike_T478K,NS7a_V82A,Spike_L452R,N_D377Y,Spike_K77T,Spike_D614G,M_I82T
EPI_ISL_2147511	B.1.617.2	2021-05-07	North America / USA / California	NSP4_V167L,NSP3_L312F,NSP4_T492I,NS7a_T120I,NSP13_P77L,NSP3_P1469S,NSP12_P323L,Spike_D950N,NSP6_T77A,Spike_F157del,NSP3_A488S,NS7b_T40I,NSP14_A394V,NSP3_P1228L,Spike_P681R,N_R203M,Spike_G142D,NS3_S26L,N_D63G,N_G215C,Spike_R158del,NSP3_A579V,Spike_E156G,Spike_T19R,NSP2_K81N,Spike_T478K,NS7a_V82A,Spike_L452R,NSP12_G671S,N_D377Y,Spike_D614G,M_I82T
EPI_ISL_2147593	B.1.617.2	2021-05-07	North America / USA / New Jersey	NSP4_V167L,NSP16_D269E,NSP4_T492I,NS7a_T120I,NSP13_P77L,NSP3_P1469S,NSP12_P323L,Spike_D950N,NSP6_T77A,Spike_F157del,NSP3_A488S,NS7b_T40I,NSP14_A394V,NSP3_P1228L,Spike_P681R,N_R203M,NS3_S26L,N_D63G,N_G215C,Spike_R158del,Spike_E156G,Spike_T19R,NSP2_K81N,Spike_T478K,NS7a_V82A,Spike_L452R,Spike_A879S,NSP12_G671S,N_D377Y,Spike_D614G,M_I82T
EPI_ISL_2147680	B.1.617.2	2021-05-02	North America / USA / Maryland	NS7a_T120I,NSP13_P77L,NSP12_P323L,Spike_D950N,NSP2_G260R,NSP14_M169I,NSP12_A185V,Spike_F157del,Spike_A222V,NSP4_A446V,Spike_P681R,N_R203M,Spike_G142D,NS3_S26L,N_D63G,NSP3_P822L,Spike_R158del,Spike_E156G,Spike_T19R,NSP2_S473L,Spike_T478K,NS7a_V82A,Spike_L452R,NSP6_T181I,N_A419S,NSP12_G671S,N_D377Y,NSP6_V149A,Spike_D614G,M_I82T
EPI_ISL_2147709	B.1.617.2	2021-05-03	North America / USA / Texas	NSP4_V167L,Spike_T95I,NSP4_T492I,NS7a_T120I,NSP13_P77L,NSP3_P1469S,NSP12_P323L,Spike_D950N,NSP6_T77A,Spike_F157del,NSP3_A488S,NS7b_T40I,NSP14_A394V,Spike_P681R,NSP3_P1228L,N_R203M,NSP8_V160I,Spike_G142D,NSP12_T248I,NS3_S26L,N_D63G,N_G215C,Spike_R158del,Spike_E156G,Spike_T19R,Spike_T478K,NS7a_V82A,Spike_L452R,NSP12_G671S,N_D377Y,Spike_D614G,M_I82T
EPI_ISL_2147821	B.1.617.2	2021-05-03	North America / USA / Indiana	NSP3_P1103Q,NSP6_H11Q,NS7a_T120I,NSP12_P323L,Spike_D950N,Spike_F157del,NSP4_F375S,NSP2_P129L,Spike_P681R,N_R203M,NSP15_K259R,Spike_G142D,NSP4_D217N,NS3_S26L,N_D63G,NSP3_P822L,NSP3_T678I,Spike_R158del,Spike_E156G,Spike_T19R,Spike_T478K,NS7a_V82A,Spike_L452R,N_D377Y,Spike_K77T,Spike_D614G,M_I82T
EPI_ISL_2147992	B.1.617.2	2021-05-03	North America / USA / New York	Spike_N440T,NS7a_T120I,NSP13_P77L,NSP15_H234Y,NSP12_P323L,Spike_D950N,NSP3_H1274Y,Spike_F157del,NSP2_P129L,NSP3_L35I,NSP4_A446V,Spike_P681R,N_R203M,N_R385K,NS3_S26L,N_D63G,NSP3_P822L,NS7a_L116F,Spike_R158del,Spike_E156G,Spike_T19R,Spike_T478K,NS7a_V82A,Spike_L452R,NSP12_G671S,N_D377Y,NSP6_V149A,Spike_D614G,M_I82T
EPI_ISL_2148082	B.1.617.2	2021-05-02	North America / USA / Virginia	NSP4_V167L,Spike_T95I,NSP4_T492I,NS7a_T120I,NSP13_P77L,NSP3_P1469S,NSP12_P323L,Spike_D950N,NSP6_T77A,Spike_F157del,NSP3_A488S,NS7b_T40I,NSP14_A394V,Spike_P681R,NSP3_P1228L,N_L161F,N_R203M,NS3_S26L,N_D63G,N_G215C,NSP2_S196L,Spike_R158del,Spike_E156G,Spike_T19R,Spike_S221A,Spike_T478K,NS7a_V82A,Spike_L452R,NSP12_G671S,N_D377Y,Spike_D614G,NS3_T221K,NS3_G49V,M_I82T
EPI_ISL_2148120	B.1.617.2	2021-05-02	North America / USA / California	NS7a_T120I,NSP13_P77L,NSP12_P323L,Spike_D950N,NSP14_P46L,Spike_F157del,NSP2_P129L,NSP4_A446V,Spike_P681R,N_R203M,NS3_S26L,N_D63G,NSP3_P822L,NSP6_M58I,NS7a_L116F,Spike_R158del,Spike_E156G,Spike_T19R,Spike_T478K,NS7a_V82A,Spike_L452R,NSP12_G671S,N_D377Y,NSP6_V149A,Spike_D614G,M_I82T
EPI_ISL_2148121	B.1.617.2	2021-05-02	North America / USA / Ohio	NS7a_T120I,NSP13_P77L,NSP15_H234Y,NSP12_P323L,Spike_D950N,NSP3_H1274Y,Spike_F157del,NSP2_P129L,NSP4_A446V,Spike_P681R,N_R203M,N_R385K,NS3_S26L,N_D63G,NSP3_P822L,NS7a_L116F,Spike_R158del,Spike_E156G,Spike_T19R,Spike_T478K,NS7a_V82A,Spike_L452R,NSP12_G671S,N_D377Y,NSP6_V149A,Spike_D614G,M_I82T
EPI_ISL_2148833	B.1.617.2	2021-05-02	North America / USA / Michigan	N_G204V,NS7a_T120I,NSP13_P77L,NSP15_H234Y,NSP12_P323L,Spike_D950N,NSP3_H1274Y,Spike_F157del,N_D103Y,NSP2_P129L,NSP4_A446V,Spike_P681R,N_R203M,N_R385K,NS3_S26L,N_D63G,NSP3_P822L,NS7a_L116F,Spike_R158del,Spike_E156G,Spike_T19R,Spike_T478K,NS7a_V82A,Spike_L452R,N_T362I,NSP12_G671S,N_D377Y,NSP6_V149A,Spike_D614G,M_I82T
EPI_ISL_2148878	B.1.617.2	2021-05-03	North America / USA / Illinois	NS7a_T120I,NSP13_P77L,NSP12_P323L,Spike_D950N,NSP14_P46L,Spike_F157del,NSP2_P129L,NSP4_A446V,Spike_P681R,N_R203M,NS3_S26L,N_D63G,NSP3_P822L,NSP3_T1928I,NS7a_L116F,Spike_R158del,Spike_E156G,Spike_T19R,Spike_T478K,NS7a_V82A,Spike_L452R,NSP12_G671S,N_D377Y,NSP6_V149A,Spike_D614G,M_I82T
EPI_ISL_2149224	B.1.617.2	2021-04-24	North America / USA / California	NSP3_P1200S,NS7a_T120I,NSP13_P77L,E_V62F,NSP12_P323L,Spike_D950N,NSP14_P46L,Spike_F157del,NSP2_P129L,NSP4_A446V,Spike_P681R,N_R203M,NS3_S26L,N_D63G,NSP3_P822L,NSP3_R883S,Spike_L1141W,NS7a_L116F,Spike_R158del,Spike_E156G,Spike_T19R,Spike_T478K,NS7a_V82A,Spike_L452R,NSP12_G671S,N_D377Y,NSP6_V149A,Spike_D614G,M_I82T
EPI_ISL_2149227	B.1.617.2	2021-04-24	North America / USA / California	NSP3_P1200S,NS7a_T120I,NSP13_P77L,E_V62F,NSP12_P323L,Spike_D950N,NSP14_P46L,Spike_F157del,NSP2_P129L,NSP4_A446V,Spike_P681R,N_R203M,NS3_S26L,N_D63G,NSP3_P822L,Spike_L1141W,NS7a_L116F,Spike_R158del,Spike_E156G,Spike_T19R,Spike_T478K,NS7a_V82A,Spike_L452R,NSP12_G671S,N_D377Y,NSP6_V149A,Spike_D614G,M_I82T
EPI_ISL_2149395	B.1.617.2	2021-04-21	North America / USA / California	NS7a_T120I,NSP13_P77L,NSP16_Q28K,NSP12_P323L,Spike_D950N,NSP2_K454N,Spike_F157del,Spike_A222V,NSP4_A446V,Spike_P681R,N_R203M,NS3_S26L,N_D63G,NSP3_P822L,Spike_R158del,Spike_E156G,Spike_T19R,Spike_T478K,NS7a_V82A,Spike_L452R,NSP6_T181I,NSP12_G671S,N_D377Y,NSP6_V149A,Spike_D614G,M_I82T
EPI_ISL_2149524	B.1.617.2	2021-04-20	North America / USA / Illinois	NSP4_V167L,Spike_T95I,NSP4_T492I,NS7a_T120I,NSP13_P77L,NSP3_P1469S,NSP12_P323L,Spike_D950N,NSP6_T77A,Spike_F157del,NSP3_A488S,M_T208I,NS7b_T40I,NSP14_A394V,NSP6_A46V,Spike_P681R,NSP3_P1228L,N_R203M,NS3_S26L,N_D63G,N_G215C,Spike_R158del,Spike_E156G,Spike_T19R,Spike_T478K,NS7a_V82A,Spike_L452R,NSP12_G671S,N_D377Y,Spike_D614G,M_I82T
EPI_ISL_2149545	B.1.617.2	2021-04-23	North America / USA / Illinois	NS3_G100C,NS3_G18C,NS3_Q57R,NS7a_T120I,NSP13_P77L,NSP12_P323L,Spike_D950N,NSP1_M85del,NSP14_P46L,Spike_F157del,NSP2_P129L,NSP4_A446V,Spike_P681R,NSP1_V84del,N_R203M,NS3_S26L,N_D63G,NSP3_P822L,NS7a_L116F,Spike_R158del,Spike_E156G,Spike_T19R,Spike_T478K,NS7a_V82A,Spike_L452R,NSP6_T10I,NSP12_G671S,N_D377Y,NSP6_V149A,Spike_D614G,NSP1_V86del,M_I82T
EPI_ISL_2149579	B.1.617.2	2021-04-22	North America / USA / Maryland	NSP4_V167L,Spike_T95I,NSP4_T492I,NS7a_T120I,NSP13_P77L,NSP3_P1469S,NSP12_P323L,Spike_D950N,NSP6_T77A,Spike_F157del,NSP3_A488S,NS7b_T40I,NSP14_A394V,Spike_P681R,NSP3_P1228L,N_R203M,NS3_S26L,N_D63G,N_G215C,Spike_R158del,Spike_E156G,Spike_T19R,Spike_T478K,NS7a_V82A,Spike_L452R,NSP12_G671S,N_D377Y,NSP3_M951V,Spike_D614G,M_I82T
EPI_ISL_2149646	B.1.617.2	2021-04-22	North America / USA / Texas	NSP4_V167L,NSP4_T492I,NS7a_T120I,NSP13_P77L,NSP3_P1469S,NSP12_P323L,Spike_D950N,NSP6_L37F,NSP6_T77A,Spike_F157del,NSP3_A488S,NS7b_T40I,NSP14_A394V,Spike_P681R,NSP3_P1228L,N_R203M,Spike_G142D,NS3_S26L,N_D63G,N_G215C,Spike_R158del,Spike_E156G,Spike_T19R,Spike_T478K,NS7a_P68L,Spike_L452R,NS7a_V82A,NSP12_G671S,N_D377Y,Spike_D614G,M_I82T
EPI_ISL_2149654	B.1.617.2	2021-04-22	North America / USA / California	NSP4_V167L,Spike_T95I,NSP4_T492I,NS7a_T120I,NSP13_P77L,NSP3_P1469S,NS8_W45L,NSP12_P323L,Spike_D950N,NSP6_T77A,Spike_F157del,NSP3_A488S,NS7b_T40I,NSP14_A394V,Spike_P681R,NSP3_P1228L,N_R203M,NS3_S26L,N_D63G,N_G215C,Spike_R158del,Spike_E156G,Spike_T19R,Spike_T478K,NS7a_V82A,Spike_L452R,NSP12_G671S,N_D377Y,Spike_D614G,M_I82T
EPI_ISL_2149672	B.1.617.2	2021-04-22	North America / USA / California	NSP6_H11Q,NS7a_T120I,NSP12_P323L,Spike_D950N,NSP16_T35I,Spike_F157del,NSP13_P504L,NSP4_F375S,Spike_T1076I,NSP2_P129L,Spike_P681R,N_R203M,NSP15_K259R,NSP4_D217N,NS3_S26L,N_D63G,NSP3_P822L,Spike_R158del,Spike_E156G,Spike_T19R,Spike_T478K,NS7a_V82A,Spike_L452R,N_D377Y,Spike_K77T,Spike_D614G,M_I82T
EPI_ISL_2149677	B.1.617.2	2021-04-22	North America / USA / California	NSP1_R124C,NSP6_H11Q,NS7a_T120I,NSP12_P323L,Spike_D950N,NSP16_T35I,Spike_F157del,NSP4_F375S,Spike_T1076I,NSP2_P129L,Spike_P681R,N_R203M,NSP15_K259R,Spike_G142D,NSP4_D217N,NS3_S26L,N_D63G,NSP3_P822L,Spike_R158del,Spike_E156G,Spike_T19R,Spike_T478K,NS7a_V82A,Spike_L452R,N_D377Y,Spike_K77T,Spike_D614G,M_I82T
EPI_ISL_2149713	B.1.617.2	2021-04-21	North America / USA / Texas	NS7a_T120I,NSP13_P77L,E_V62F,NSP12_P323L,Spike_D950N,NSP14_P46L,Spike_F157del,NSP2_P129L,NSP4_A446V,Spike_P681R,N_R203M,Spike_G142D,NS3_S26L,N_D63G,NSP3_P822L,Spike_L1141W,NS7a_L116F,Spike_R158del,Spike_E156G,Spike_T19R,Spike_T478K,NS7a_V82A,Spike_L452R,NSP12_G671S,N_D377Y,NSP6_V149A,Spike_D614G,M_I82T
EPI_ISL_2149796	B.1.617.2	2021-04-25	North America / USA / Illinois	NSP4_V167L,NSP16_I271V,Spike_T95I,NSP4_T492I,NS7a_T120I,NSP13_P77L,NSP3_P1469S,NSP12_P323L,NS3_K16T,Spike_D950N,NSP6_T77A,Spike_F157del,NSP3_A488S,NS7b_T40I,NSP14_A394V,Spike_P681R,NSP3_P1228L,N_R203M,NS3_S26L,N_T379I,N_G215C,N_D63G,Spike_R158del,Spike_E156G,Spike_T19R,NSP16_K160R,Spike_T478K,NS7a_V82A,Spike_L452R,NSP12_G671S,N_D377Y,Spike_D614G,M_I82T
EPI_ISL_2149802	B.1.617.2	2021-04-25	North America / USA / Ohio	NS7a_T120I,NSP13_P77L,NSP12_P323L,Spike_D950N,NSP4_T189I,Spike_F157del,Spike_A222V,NSP4_A446V,Spike_P681R,N_R203M,NS3_S26L,N_D63G,NSP3_P822L,Spike_R158del,Spike_E156G,Spike_T19R,Spike_T478K,NS7a_V82A,Spike_L452R,NSP6_T181I,NSP12_G671S,N_D377Y,NSP1_P62S,NSP6_V149A,Spike_D614G,M_I82T
EPI_ISL_2149931	B.1.617.2	2021-04-22	North America / USA / Virginia	NS7a_T120I,NSP13_P77L,NSP12_P323L,Spike_D950N,Spike_F157del,Spike_A222V,NSP4_A446V,Spike_P681R,N_R203M,Spike_G142D,NS3_S26L,N_D63G,NSP3_P822L,NSP3_G1423S,Spike_R158del,Spike_E156G,Spike_T19R,Spike_T478K,NS7a_V82A,Spike_L452R,NSP6_T181I,NSP12_G671S,N_D377Y,NSP6_V149A,Spike_D614G,M_I82T
EPI_ISL_2150095	B.1.617.2	2021-04-21	North America / USA / Missouri	NS7a_T120I,NSP13_P77L,NSP15_H234Y,NSP12_P323L,Spike_D950N,NSP3_H1274Y,Spike_F157del,NSP2_P129L,NSP4_A446V,Spike_P681R,N_R203M,N_R385K,NS3_S26L,N_D63G,NSP3_P822L,NSP3_L689F,NS7a_L116F,Spike_R158del,Spike_E156G,Spike_T19R,NS3_S74Y,Spike_T478K,NS7a_V82A,Spike_L452R,NSP12_G671S,N_D377Y,NSP6_V149A,Spike_D614G,M_I82T
EPI_ISL_2150121	B.1.617.2	2021-04-23	North America / USA / California	NSP4_V167L,NSP4_T492I,NS7a_T120I,NSP13_P77L,NSP3_P1469S,NSP12_P323L,Spike_D950N,NSP6_L37F,NSP6_T77A,Spike_F157del,NSP3_A488S,NS7b_T40I,NSP14_A394V,NSP3_P1228L,Spike_P681R,N_R203M,NS3_S26L,N_D63G,N_G215C,Spike_R158del,Spike_E156G,Spike_T19R,NSP2_K81N,Spike_T478K,NS7a_V82A,Spike_L452R,NSP12_G671S,N_D377Y,Spike_D614G,NS3_D238Y,M_I82T
EPI_ISL_2150210	B.1.617.2	2021-04-22	North America / USA / Florida	NSP6_H11Q,NS7a_T120I,NSP12_P323L,Spike_D950N,Spike_F157del,NSP4_F375S,NSP2_P129L,Spike_P681R,N_R203M,NSP15_K259R,Spike_G142D,NSP4_D217N,NS3_S26L,N_D63G,NSP3_P822L,Spike_R158del,Spike_E156G,Spike_T19R,Spike_T478K,NS7a_V82A,Spike_L452R,N_D377Y,Spike_K77T,Spike_D614G,M_I82T
EPI_ISL_2150223	B.1.617.2	2021-04-22	North America / USA / Michigan	NS3_Q57R,NS7a_T120I,NSP13_P77L,NSP12_P323L,Spike_D950N,N_A182S,NSP14_P46L,Spike_F157del,NSP2_P129L,NSP4_A446V,Spike_P681R,N_R203M,NSP14_D324Y,NS3_S26L,NSP3_P822L,N_D63G,NS7a_L116F,Spike_R158del,Spike_E156G,Spike_T19R,NSP16_K160R,Spike_T478K,NS7a_V82A,Spike_L452R,NSP12_G671S,N_D377Y,NSP6_V149A,Spike_D614G,Spike_W1102L,M_I82T
EPI_ISL_2150247	B.1.617.2	2021-04-25	North America / USA / New Jersey	NS7a_T120I,NSP13_P77L,NSP15_H234Y,NSP12_P323L,Spike_D950N,NSP3_H1274Y,Spike_F157del,NSP2_P129L,NSP4_A446V,Spike_P681R,N_R203M,N_R385K,NS3_S26L,N_D63G,NSP3_P822L,NS7a_L116F,Spike_R158del,Spike_E156G,Spike_T19R,Spike_T478K,NS7a_V82A,Spike_L452R,N_T362I,NSP12_G671S,N_D377Y,NSP6_V149A,Spike_D614G,M_I82T
EPI_ISL_2150417	B.1.617.2	2021-04-22	North America / USA / Massachusetts	NS7a_T120I,NSP13_P77L,NSP12_P323L,Spike_D950N,Spike_F157del,Spike_A222V,NSP4_A446V,Spike_P681R,NS6_K48N,N_R203M,NS3_S26L,N_D63G,NSP3_P822L,Spike_R158del,Spike_E156G,Spike_T19R,Spike_T478K,NS7a_V82A,Spike_L452R,NSP6_T181I,NSP12_G671S,N_D377Y,NSP6_V149A,Spike_D614G,Spike_V1264L,M_I82T
EPI_ISL_2150516	B.1.617.2	2021-04-27	North America / USA / New Jersey	NSP4_V167L,Spike_T95I,NSP4_T492I,NS7a_T120I,NSP13_P77L,NSP3_P1469S,NSP12_P323L,Spike_D950N,NSP6_T77A,NSP14_A323S,Spike_F157del,NSP3_A488S,NS7b_T40I,NSP14_A394V,Spike_P681R,NSP3_P1228L,N_R203M,NS3_S26L,N_D63G,N_G215C,Spike_R158del,Spike_E156G,Spike_T19R,Spike_T478K,NS7a_V82A,Spike_L452R,NSP12_G671S,N_D377Y,Spike_D614G,M_I82T
EPI_ISL_2150584	B.1.617.2	2021-04-20	North America / USA / Ohio	NS7a_T120I,NSP13_P77L,NSP12_P323L,Spike_D950N,NSP13_L297P,NSP14_P46L,Spike_A1078S,Spike_F157del,NSP2_P129L,NSP4_A446V,Spike_P681R,N_R203M,Spike_G142D,NS3_S26L,N_D63G,NSP3_P822L,NS7a_L116F,Spike_R158del,Spike_E156G,Spike_T19R,Spike_T478K,NS7a_V82A,Spike_L452R,NSP12_G671S,N_D377Y,NSP6_V149A,Spike_D614G,M_I82T
EPI_ISL_2150585	B.1.617.2	2021-04-20	North America / USA / Ohio	NS7a_T120I,NSP13_P77L,NSP12_P323L,Spike_D950N,NSP13_L297P,NSP14_P46L,Spike_A1078S,Spike_F157del,NSP2_P129L,NSP4_A446V,Spike_P681R,N_R203M,NS3_S26L,N_D63G,NSP3_P822L,NS7a_L116F,Spike_R158del,Spike_E156G,Spike_T19R,Spike_T478K,NS7a_V82A,Spike_L452R,NSP12_G671S,N_D377Y,NSP6_V149A,Spike_D614G,M_I82T
EPI_ISL_2159199	B.1.617.2	2021-05-04	North America / USA / Texas	NSP12_A46T,NS7a_T120I,NSP13_P77L,NSP12_P323L,Spike_D950N,Spike_F157del,Spike_A222V,NSP4_A446V,Spike_P681R,NSP2_K112N,N_R203M,NS3_S26L,N_D63G,NSP3_P822L,Spike_R158del,Spike_E156G,Spike_T19R,Spike_T478K,NS7a_V82A,Spike_L452R,NSP6_T181I,NSP12_G671S,N_D377Y,NSP6_V149A,Spike_D614G,M_I82T
EPI_ISL_2159264	B.1.617.2	2021-04-30	North America / USA / Colorado	NSP4_V167L,NSP4_T492I,NS7a_T120I,NSP13_P77L,NSP3_P1469S,NSP12_P323L,Spike_D950N,NSP6_T77A,Spike_F157del,NSP3_A488S,Spike_S112L,NSP14_A394V,Spike_P681R,NSP3_P1228L,NS7b_T40I,N_R203M,NS3_S26L,N_D63G,N_G215C,Spike_R158del,Spike_E156G,Spike_T19R,Spike_T478K,NS7a_V82A,Spike_L452R,NSP12_G671S,N_D377Y,Spike_D614G,NS3_E239Q,M_I82T
EPI_ISL_2159811	B.1.617.2	2021-04-30	North America / USA / California	NS7a_T120I,NSP13_P77L,NSP15_H234Y,NSP12_P323L,Spike_D950N,NSP3_H1274Y,Spike_F157del,N_L139F,Spike_V1122L,NSP2_P129L,NSP4_A446V,Spike_P681R,N_R203M,N_R385K,NS3_S26L,N_D63G,NSP3_P822L,NS7a_L116F,Spike_R158del,Spike_E156G,Spike_T19R,Spike_T478K,NS7a_V82A,Spike_L452R,NSP12_G671S,N_D377Y,NSP6_V149A,Spike_D614G,M_I82T
EPI_ISL_2159870	B.1.617.2	2021-04-30	North America / USA / Texas	NS3_Q57R,NS7a_T120I,NSP13_P77L,NSP12_P323L,Spike_D950N,N_V158L,NSP14_P46L,Spike_F157del,NSP15_E113K,NSP2_P129L,NSP4_A446V,Spike_P681R,N_R203M,NS3_S26L,N_D63G,NSP3_P822L,NS7a_L116F,Spike_R158del,Spike_E156G,Spike_T19R,Spike_T478K,NS7a_V82A,Spike_L452R,NSP12_G671S,N_D377Y,NSP6_V149A,Spike_D614G,M_I82T
EPI_ISL_2160284	B.1.617.2	2021-05-02	North America / USA / Florida	NSP3_T1335I,NSP3_P1103Q,NSP6_H11Q,NS7a_T120I,NSP12_P323L,Spike_D950N,NS3_L106F,Spike_F157del,NSP4_F375S,NSP2_P129L,Spike_G181V,Spike_P681R,N_R203M,NSP15_K259R,NSP4_D217N,NS3_S26L,N_D63G,NSP3_P822L,Spike_R158del,Spike_E156G,Spike_T19R,Spike_T478K,NS7a_V82A,Spike_L452R,N_D377Y,Spike_K77T,Spike_D614G,M_I82T
EPI_ISL_2160446	B.1.617.2	2021-05-03	North America / USA / California	NS7a_T120I,NSP13_P77L,NSP12_P323L,Spike_D950N,NSP14_P46L,Spike_F157del,NSP2_P129L,NSP4_A446V,Spike_P681R,N_R203M,NSP3_S794L,NS3_S26L,N_D63G,NSP3_P822L,NS7a_L116F,Spike_R158del,Spike_E156G,Spike_T19R,Spike_T478K,NS7a_V82A,Spike_L452R,NSP12_G671S,N_D377Y,NSP13_A18T,NSP6_V149A,Spike_D614G,M_I82T
EPI_ISL_2177412	B.1.617.2	2021-04-24	North America / USA / Texas / Denton	NSP4_V167L,NSP4_T492I,NS7a_T120I,NSP13_P77L,NSP3_P1469S,NSP3_V202I,NSP12_P323L,Spike_D950N,NSP6_T77A,Spike_F157del,NSP3_A488S,NS7b_T40I,NSP14_A394V,Spike_P681R,NSP3_P1228L,Spike_P25L,N_R203M,Spike_G142D,NS3_S26L,N_D63G,N_G215C,Spike_R158del,Spike_E156G,Spike_T19R,Spike_T478K,NS7a_V82A,Spike_L452R,NSP12_G671S,N_D377Y,Spike_D614G,NS3_E239Q,M_I82T
EPI_ISL_2180629	B.1.617.2	2021-05-08	North America / USA / Florida	NS7a_T120I,NSP13_P77L,NSP12_P323L,Spike_D950N,Spike_F157del,Spike_A222V,NSP4_A446V,Spike_P681R,N_R203M,NS3_S26L,N_D63G,NSP3_P822L,Spike_R158del,Spike_E156G,Spike_T19R,Spike_T478K,NS7a_V82A,Spike_L452R,NSP6_T181I,NSP12_G671S,N_D377Y,NSP6_V149A,Spike_D614G,M_I82T
EPI_ISL_2180642	B.1.617.2	2021-05-08	North America / USA / Florida	NS7a_T120I,NSP13_P77L,NSP12_P323L,Spike_D950N,M_I82T,Spike_F157del,Spike_A222V,NSP4_A446V,Spike_P681R,N_R203M,NS3_S26L,N_D63G,NSP3_P822L,Spike_R158del,Spike_E156G,Spike_T19R,Spike_T478K,NS7a_V82A,Spike_L452R,NSP6_T181I,NSP12_G671S,N_D377Y,NSP6_V149A,Spike_D614G,NSP3_I707V
EPI_ISL_2181104	B.1.617.2	2021-05-09	North America / USA / California	NSP3_L1244F,NS7a_T120I,NSP13_P77L,NSP12_P323L,Spike_D950N,M_I82T,Spike_F157del,Spike_A222V,NSP4_A446V,Spike_P681R,N_R203M,NS3_S26L,N_D63G,NSP3_P822L,Spike_R158del,Spike_E156G,Spike_T19R,Spike_T478K,NS7a_V82A,Spike_L452R,NSP6_T181I,NSP12_G671S,N_D377Y,NSP6_V149A,Spike_D614G,NSP13_R392C
EPI_ISL_2181113	B.1.617.2	2021-05-08	North America / USA / California	NS7a_T120I,NSP13_P77L,NSP12_P323L,Spike_D950N,NSP14_P46L,Spike_F157del,NSP2_P129L,NSP4_A446V,Spike_P681R,N_R203M,NS3_S26L,N_D63G,NSP3_P822L,NS7a_L116F,Spike_R158del,Spike_E156G,Spike_T19R,Spike_T478K,NS7a_V82A,Spike_L452R,NSP12_G671S,N_D377Y,NSP6_V149A,Spike_D614G,NSP15_S288F,M_I82T
EPI_ISL_2181136	B.1.617.2	2021-05-10	North America / USA / Arizona	NS7a_T120I,NSP13_P77L,NS6_Q56R,NSP14_Y494H,NSP12_P323L,Spike_D950N,NSP3_T724I,Spike_F157del,Spike_A222V,NSP4_A446V,Spike_P681R,N_R203M,NS3_S26L,N_D63G,NSP3_P822L,Spike_R158del,Spike_E156G,Spike_T19R,Spike_T478K,NS7a_V82A,Spike_L452R,NSP6_T181I,NSP12_G671S,N_D377Y,NSP6_V149A,Spike_D614G,M_I82T
EPI_ISL_2181262	B.1.617.2	2021-05-07	North America / USA / Maine	NS7a_T120I,NSP13_P77L,NSP12_P323L,Spike_D950N,Spike_F157del,Spike_A222V,NSP4_A446V,Spike_P681R,N_R203M,NS3_S26L,N_D63G,NSP3_P822L,Spike_R158del,Spike_E156G,Spike_T19R,Spike_T478K,NS7a_V82A,Spike_L452R,NSP6_T181I,NSP12_G671S,N_D377Y,NSP6_V149A,Spike_D614G,M_I82T
EPI_ISL_2181311	B.1.617.2	2021-05-11	North America / USA / Minnesota	NSP4_V167L,Spike_T95I,NSP4_T492I,NS7a_T120I,NSP13_P77L,NSP3_P1469S,NSP12_P323L,Spike_D950N,NSP6_T77A,Spike_F157del,NSP3_A488S,NS7b_T40I,NSP14_A394V,Spike_P681R,NSP3_P1228L,M_R146L,N_R203M,NS3_Q116H,NS3_S26L,N_D63G,N_G215C,Spike_R158del,Spike_E156G,Spike_T19R,Spike_T478K,NS7a_V82A,Spike_L452R,NSP12_G671S,N_D377Y,Spike_D614G,M_I82T
EPI_ISL_2181391	B.1.617.2	2021-05-11	North America / USA / New York	NSP3_P1103Q,NSP6_H11Q,NS7a_T120I,NSP12_P323L,Spike_D950N,Spike_F157del,NSP4_F375S,NSP2_P129L,Spike_P681R,N_R203M,NSP15_K259R,NSP4_D217N,NS3_S26L,N_D63G,NSP3_P822L,Spike_R158del,Spike_E156G,Spike_T19R,Spike_T478K,NS7a_V82A,Spike_L452R,N_A419S,N_D377Y,Spike_K77T,Spike_D614G,NSP4_T113I,M_I82T
EPI_ISL_2181435	B.1.617.2	2021-05-11	North America / USA / California	NS3_Q218R,NS7a_T120I,NSP13_P77L,NSP15_H234Y,N_G129C,NSP12_P323L,Spike_D950N,NS3_V88L,NSP3_H1274Y,Spike_F157del,NSP2_P129L,NSP4_A446V,Spike_P681R,N_R203M,N_R385K,NS3_S26L,N_D63G,NSP3_P822L,NS7a_L116F,Spike_R158del,Spike_E156G,Spike_T19R,Spike_T478K,NS7a_V82A,Spike_L452R,NSP3_S692F,NSP12_G671S,N_D377Y,NSP6_V149A,Spike_D614G,M_I82T
EPI_ISL_2181699	B.1.617.2	2021-05-03	North America / USA / New Hampshire	NSP2_A411V,NS7a_T120I,NSP8_T146I,NSP13_P77L,NSP12_P323L,Spike_D950N,NSP14_P46L,Spike_F157del,NSP2_P129L,NSP4_A446V,Spike_P681R,N_R203M,Spike_G142D,NS3_S26L,N_D63G,NSP3_P822L,NS7a_L116F,Spike_R158del,Spike_E156G,Spike_T19R,Spike_T478K,NS7a_V82A,Spike_L452R,NSP12_G671S,N_D377Y,NSP6_V149A,Spike_D614G,M_I82T
EPI_ISL_2182078	B.1.617.2	2021-05-06	North America / USA / Virginia	NSP6_H11Q,NS7a_T120I,NSP3_S1717L,NSP12_P323L,Spike_D950N,Spike_F157del,NSP4_F375S,NSP2_P129L,Spike_P681R,NSP3_A1642S,N_R203M,NSP15_K259R,Spike_G142D,NSP4_D217N,NS3_S26L,N_D63G,NSP3_P822L,Spike_R158del,Spike_E156G,Spike_T19R,Spike_T478K,NS7a_V82A,Spike_L452R,N_D377Y,Spike_K77T,Spike_D614G,M_I82T
EPI_ISL_2182225	B.1.617.2	2021-05-05	North America / USA / Illinois	NSP1_F143del,NSP6_H11Q,Spike_T95I,NS7a_T120I,Spike_Q613H,NSP12_P323L,Spike_D950N,Spike_F157del,NSP4_F375S,NSP2_P129L,Spike_P681R,NSP2_A360V,NSP8_S47F,N_R203M,NSP15_K259R,Spike_G142D,NSP4_D217N,NS3_S26L,N_D63G,NSP3_P822L,Spike_R158del,Spike_E156G,Spike_T19R,Spike_T478K,NS7a_V82A,Spike_L452R,NSP1_S142del,N_D81Y,N_D377Y,Spike_K77T,NSP1_K141del,Spike_D614G,NSP2_G265S,M_I82T
EPI_ISL_2182444	B.1.617.2	2021-05-06	North America / USA / Rhode Island	NSP3_P1103Q,NSP6_H11Q,NS7a_T120I,NSP12_P323L,Spike_D950N,NSP4_A361V,Spike_F157del,NSP4_F375S,NSP2_P129L,Spike_P681R,N_R203M,NSP15_K259R,Spike_G142D,NSP4_D217N,NS3_S26L,N_D63G,NSP3_P822L,Spike_R158del,Spike_E156G,Spike_T19R,Spike_T478K,NS7a_V82A,Spike_L452R,N_D377Y,Spike_K77T,Spike_D614G,M_I82T
EPI_ISL_2182642	B.1.617.2	2021-05-06	North America / USA / Connecticut	NS7a_T120I,NSP13_P77L,NSP12_P323L,Spike_D950N,Spike_F157del,Spike_A222V,NSP4_A446V,Spike_P681R,NS6_K48N,N_R203M,Spike_G142D,NS3_S26L,N_D63G,NSP3_P822L,Spike_R158del,Spike_E156G,Spike_T19R,Spike_T478K,NS7a_V82A,Spike_L452R,NSP6_T181I,NSP12_G671S,N_D377Y,NSP6_V149A,Spike_D614G,NSP3_T936I,Spike_V1264L,M_I82T
EPI_ISL_2182878	B.1.617.2	2021-05-08	North America / USA / New Jersey	NSP4_V167L,Spike_T95I,NSP4_T492I,NS7a_T120I,NSP13_P77L,NSP3_P1469S,NSP12_P323L,Spike_D950N,NSP6_T77A,NSP14_M72I,NSP16_K182N,Spike_F157del,NSP3_A488S,Spike_H655Y,NS7b_T40I,NSP14_A394V,Spike_P681R,NSP3_P1228L,N_R203M,Spike_G142D,NS3_S26L,N_D63G,N_G215C,NSP3_E1801A,Spike_R158del,Spike_E156G,Spike_T19R,Spike_T478K,NS7a_V82A,Spike_L452R,N_A138S,NSP12_G671S,N_D377Y,Spike_D614G,M_I82T
EPI_ISL_2182881	B.1.617.2	2021-05-08	North America / USA / New Jersey	NSP4_V167L,Spike_T95I,NSP4_T492I,NS7a_T120I,NSP13_P77L,NSP3_P1469S,NSP12_P323L,Spike_D950N,NSP6_T77A,NSP14_A323S,Spike_F157del,NSP3_A488S,NS7b_T40I,NSP14_A394V,Spike_P681R,NSP3_P1228L,N_R203M,Spike_G142D,NS3_S26L,N_D63G,N_G215C,Spike_R158del,Spike_E156G,Spike_T19R,Spike_T478K,NS7a_V82A,Spike_L452R,NSP12_G671S,N_D377Y,Spike_D614G,M_I82T
EPI_ISL_2182993	B.1.617.2	2021-05-09	North America / USA / Illinois	NS7a_T120I,NSP13_P77L,NSP15_H234Y,NSP12_P323L,Spike_D950N,NSP3_H1274Y,Spike_F157del,NSP2_P129L,NSP4_A446V,Spike_P681R,N_R203M,N_R385K,Spike_G142D,NS3_S26L,N_D63G,NSP3_P822L,NSP3_V1070I,NS7a_L116F,Spike_R158del,Spike_E156G,Spike_T19R,Spike_T478K,NS7a_V82A,Spike_L452R,NSP3_A256D,NSP12_G671S,N_D377Y,Spike_T1117I,NSP6_V149A,NSP12_I466V,Spike_D614G,M_I82T
EPI_ISL_2183543	B.1.617.2	2021-05-01	North America / USA / Illinois	NSP4_V167L,Spike_T95I,NSP4_T492I,NS7a_T120I,NSP13_P77L,NSP3_P1469S,NSP12_P323L,Spike_D950N,NSP6_T77A,Spike_F157del,NSP3_A488S,Spike_G181V,NSP14_A394V,Spike_P681R,NSP3_P1228L,NS7b_T40I,N_R203M,Spike_G142D,NS3_S26L,N_D63G,N_G215C,Spike_R158del,Spike_E156G,Spike_T19R,NSP16_K160R,Spike_T478K,NS7a_V82A,Spike_L452R,NSP12_G671S,NSP3_D1774N,N_D377Y,Spike_D614G,Spike_V1104L,M_I82T
EPI_ISL_2183545	B.1.617.2	2021-05-01	North America / USA / Wisconsin	NSP6_H11Q,NS3_E239D,NS7a_T120I,NSP3_K610E,NSP12_P323L,Spike_D950N,Spike_F157del,NSP4_F375S,NSP2_P129L,Spike_P681R,N_R203M,NSP15_K259R,Spike_G142D,NSP4_D217N,NS3_S26L,N_D63G,NSP3_P822L,Spike_R158del,Spike_E156G,Spike_T19R,Spike_T478K,NS7a_V82A,Spike_L452R,N_D377Y,Spike_K77T,Spike_D614G,M_I82T
EPI_ISL_2183710	B.1.617.2	2021-05-02	North America / USA / New York	NSP4_V167L,NSP4_T492I,NS7a_T120I,NSP13_P77L,NS7a_P45L,NSP3_P1469S,NSP9_I65S,NSP12_P323L,Spike_D950N,NSP6_T77A,Spike_F157del,NSP3_A488S,NS7b_T40I,NSP14_A394V,NSP3_P1228L,Spike_P681R,N_R203M,Spike_G142D,NS3_S26L,N_D63G,N_G215C,Spike_R158del,NSP3_A579V,Spike_E156G,Spike_T19R,NSP2_K81N,Spike_T478K,NS7a_V82A,Spike_L452R,NSP12_G671S,N_D377Y,Spike_D614G,M_I82T
EPI_ISL_2183985	B.1.617.2	2021-05-04	North America / USA / Indiana	NSP3_P1103Q,NSP6_H11Q,NS7a_T120I,NSP12_P323L,Spike_D950N,Spike_F157del,NSP4_F375S,NSP2_P129L,Spike_P681R,NS3_L147V,N_R203M,NSP15_K259R,Spike_G142D,NSP4_D217N,NS3_S26L,N_D63G,NSP3_P822L,Spike_R158del,Spike_E156G,Spike_T19R,Spike_T478K,NS7a_V82A,Spike_L452R,N_D377Y,Spike_K77T,Spike_D614G,M_I82T
EPI_ISL_2184064	B.1.617.2	2021-05-01	North America / USA / Virginia	NSP6_H11Q,NS7a_T120I,NSP3_S1717L,NSP12_P323L,Spike_D950N,Spike_F157del,NSP4_F375S,NSP2_P129L,Spike_P681R,NSP3_A1642S,N_R203M,NSP15_K259R,Spike_G142D,NSP4_D217N,NS3_S26L,N_D63G,NSP3_P822L,Spike_R158del,Spike_E156G,Spike_T19R,Spike_T478K,NS7a_V82A,Spike_L452R,N_D377Y,Spike_K77T,Spike_D614G,M_I82T
EPI_ISL_2184285	B.1.617.2	2021-05-05	North America / USA / New Jersey	NSP4_V167L,NS3_G76S,NSP4_T492I,NS7a_T120I,NSP13_P77L,NSP3_P1469S,NSP12_P323L,Spike_D950N,NSP6_T77A,Spike_F157del,NSP3_A488S,NS7b_T40I,NSP14_A394V,NSP3_P1228L,Spike_P681R,N_R203M,Spike_G142D,NS3_S26L,N_D63G,N_G215C,Spike_R158del,Spike_E156G,Spike_T19R,NSP2_K81N,Spike_T478K,NS7a_V82A,NSP16_R19I,Spike_L452R,NSP12_G671S,N_D377Y,N_G147S,Spike_D614G,NS3_D238Y,M_I82T
EPI_ISL_2184378	B.1.617.2	2021-05-04	North America / USA / Virginia	Spike_N440T,NS7a_T120I,NSP13_P77L,NSP15_H234Y,NSP12_P323L,NSP3_H1274Y,Spike_F157del,NSP2_P129L,NSP3_L35I,NSP4_A446V,Spike_P681R,N_R203M,N_R385K,Spike_G142D,NS3_S26L,N_D63G,NSP3_P822L,NS7a_L116F,Spike_R158del,Spike_E156G,Spike_T19R,Spike_T478K,NS7a_V82A,Spike_L452R,NSP12_G671S,N_D377Y,NSP6_V149A,Spike_D614G,M_I82T
EPI_ISL_2184555	B.1.617.2	2021-05-05	North America / USA / Wisconsin	NS7a_T120I,NSP13_P77L,NSP12_P323L,Spike_D950N,Spike_F157del,Spike_A222V,NSP4_A446V,Spike_P681R,NS6_K48N,N_R203M,Spike_G142D,NS3_S26L,N_D63G,NSP3_P822L,Spike_R158del,Spike_E156G,Spike_T19R,NSP14_T75I,Spike_T478K,NS7a_V82A,Spike_L452R,NSP6_T181I,NSP12_G671S,N_D377Y,NSP6_V149A,Spike_D614G,Spike_V1264L,M_I82T
EPI_ISL_2184611	B.1.617.2	2021-05-06	North America / USA / Indiana	NSP6_H11Q,NS7a_T120I,NSP12_P323L,Spike_D950N,Spike_F157del,NSP4_F375S,NSP2_P129L,Spike_P681R,N_S206F,N_R203M,NSP15_K259R,Spike_G142D,NSP4_D217N,NS3_S26L,N_D63G,NSP3_P822L,Spike_R158del,Spike_E156G,NSP3_A256T,Spike_T19R,Spike_T478K,NS7a_V82A,Spike_L452R,N_D377Y,Spike_K77T,Spike_D614G,M_I82T
EPI_ISL_2184984	B.1.617.2	2021-05-04	North America / USA / Colorado	NSP4_V167L,Spike_T95I,NSP4_T492I,NS7a_T120I,NSP13_P77L,NSP3_P1469S,NSP12_P323L,Spike_D950N,NSP6_T77A,Spike_F157del,NSP3_A488S,NS7b_T40I,NSP14_A394V,Spike_P681R,NSP3_P1228L,N_R203M,Spike_G142D,NS3_S26L,N_D63G,N_G215C,Spike_R158del,Spike_E156G,Spike_T19R,Spike_T478K,NS7a_V82A,Spike_L452R,NSP12_G671S,N_D377Y,Spike_D614G,M_I82T
EPI_ISL_2185013	B.1.617.2	2021-05-04	North America / USA / California	NS7a_T120I,NSP13_P77L,NSP12_P323L,Spike_D950N,Spike_F157del,Spike_A222V,NSP2_K454Q,NSP4_A446V,Spike_P681R,N_R203M,Spike_G142D,NS3_S26L,N_D63G,NSP3_P822L,Spike_R158del,Spike_E156G,Spike_T19R,Spike_T478K,NS7a_V82A,Spike_L452R,NSP6_T181I,NSP3_A41V,NSP12_G671S,N_D377Y,NSP6_V149A,Spike_D614G,N_T332I,M_I82T
EPI_ISL_2185032	B.1.617.2	2021-05-05	North America / USA / California	NS7a_T120I,NSP13_P77L,NSP16_V294F,NSP15_H234Y,NSP12_P323L,Spike_D950N,NSP3_H1274Y,Spike_F157del,NSP2_P129L,NSP4_A446V,Spike_P681R,N_R203M,N_R385K,Spike_G142D,NS3_S26L,N_D63G,NSP3_P822L,NS7a_L116F,Spike_R158del,Spike_E156G,Spike_T19R,Spike_T478K,NS7a_V82A,Spike_L452R,NSP12_G671S,N_D377Y,NSP6_V149A,Spike_D614G,M_I82T
EPI_ISL_2185215	B.1.617.2	2021-05-06	North America / USA / California	NS3_Q57R,NS7a_T120I,NSP13_P77L,NS3_E102V,NSP12_P323L,Spike_D950N,NSP14_P46L,Spike_F157del,NSP2_P129L,NSP4_A446V,Spike_P681R,N_R203M,Spike_G142D,NS3_S26L,N_D63G,NSP3_P822L,NSP5_T45I,NS7a_L116F,Spike_R158del,Spike_E156G,Spike_T19R,Spike_T478K,NSP3_P402L,Spike_L452R,NS7a_V82A,NSP12_G671S,N_D377Y,NSP6_V149A,Spike_D614G,M_I82T
EPI_ISL_2185277	B.1.617.2	2021-05-07	North America / USA / California	NS7a_T120I,NSP13_P77L,NSP12_P323L,Spike_D950N,Spike_F157del,Spike_A222V,NSP4_A446V,Spike_P681R,N_R203M,Spike_G142D,NS3_S26L,N_D63G,NSP3_P822L,Spike_R158del,Spike_E156G,Spike_T19R,Spike_T478K,NS7a_V82A,Spike_L452R,NSP6_T181I,NSP12_G671S,N_D377Y,NSP6_V149A,Spike_D614G,M_I82T
EPI_ISL_2185452	B.1.617.2	2021-05-09	North America / USA / Arizona	NS7a_T120I,NSP13_P77L,NS6_Q56R,NSP14_Y494H,NSP12_P323L,NSP3_T724I,Spike_F157del,Spike_A222V,NSP4_A446V,Spike_P681R,N_R203M,Spike_G142D,NS3_S26L,N_D63G,NSP3_P822L,Spike_R158del,Spike_E156G,Spike_T19R,Spike_T478K,NS7a_V82A,Spike_L452R,NSP6_T181I,NSP12_G671S,N_D377Y,NSP6_V149A,Spike_D614G,M_I82T
EPI_ISL_2186947	B.1.617.2	2021-04-27	North America / USA / Minnesota	NSP6_H11Q,NS7a_T120I,NSP12_P323L,NSP3_T1004I,Spike_D950N,NSP6_L37F,Spike_F157del,NSP4_F375S,NSP2_P129L,Spike_P681R,N_R203M,NSP15_K259R,NSP4_D217N,NS3_S26L,N_D63G,NSP3_P822L,Spike_R158del,Spike_E156G,Spike_T19R,Spike_T478K,NS7a_V82A,Spike_L452R,N_D377Y,Spike_K77T,Spike_D614G,M_I82T
EPI_ISL_2187341	B.1.617.2	2021-04-29	North America / USA / Pennsylvania	NSP4_V167L,NS3_G76S,NSP4_T492I,NS7a_T120I,NSP13_P77L,NSP3_P1469S,NSP12_P323L,Spike_D950N,NSP6_T77A,Spike_F157del,NSP3_A488S,NS7b_T40I,NSP14_A394V,NSP3_P1228L,Spike_P681R,N_R203M,NS3_S26L,N_D63G,N_G215C,Spike_R158del,Spike_E156G,Spike_T19R,NSP2_K81N,Spike_T478K,NS7a_V82A,NSP16_R19I,Spike_L452R,NSP12_G671S,N_D377Y,N_G147S,Spike_D614G,NS3_D238Y,M_I82T
EPI_ISL_2192796	B.1.617.2	2021-05-10	North America / USA / Massachusetts	NSP4_V167L,NSP4_T492I,NS7a_T120I,NSP13_P77L,Spike_H69del,NSP3_P1469S,Spike_V70del,NSP12_P323L,NSP1_M85I,Spike_D950N,Spike_Y144del,NSP6_T77A,NSP3_A488S,NS7b_T40I,NSP14_A394V,NSP3_P1228L,Spike_P681R,N_R203M,NS3_S26L,N_D63G,NSP12_V742L,N_G215C,Spike_T19R,Spike_T478K,NS7a_V82A,Spike_L452R,NSP12_G671S,N_D377Y,Spike_D614G,M_I82T
EPI_ISL_2193386	B.1.617.2	2021-05-11	North America / USA / Ohio	NS7a_T120I,NSP13_P77L,NSP12_P323L,Spike_D950N,Spike_F157del,Spike_A222V,NSP4_A446V,Spike_P681R,N_R203M,Spike_G142D,N_D63G,NSP3_P822L,Spike_R158del,Spike_E156G,Spike_T19R,Spike_T478K,NS7a_V82A,Spike_L452R,NSP12_G671S,N_D377Y,NSP6_V149A,Spike_D614G,NS3_H78Y,M_I82T
EPI_ISL_2195974	B.1.617.2	2021-04-27	North America / USA / West Virginia	NS7a_T120I,NSP13_P77L,NSP12_P323L,Spike_D950N,Spike_F157del,Spike_A222V,NSP4_A446V,Spike_P681R,N_R203M,NS3_S26L,N_D63G,NSP3_P822L,Spike_Q677H,Spike_R158del,Spike_E156G,Spike_T19R,Spike_T478K,NS7a_V82A,Spike_L452R,NSP6_T181I,NSP12_G671S,N_D377Y,NSP6_V149A,Spike_D614G,M_I82T
EPI_ISL_2201543	B.1.617.2	2021-04-15	North America / USA / California	NSP4_V167L,Spike_T95I,NSP4_T492I,NS7a_T120I,NSP13_P77L,NSP3_P1469S,NSP12_P323L,Spike_D950N,NSP6_T77A,Spike_F157del,NSP3_A488S,NS7b_T40I,NSP14_A394V,Spike_P681R,NSP3_P1228L,N_R203M,NS3_S26L,N_D63G,N_G215C,Spike_R158del,Spike_E156G,Spike_T19R,Spike_T478K,NS7a_V82A,Spike_L452R,NSP12_G671S,N_D377Y,Spike_D614G,Spike_V1104L,M_I82T
EPI_ISL_2201546	B.1.617.2	2021-04-15	North America / USA / California	NS7a_T120I,NSP13_P77L,NSP15_H234Y,NSP12_P323L,Spike_D950N,NSP3_H1274Y,NSP4_V344I,Spike_F157del,NSP2_P129L,NSP4_A446V,Spike_P681R,N_R203M,N_R385K,NS3_S26L,N_D63G,NSP3_P822L,NS7a_L116F,Spike_R158del,Spike_E156G,Spike_T19R,Spike_T478K,NS7a_V82A,Spike_L452R,NSP12_G671S,N_D377Y,NSP6_V149A,Spike_D614G,Spike_A903S,M_I82T
EPI_ISL_2203031	B.1.617.2	2021-04-20	North America / USA / California	NS7a_T120I,NSP13_P77L,NSP15_H234Y,NSP12_P323L,Spike_D950N,Spike_F157del,NSP2_P129L,NSP4_A446V,Spike_P681R,N_R203M,N_R385K,NS3_S26L,N_D63G,NSP3_P822L,NS7a_L116F,Spike_R158del,Spike_E156G,Spike_T19R,Spike_T478K,NS7a_V82A,Spike_L452R,NSP12_G671S,N_D377Y,NSP6_V149A,Spike_D614G,M_I82T
EPI_ISL_2225235	B.1.617.2	2021-04-25	North America / USA / Texas / Houston	NS7a_T120I,NSP13_P77L,NS3_R68I,NSP3_A921S,NSP12_P323L,Spike_D950N,NSP8_I106V,Spike_F157del,Spike_A222V,NSP4_A446V,Spike_P681R,N_R203M,NSP14_P412S,NS3_S26L,NSP3_P822L,N_D63G,Spike_R158del,Spike_E156G,Spike_T19R,Spike_T478K,NS7a_V82A,Spike_L452R,NSP6_T181I,NSP12_G671S,N_D377Y,NSP6_V149A,Spike_D614G,M_I82T
EPI_ISL_2227435	B.1.617.2	2021-05-06	North America / USA / Maryland	NS3_G100C,NSP3_L1244F,NS7a_T120I,NSP13_P77L,NSP12_P323L,Spike_D950N,NSP14_V287F,Spike_F157del,Spike_A222V,NSP4_A446V,Spike_P681R,N_R203M,NS3_S26L,N_D63G,NSP3_P822L,Spike_R158del,Spike_E156G,Spike_T19R,Spike_T478K,NS7a_V82A,Spike_L452R,NSP6_T181I,NSP12_G671S,N_D377Y,NSP6_V149A,Spike_D614G,NSP6_V24F,M_I82T
EPI_ISL_2228954	B.1.617.2	2021-05-06	North America / USA / South Carolina	NS7a_T120I,NSP13_P77L,NSP12_P323L,Spike_D950N,M_D3H,Spike_F157del,Spike_A222V,NSP12_L638F,NSP4_A446V,Spike_P681R,NS6_K48N,N_R203M,Spike_G142D,NS3_S26L,N_D63G,NSP3_P822L,Spike_R158del,Spike_E156G,Spike_T19R,Spike_T478K,NS7a_V82A,Spike_L452R,NSP6_T181I,NSP12_G671S,N_D377Y,NSP6_V149A,Spike_D614G,Spike_V1264L,M_I82T
EPI_ISL_2228962	B.1.617.2	2021-05-03	North America / USA / Delaware	NSP4_V167L,NSP4_T492I,NS7a_T120I,NSP13_P77L,NSP3_P1469S,NSP12_P323L,Spike_D950N,NSP6_T77A,NSP3_A1736V,Spike_F157del,NSP3_A488S,NS7b_T40I,NSP14_A394V,Spike_P681R,NSP3_P1228L,N_R203M,NSP12_F192V,Spike_G142D,NS3_S26L,N_D63G,N_G215C,Spike_R158del,Spike_E156G,Spike_T19R,Spike_T478K,NS7a_V82A,Spike_L452R,NSP12_G671S,N_D377Y,Spike_D614G,M_I82T
EPI_ISL_2229118	B.1.617.2	2021-04-30	North America / USA / Arkansas	NSP4_V167L,NSP4_T492I,NS7a_T120I,NSP13_P77L,NSP3_P1469S,NSP12_P323L,Spike_D950N,NSP6_T77A,Spike_F157del,NSP3_A488S,NS7b_T40I,NSP14_A394V,Spike_P681R,NSP3_P1228L,N_R203M,NSP12_F192V,Spike_G142D,NS3_S26L,N_D63G,N_G215C,Spike_R158del,Spike_E156G,Spike_T19R,Spike_T478K,NS7a_V82A,Spike_L452R,NSP12_G671S,N_D377Y,Spike_D614G,M_I82T
EPI_ISL_2229145	B.1.617.2	2021-05-02	North America / USA / California	NSP4_V167L,NSP4_T492I,NS7a_T120I,NSP13_P77L,NSP3_P1469S,NSP12_P323L,Spike_D950N,NSP6_T77A,Spike_F157del,NSP3_A488S,NSP2_M551I,NS7b_T40I,NSP14_A394V,NSP3_P1228L,Spike_P681R,N_R203M,Spike_G142D,NS3_S26L,N_D63G,N_G215C,Spike_R158del,Spike_E156G,Spike_T19R,NSP2_K81N,Spike_T478K,NS7a_V82A,Spike_L452R,NSP12_G671S,N_D377Y,Spike_D614G,NS3_D238Y,NSP3_T1189I,M_I82T
EPI_ISL_2229146	B.1.617.2	2021-05-01	North America / USA / California	NSP4_V167L,NSP4_T492I,NS7a_T120I,NSP13_P77L,NSP3_P1469S,NSP12_P323L,Spike_D950N,NSP6_T77A,Spike_F157del,NSP3_A488S,NSP2_M551I,NS7b_T40I,NSP14_A394V,NSP3_P1228L,Spike_P681R,N_R203M,Spike_G142D,NS3_S26L,N_D63G,N_G215C,Spike_R158del,Spike_E156G,Spike_T19R,NSP2_K81N,NS7a_V82A,Spike_L452R,NSP12_G671S,N_D377Y,Spike_D614G,NS3_D238Y,NSP3_T1189I,M_I82T
EPI_ISL_2229243	B.1.617.2	2021-05-06	North America / USA / Utah	NSP4_V167L,NSP4_T492I,NS7a_T120I,NSP13_P77L,NSP3_P1469S,NSP12_P323L,Spike_D950N,NSP6_T77A,NSP3_A1736V,Spike_F157del,NSP3_A488S,NS7b_T40I,NSP14_A394V,Spike_P681R,NSP3_P1228L,N_R203M,NSP12_F192V,Spike_G142D,NS3_S26L,N_D63G,N_G215C,Spike_R158del,Spike_E156G,Spike_T19R,Spike_T478K,NS7a_V82A,Spike_L452R,NSP12_G671S,N_D377Y,Spike_D614G,M_I82T
EPI_ISL_2229272	B.1.617.2	2021-04-26	North America / USA / Louisiana	NS7a_T120I,NSP13_P77L,NSP12_P323L,Spike_D950N,Spike_F157del,Spike_A222V,NSP4_A446V,Spike_P681R,NS6_K48N,N_R203M,Spike_G142D,NS3_S26L,N_D63G,NSP3_P822L,Spike_R158del,Spike_E156G,Spike_T19R,Spike_T478K,NS7a_V82A,Spike_L452R,NSP6_T181I,NSP12_G671S,N_D377Y,NSP6_V149A,Spike_D614G,NSP3_T936I,Spike_V1264L,M_I82T
EPI_ISL_2230013	B.1.617.2	2021-04-28	North America / USA / Florida	NSP3_P1103Q,NSP6_H11Q,NS7a_T120I,NSP12_P323L,Spike_D950N,Spike_F157del,NSP4_F375S,NSP2_P129L,Spike_P681R,N_R203M,NSP15_K259R,Spike_G142D,NSP4_D217N,NS3_S26L,N_D63G,NSP3_P822L,Spike_R158del,Spike_E156G,Spike_T19R,Spike_T478K,NS7a_V82A,Spike_L452R,N_D377Y,Spike_K77T,Spike_D614G,M_I82T
EPI_ISL_2230722	B.1.617.2	2021-04-29	North America / USA / Nevada / Las Vegas	NS7a_T120I,NSP13_P77L,NSP15_H234Y,NSP12_P323L,Spike_D950N,NSP3_H1274Y,Spike_F157del,NSP2_P129L,NSP4_A446V,Spike_P681R,N_R203M,N_R385K,Spike_G142D,NS3_S26L,N_D63G,NSP3_P822L,NS7a_L116F,Spike_R158del,Spike_E156G,Spike_T19R,Spike_T478K,NS7a_V82A,Spike_L452R,NSP12_G671S,N_D377Y,NSP6_V149A,Spike_D614G,M_I82T
EPI_ISL_2234965	B.1.617.2	2021-05-17	North America / USA / New York / New York City	NS7a_T120I,NSP13_P77L,NSP15_H234Y,NSP12_P323L,Spike_D950N,NSP3_H1274Y,Spike_F157del,NSP8_A63S,NSP2_P129L,NSP4_A446V,Spike_P681R,N_R203M,N_R385K,Spike_G142D,NS3_S26L,N_D63G,NSP3_P822L,NSP3_P236S,NS7a_L116F,Spike_R158del,Spike_E156G,Spike_T19R,Spike_T478K,NS7a_V82A,Spike_L452R,NSP12_G671S,N_D377Y,NSP6_V149A,Spike_D614G,M_I82T
EPI_ISL_2234993	B.1.617.2	2021-05-18	North America / USA / New York / New York City	NSP4_V167L,NSP4_T492I,NS7a_T120I,NSP13_P77L,NS7a_P45L,NSP3_P1469S,NSP12_T806I,NSP12_P323L,Spike_D950N,NSP6_T77A,Spike_F157del,NSP3_A488S,NS7b_T40I,NSP14_A394V,NSP3_P1228L,Spike_P681R,N_R203M,Spike_G142D,NS3_S26L,N_D63G,N_G215C,Spike_R158del,Spike_E156G,Spike_T19R,NSP2_K81N,Spike_T478K,NS7a_V82A,Spike_L452R,NSP12_G671S,N_D377Y,Spike_D614G,M_I82T
EPI_ISL_2235011	B.1.617.2	2021-05-16	North America / USA / New York / New York City	NS7a_T120I,NSP13_P77L,NSP15_H234Y,NSP12_P323L,Spike_D950N,NSP6_L37F,NSP3_H1274Y,Spike_F157del,NSP2_P129L,NSP4_A446V,Spike_P681R,N_R203M,N_R385K,Spike_G142D,NS3_S26L,N_D63G,NSP3_P822L,NS7a_L116F,Spike_R158del,Spike_E156G,Spike_T19R,Spike_T478K,NS7a_V82A,Spike_L452R,NSP12_G671S,N_D377Y,NSP6_V149A,Spike_D614G,NSP1_G49C,M_I82T
EPI_ISL_2235043	B.1.617.2	2021-05-16	North America / USA / New York / New York City	NS7a_T120I,NSP13_P77L,NSP12_P323L,Spike_D950N,Spike_F157del,Spike_A222V,NSP4_A446V,Spike_P681R,NSP9_P83H,N_R203M,Spike_G142D,NS3_S26L,N_D63G,NSP3_P822L,Spike_R158del,NSP3_V1173I,Spike_T19R,Spike_E156G,Spike_T478K,NS7a_V82A,Spike_L452R,NSP6_T181I,NSP12_G671S,N_D377Y,NSP6_V149A,Spike_D614G,M_I82T
EPI_ISL_2235077	B.1.617.2	2021-05-11	North America / USA / New York / New York City	NS7a_T120I,NSP13_P77L,NSP12_P323L,Spike_D950N,M_D3H,Spike_F157del,Spike_A222V,NSP4_A446V,Spike_P681R,NS6_K48N,N_R203M,Spike_G142D,NS3_S26L,N_D63G,NSP3_P822L,Spike_R158del,Spike_E156G,Spike_T19R,Spike_T478K,NS7a_V82A,Spike_L452R,NSP6_T181I,NSP12_G671S,N_D377Y,NSP6_V149A,Spike_D614G,Spike_V1264L,M_I82T
EPI_ISL_2235135	B.1.617.2	2021-05-16	North America / USA / New York / New York City	NS7a_T120I,NSP13_P77L,NSP15_H234Y,NSP12_P323L,Spike_D950N,NSP6_L37F,N_Q289H,NSP3_H1274Y,Spike_F157del,NSP2_P129L,NSP4_A446V,Spike_P681R,N_R203M,N_R385K,Spike_G142D,NS3_S26L,N_D63G,NSP3_P822L,NS7a_L116F,Spike_R158del,Spike_E156G,Spike_T19R,Spike_T478K,NS7a_V82A,Spike_L452R,NSP13_L256F,NSP12_G671S,N_D377Y,NSP6_V149A,Spike_D614G,NSP1_G49C,M_I82T
EPI_ISL_2235207	B.1.617.2	2021-05-18	North America / USA / New York / New York City	NSP4_V167L,Spike_T95I,NSP4_T492I,NS7a_T120I,NSP13_P77L,NSP3_P1469S,NSP13_A302S,NSP12_P323L,Spike_D950N,NSP6_T77A,Spike_F157del,NSP3_A488S,NS7b_T40I,NSP14_A394V,Spike_P681R,NSP5_T25I,NSP3_P1228L,N_R203M,Spike_G142D,NS3_S26L,N_D63G,N_G215C,Spike_R158del,Spike_E156G,Spike_T19R,Spike_T478K,NS7a_V82A,Spike_L452R,NSP12_G671S,N_D377Y,Spike_D614G,M_I82T
EPI_ISL_2235209	B.1.617.2	2021-05-12	North America / USA / New York / New York City	NS7a_T120I,NSP13_P77L,NSP1_R119C,NSP12_P323L,Spike_D950N,Spike_F157del,Spike_A222V,NSP4_A446V,Spike_P681R,NSP9_P83H,E_L21F,N_R203M,Spike_G142D,NS3_S26L,N_D63G,NSP3_P822L,Spike_R158del,NSP3_V1173I,Spike_T19R,Spike_E156G,Spike_T478K,NS7a_V82A,Spike_L452R,NSP6_T181I,NSP12_G671S,N_D377Y,NSP6_V149A,Spike_D614G,M_I82T
EPI_ISL_2246887	B.1.617.2	2021-04-21	North America / USA / Florida	NS7a_T120I,NSP13_P77L,NSP12_P323L,Spike_D950N,NSP12_M463I,Spike_F157del,Spike_A222V,NSP4_A446V,Spike_P681R,N_R203M,NSP3_P153S,Spike_G142D,NS3_S26L,N_D63G,NSP3_P822L,Spike_R158del,Spike_E156G,Spike_T19R,Spike_T478K,NS7a_V82A,Spike_L452R,NSP6_T181I,NSP12_G671S,N_D377Y,NSP6_V149A,Spike_D614G,M_I82T
EPI_ISL_2246888	B.1.617.2	2021-04-30	North America / USA / Florida	Spike_K854N,NS7a_T120I,NSP13_P77L,NS3_V29L,NSP12_P323L,Spike_D950N,NSP14_P46L,NS3_D27del,Spike_F157del,NSP2_P129L,NSP4_A446V,Spike_P681R,N_R203M,N_D63G,NSP3_P822L,Spike_Q493E,NS7a_L116F,Spike_R158del,Spike_E156G,Spike_T19R,Spike_T478K,NS3_F28del,Spike_L452R,NS3_P240S,NS7a_V82A,NSP12_G671S,N_D377Y,NSP6_V149A,Spike_D614G,NS3_S26del,NS8_Q29L,M_I82T
EPI_ISL_2247397	B.1.617.2	2021-05-04	North America / USA / Florida	NS7a_T120I,NSP13_P77L,NSP15_H234Y,NSP12_P323L,Spike_D950N,NSP3_H1274Y,Spike_F157del,NSP2_P129L,NSP4_A446V,Spike_P681R,NSP3_H342Y,N_R203M,N_R385K,NS3_S26L,N_D63G,NSP3_P822L,NS7a_L116F,Spike_R158del,Spike_E156G,Spike_T19R,Spike_T478K,NS7a_V82A,Spike_L452R,N_T362I,NSP12_G671S,N_D377Y,NSP6_V149A,Spike_D614G,M_I82T
EPI_ISL_2247537	B.1.617.2	2021-05-03	North America / USA / Michigan	NSP4_V167L,Spike_T95I,NSP4_T492I,NS7a_T120I,NSP13_P77L,NSP3_P1469S,NSP12_P323L,Spike_D950N,NSP6_T77A,NSP15_S147I,Spike_E224Q,Spike_F157del,NSP3_A488S,NS7b_T40I,NSP14_A394V,Spike_P681R,NSP3_P1228L,N_R203M,NS3_S26L,N_D63G,N_G215C,Spike_R158del,Spike_E156G,Spike_T19R,NSP13_G118V,Spike_T478K,NS7a_V82A,Spike_L452R,NSP12_G671S,N_D377Y,Spike_D614G,NSP15_M209I,M_I82T
EPI_ISL_2247575	B.1.617.2	2021-05-04	North America / USA / Pennsylvania	NS3_E239D,NS7a_T120I,NSP12_P323L,Spike_D950N,Spike_F157del,NSP4_F375S,NSP2_P129L,Spike_P681R,N_R203M,NSP15_K259R,NSP4_D217N,NS3_S26L,N_D63G,NSP3_P822L,Spike_R158del,Spike_E156G,Spike_T19R,Spike_T478K,NS7a_V82A,Spike_L452R,N_D377Y,Spike_K77T,Spike_D614G,M_I82T
EPI_ISL_2247606	B.1.617.2	2021-05-03	North America / USA / Florida	NSP3_P1103Q,NSP6_H11Q,NSP16_L126F,NS7a_T120I,NSP12_P323L,Spike_D950N,Spike_F157del,NSP4_F375S,NSP2_P129L,Spike_P681R,N_R203M,NSP15_K259R,NSP4_D217N,NS3_S26L,N_D63G,NSP3_P822L,Spike_R158del,Spike_E156G,Spike_T19R,Spike_T478K,NS7a_V82A,Spike_L452R,N_D377Y,Spike_K77T,Spike_D614G,M_I82T
EPI_ISL_2247615	B.1.617.2	2021-05-03	North America / USA / Georgia	NSP4_V167L,NSP4_T492I,NS7a_T120I,NSP13_P77L,NSP3_P1469S,NSP12_P323L,Spike_D950N,NSP6_T77A,Spike_F157del,NSP3_A488S,NS7b_T40I,NSP14_A394V,NSP3_P1228L,Spike_P681R,N_R203M,NS3_S26L,N_D63G,N_G215C,Spike_R158del,Spike_E156G,Spike_T19R,NSP2_K81N,Spike_T478K,NS7a_V82A,Spike_L452R,NSP12_G671S,N_D377Y,Spike_D614G,NS3_D238Y,M_I82T
EPI_ISL_2247625	B.1.617.2	2021-05-03	North America / USA / Florida	NSP4_V167L,NSP4_T492I,NS7a_T120I,NSP13_P77L,NSP3_P1469S,NSP12_P323L,Spike_D950N,NSP6_T77A,Spike_F157del,NSP3_A488S,NS7b_T40I,NSP14_A394V,NSP3_P1228L,Spike_P681R,Spike_S12F,N_R203M,NS3_S26L,N_D63G,N_G215C,N_A381S,Spike_R158del,Spike_E156G,Spike_T19R,NSP2_K81N,Spike_T478K,NS7a_V82A,Spike_L452R,NSP12_G671S,N_D377Y,Spike_D614G,NS3_D238Y,M_I82T
EPI_ISL_2248071	B.1.617.2	2021-05-04	North America / USA / Illinois	NS7a_T120I,NSP13_P77L,E_V62F,NSP12_P323L,Spike_D950N,N_D401N,NSP14_P46L,Spike_F157del,NSP2_P129L,NSP4_A446V,Spike_P681R,N_R203M,NS3_S26L,N_D63G,NSP3_P822L,Spike_L1141W,NS7a_L116F,Spike_R158del,Spike_E156G,Spike_T19R,Spike_T478K,NS7a_V82A,Spike_L452R,NSP12_G671S,N_D377Y,NSP6_V149A,Spike_D614G,NSP3_P1228S,M_I82T
EPI_ISL_2248220	B.1.617.2	2021-04-30	North America / USA / Indiana	NSP3_P1103Q,NSP6_H11Q,NS7a_T120I,NSP12_P323L,Spike_D950N,Spike_F157del,NSP4_F375S,NSP2_P129L,Spike_P681R,N_R203M,NSP15_K259R,NSP4_D217N,NS3_S26L,N_D63G,NSP3_P822L,Spike_R158del,Spike_E156G,Spike_T19R,Spike_T478K,NS7a_V82A,Spike_L452R,N_D377Y,Spike_K77T,Spike_D614G,M_I82T
EPI_ISL_2248308	B.1.617.2	2021-05-03	North America / USA / Illinois	NS7a_T120I,NSP13_P77L,E_V62F,NSP12_P323L,Spike_D950N,N_D401N,NSP14_P46L,Spike_F157del,NSP2_P129L,NSP4_A446V,Spike_P681R,N_R203M,NS3_S26L,N_D63G,NSP3_P822L,Spike_L1141W,NS7a_L116F,Spike_R158del,Spike_E156G,Spike_T19R,Spike_T478K,NS7a_V82A,Spike_L452R,NSP12_G671S,N_D377Y,NSP6_V149A,Spike_D614G,M_I82T
EPI_ISL_2248458	B.1.617.2	2021-05-03	North America / USA / Florida	Spike_D1146Y,NS7a_T120I,NSP13_P77L,NSP12_P323L,Spike_D950N,Spike_F157del,Spike_A222V,NSP4_A446V,Spike_P681R,N_R203M,NS3_S26L,N_D63G,NSP3_P822L,Spike_R158del,Spike_E156G,Spike_T19R,Spike_T478K,NS7a_V82A,Spike_L452R,NSP6_T181I,NSP12_G671S,N_D377Y,NSP6_V149A,Spike_D614G,M_I82T
EPI_ISL_2249523	B.1.617.2	2021-05-13	North America / USA / Minnesota	NSP4_V167L,Spike_T95I,NSP4_T492I,NS7a_T120I,NSP13_P77L,NSP3_P1469S,NSP12_P323L,Spike_D950N,NSP6_T77A,Spike_F157del,NSP3_A488S,NS7b_T40I,NSP14_A394V,Spike_P681R,NSP3_P1228L,N_R203M,Spike_G142D,NS3_S26L,N_D63G,N_G215C,Spike_R158del,Spike_E156G,Spike_T19R,Spike_T478K,NS7a_V82A,Spike_L452R,NSP12_G671S,N_D377Y,Spike_D614G,M_I82T
EPI_ISL_2250073	B.1.617.2	2021-05-05	North America / USA / Arizona / Maricopa County	Spike_T549S,NS7a_T120I,NSP13_P77L,NSP15_H234Y,NSP12_P323L,Spike_D950N,NSP3_H1274Y,Spike_F157del,N_L139F,NS3_K21N,NSP2_K500N,NSP2_P129L,NSP4_A446V,Spike_P681R,N_R203M,N_R385K,Spike_G142D,NS3_S26L,N_D63G,NSP3_P822L,NS7a_L116F,Spike_R158del,Spike_E156G,Spike_T19R,Spike_T478K,NS7a_V82A,Spike_L452R,NSP12_G671S,N_D377Y,NSP6_V149A,Spike_D614G,NSP6_L98F,M_I82T
EPI_ISL_2269619	B.1.617.2	2021-05-05	North America / USA / Florida	NSP3_P1103Q,NS7a_T120I,NSP12_P323L,Spike_D950N,Spike_F157del,NSP4_F375S,NSP2_P129L,Spike_P681R,N_R203M,NSP15_K259R,NSP4_D217N,NS3_S26L,N_D63G,NSP3_P822L,Spike_R158del,Spike_E156G,Spike_T19R,Spike_T478K,NS7a_V82A,Spike_L452R,N_D377Y,Spike_K77T,Spike_D614G,M_I82T
EPI_ISL_2270430	B.1.617.2	2021-05-04	North America / USA / Florida	NS7a_T120I,NSP13_P77L,NSP15_H234Y,NSP12_P323L,Spike_D950N,Spike_F157del,NSP2_P129L,NSP4_A446V,Spike_P681R,NSP3_H342Y,N_R203M,N_R385K,NS3_S26L,N_D63G,NSP3_P822L,NS7a_L116F,Spike_R158del,Spike_E156G,Spike_T19R,Spike_T478K,NS7a_V82A,Spike_L452R,N_T362I,NSP12_G671S,N_D377Y,NSP6_V149A,Spike_D614G,M_I82T
EPI_ISL_2270532	B.1.617.2	2021-05-06	North America / USA / Minnesota	NSP6_H11Q,NS7a_T120I,NSP12_P323L,Spike_D950N,NSP4_V129F,Spike_F157del,NSP4_F375S,Spike_L18F,NSP2_P129L,Spike_P681R,N_R203M,NSP15_K259R,NSP4_D217N,NS3_S26L,N_D63G,NSP3_P822L,NS3_L96P,NSP3_S1087F,Spike_R158del,Spike_E156G,Spike_T19R,Spike_T478K,NS7a_V82A,Spike_L452R,N_D377Y,Spike_K77T,Spike_D614G,M_I82T
EPI_ISL_2270570	B.1.617.2	2021-05-07	North America / USA / Florida	NSP3_P1103Q,NS7a_T120I,NSP12_P323L,Spike_D950N,NSP2_A621V,Spike_F157del,NSP4_F375S,NSP2_P129L,Spike_P681R,N_R203M,NSP15_K259R,NSP4_D217N,NS3_S26L,N_D63G,NSP3_P822L,Spike_R158del,Spike_E156G,Spike_T19R,Spike_T478K,NS7a_V82A,Spike_L452R,N_D377Y,Spike_K77T,Spike_D614G,M_I82T
EPI_ISL_2270601	B.1.617.2	2021-05-07	North America / USA / Texas	NSP4_V167L,NSP4_T492I,NS7a_T120I,NSP13_P77L,NSP3_P1469S,NSP12_P323L,Spike_D950N,NSP6_T77A,Spike_F157del,NSP3_A488S,Spike_S112L,NSP14_A394V,Spike_P681R,NSP3_P1228L,NS7b_T40I,N_R203M,NS3_S26L,N_D63G,N_G215C,Spike_R158del,Spike_E156G,Spike_T19R,Spike_T478K,NS7a_V82A,Spike_L452R,NSP12_G671S,N_D377Y,Spike_D614G,NS3_E239Q,M_I82T
EPI_ISL_2270707	B.1.617.2	2021-05-05	North America / USA / Florida	NS7a_T120I,NSP13_P77L,NSP12_P323L,Spike_D950N,M_D3H,Spike_F157del,Spike_A222V,NSP4_A446V,Spike_P681R,NS6_K48N,N_R203M,NS3_S26L,N_D63G,NSP3_P822L,Spike_R158del,Spike_E156G,Spike_T19R,Spike_T478K,NS7a_V82A,Spike_L452R,NSP6_T181I,NSP12_G671S,N_D377Y,NSP6_V149A,Spike_D614G,Spike_V1264L,M_I82T
EPI_ISL_2270722	B.1.617.2	2021-05-05	North America / USA / Florida	NSP3_P1103Q,NSP6_H11Q,NS7a_T120I,NSP12_P323L,Spike_D950N,Spike_F157del,NSP4_F375S,NSP2_P129L,Spike_P681R,N_R203M,NSP15_K259R,NSP4_D217N,NS3_S26L,N_D63G,NSP3_P822L,Spike_R158del,Spike_E156G,Spike_T19R,Spike_T478K,NS7a_V82A,Spike_L452R,N_D377Y,Spike_K77T,Spike_D614G,M_I82T
EPI_ISL_2270737	B.1.617.2	2021-05-06	North America / USA / Massachusetts	NS7a_T120I,NSP13_P77L,NSP12_P323L,Spike_D950N,Spike_F157del,Spike_A222V,NSP4_A446V,Spike_P681R,NSP9_P83H,N_R203M,NS3_S26L,N_D63G,NSP3_P822L,Spike_R158del,NSP3_V1173I,Spike_T19R,Spike_E156G,Spike_T478K,NS7a_V82A,Spike_L452R,NSP6_T181I,NSP12_G671S,N_D377Y,NSP6_V149A,Spike_D614G,M_I82T
EPI_ISL_2279524	B.1.617.2	2021-05-05	North America / USA / New York / Orleans County	NS7a_T120I,NSP13_P77L,NSP15_H234Y,NSP12_P323L,Spike_D950N,NSP3_H1274Y,NS3_T64I,Spike_F157del,NSP1_D75N,NSP2_P129L,NSP4_A446V,Spike_P681R,N_R203M,N_R385K,NS3_S26L,N_D63G,NSP3_P822L,NS7a_L116F,Spike_R158del,Spike_E156G,Spike_T19R,Spike_T478K,NS7a_V82A,Spike_L452R,NSP12_G671S,N_D377Y,NSP6_V149A,Spike_D614G,M_I82T
EPI_ISL_2280313	B.1.617.2	2021-05-15	North America / USA / Texas	NS7a_T120I,NSP13_P77L,NSP12_P323L,Spike_D950N,Spike_F157del,Spike_A222V,NSP12_N177T,NSP4_A446V,Spike_P681R,N_R203M,NS3_S26L,N_D63G,NSP3_P822L,Spike_R158del,Spike_E156G,Spike_T19R,Spike_T478K,NS7a_V82A,Spike_L452R,NSP6_T181I,NSP12_G671S,N_D377Y,NSP6_V149A,Spike_D614G,M_I82T
EPI_ISL_2280383	B.1.617.2	2021-05-15	North America / USA / Maryland	NS7a_T120I,NSP13_P77L,NSP12_P323L,Spike_D950N,Spike_D1259Y,Spike_F157del,Spike_A222V,NSP13_V496L,NSP4_A446V,Spike_P681R,N_R203M,NSP2_A476V,NS3_S26L,NSP3_P822L,N_D63G,Spike_R158del,Spike_E156G,Spike_T19R,Spike_T478K,Spike_M153I,Spike_L452R,NS7a_V82A,NSP6_T181I,NSP12_G671S,N_D377Y,NSP6_V149A,Spike_D614G,NS3_L73I,M_I82T
EPI_ISL_2280418	B.1.617.2	2021-05-16	North America / USA / Arizona	NSP6_H11Q,NS7a_T120I,NSP12_P323L,Spike_T547I,Spike_D950N,NS8_E19stop,Spike_F157del,NSP4_F375S,NSP2_P129L,Spike_P681R,N_R203M,NSP15_K259R,NSP4_D217N,NS3_S26L,N_D63G,NSP3_P822L,Spike_R158del,Spike_E156G,Spike_T19R,Spike_T478K,NS7a_V82A,Spike_L452R,N_D377Y,Spike_K77T,Spike_D614G,M_I82T
EPI_ISL_2280441	B.1.617.2	2021-05-17	North America / USA / Colorado	NSP4_V167L,NSP4_T492I,NS7a_T120I,NSP13_P77L,NSP3_P1469S,NSP12_P323L,Spike_L877M,Spike_D950N,NSP6_T77A,M_G78C,NSP3_A1736V,Spike_F157del,NSP3_A488S,NS7b_T40I,NSP14_A394V,Spike_P681R,NSP3_P1228L,N_R203M,NSP12_F192V,NS3_S26L,N_D63G,N_G215C,Spike_R158del,Spike_E156G,Spike_T19R,Spike_T478K,NS7a_V82A,Spike_L452R,NSP12_G671S,N_D377Y,Spike_D614G,M_I82T
EPI_ISL_2280481	B.1.617.2	2021-05-16	North America / USA / Colorado	NSP4_V167L,NSP4_T492I,NS7a_T120I,NSP13_P77L,NSP3_P1469S,NSP12_P323L,Spike_D950N,NSP6_T77A,NSP3_A1736V,Spike_F157del,NSP3_A488S,NSP5_P108S,NS7b_T40I,NSP14_A394V,Spike_P681R,NSP3_P1228L,N_R203M,NSP12_F192V,NS3_S26L,N_D63G,N_G215C,Spike_R158del,Spike_E156G,Spike_T19R,Spike_T478K,NS7a_V82A,Spike_L452R,NSP12_G671S,N_D377Y,Spike_D614G,M_I82T
EPI_ISL_2280550	B.1.617.2	2021-05-13	North America / USA / Colorado	NSP4_V167L,NSP4_T492I,NS7a_T120I,NSP13_P77L,NSP3_P1469S,NSP12_P323L,Spike_D950N,NSP6_T77A,NSP3_A1736V,Spike_F157del,NSP3_A488S,NS7b_T40I,NSP14_A394V,Spike_P681R,NSP3_P1228L,N_R203M,NSP12_F192V,Spike_G142D,NS3_S26L,N_D63G,N_G215C,Spike_R158del,Spike_E156G,Spike_T19R,Spike_T478K,NS7a_V82A,Spike_L452R,NSP12_G671S,N_D377Y,Spike_D614G,M_I82T
EPI_ISL_2280634	B.1.617.2	2021-05-15	North America / USA / Illinois	N_G212C,NS7a_T120I,NSP13_P77L,NSP15_H234Y,NSP3_L620F,NSP12_P323L,Spike_D950N,NSP3_H1274Y,Spike_F157del,N_L139F,NSP2_P129L,NSP4_A446V,Spike_P681R,N_R203M,N_R385K,NS3_S26L,N_D63G,NSP3_P822L,NS7a_L116F,Spike_R158del,Spike_E156G,Spike_T19R,Spike_T478K,NS7a_V82A,Spike_L452R,NSP12_G671S,N_D377Y,NSP6_V149A,Spike_D614G,M_I82T
EPI_ISL_2280723	B.1.617.2	2021-05-14	North America / USA / Texas	NS7a_T120I,NSP13_P77L,NSP12_P323L,NS3_V77F,Spike_D950N,Spike_F157del,Spike_A222V,NSP4_A446V,Spike_P681R,N_R203M,NS3_S26L,N_D63G,NSP3_P822L,Spike_R158del,Spike_E156G,Spike_T19R,Spike_T478K,NS7a_V82A,Spike_L452R,NS3_G172R,NSP6_T181I,NSP12_G671S,N_D377Y,Spike_T1117I,NSP6_V149A,Spike_D614G,M_I82T
EPI_ISL_2280750	B.1.617.2	2021-05-14	North America / USA / Ohio	NS7a_T120I,NSP13_P77L,NSP12_P323L,Spike_D950N,Spike_F157del,Spike_A222V,NSP4_A446V,Spike_P681R,N_R203M,NS3_S26L,N_D63G,NSP3_P822L,Spike_R158del,Spike_E156G,Spike_T19R,Spike_T478K,NS7a_V82A,Spike_L452R,NSP6_T181I,NSP12_G671S,N_D377Y,NSP6_V149A,Spike_D614G,Spike_V1264L,M_I82T
EPI_ISL_2285071	B.1.617.2	2021-05-05	North America / USA / Colorado	NSP4_V167L,NSP4_T492I,NS7a_T120I,NSP13_P77L,NSP3_P1469S,NSP12_P323L,Spike_D950N,NSP6_T77A,NSP3_A1736V,Spike_F157del,NSP3_A488S,N_K373N,NS7b_T40I,NSP14_A394V,Spike_P681R,NSP3_P1228L,N_R203M,NSP12_F192V,Spike_G142D,NS3_S26L,N_D63G,N_G215C,Spike_R158del,Spike_E156G,Spike_T19R,Spike_T478K,NS7a_V82A,Spike_L452R,NSP12_G671S,N_D377Y,Spike_D614G,NSP8_I107V,M_I82T
EPI_ISL_2287859	B.1.617.2	2021-05-06	North America / USA / New Mexico	NS3_G224C,NS7a_T120I,NSP13_P77L,M_S197N,NSP12_P323L,Spike_D950N,Spike_F157del,Spike_A222V,NSP4_A446V,Spike_P681R,N_R203M,NS3_S26L,N_D63G,NSP3_P822L,Spike_R158del,Spike_E156G,Spike_T19R,Spike_T478K,NS7a_V82A,Spike_L452R,NSP6_T181I,NSP12_G671S,N_D377Y,NSP6_V149A,Spike_D614G,M_I82T
EPI_ISL_2290768	B.1.617.2	2021-04-15	North America / USA / New York / Queens County	NS7a_T120I,NSP13_P77L,NSP12_P323L,Spike_D950N,Spike_F157del,Spike_A222V,NSP4_A446V,Spike_P681R,N_R203M,Spike_G142D,NS3_S26L,N_D63G,NSP3_P822L,NS7a_L116F,Spike_R158del,Spike_E156G,Spike_T19R,Spike_T478K,NS7a_V82A,Spike_L452R,NSP6_T181I,NSP12_G671S,N_D377Y,NSP12_D893Y,NSP6_V149A,Spike_D614G,M_I82T
EPI_ISL_2290769	B.1.617.2	2021-04-10	North America / USA / New York / New York County	NS7a_T120I,NSP13_P77L,NSP15_H234Y,NSP12_P323L,Spike_D950N,NSP3_H1274Y,Spike_F157del,N_L139F,NSP2_P129L,NSP4_A446V,Spike_P681R,Spike_A771S,N_R203M,N_R385K,Spike_G142D,NS3_S26L,N_D63G,NSP3_P822L,NS7a_L116F,Spike_R158del,Spike_E156G,Spike_T19R,Spike_T478K,NS7a_V82A,Spike_L452R,NSP12_G671S,N_D377Y,NSP6_V149A,Spike_D614G,M_I82T
EPI_ISL_2292131	B.1.617.2	2021-05-07	North America / USA / Utah	NSP4_V167L,Spike_P1162S,NSP4_T492I,NS7a_T120I,NSP13_P77L,NSP3_P1469S,NSP12_P323L,Spike_D950N,NSP6_T77A,NSP3_A1736V,Spike_F157del,NSP3_A488S,NS7b_T40I,NSP14_A394V,Spike_P681R,NSP3_P1228L,N_R203M,NSP12_F192V,Spike_G142D,NS3_S26L,N_D63G,N_G215C,Spike_R158del,Spike_E156G,Spike_T19R,Spike_T478K,NS7a_V82A,Spike_L452R,NSP12_G671S,N_D377Y,Spike_D614G,M_I82T
EPI_ISL_2292170	B.1.617.2	2021-04-26	North America / USA / Utah	NSP4_V167L,NSP4_T492I,NS7a_T120I,NSP12_R285C,NSP13_P77L,NSP3_P1469S,NSP12_P323L,Spike_D950N,NSP6_T77A,NSP4_V293L,NSP3_A1736V,Spike_F157del,NSP3_A488S,NS7b_T40I,NSP14_A394V,Spike_P681R,NSP3_P1228L,N_R203M,NSP12_F192V,Spike_G142D,NS3_S26L,N_D63G,N_G215C,Spike_R158del,Spike_E156G,Spike_T19R,Spike_T478K,NS7a_V82A,Spike_L452R,NSP12_G671S,N_D377Y,Spike_D614G,M_I82T
EPI_ISL_2292173	B.1.617.2	2021-05-07	North America / USA / Utah	NSP4_V167L,NSP4_T492I,NS7a_T120I,NSP13_P77L,NSP3_P1469S,NSP12_P323L,Spike_D950N,NSP6_T77A,NSP3_A1736V,Spike_F157del,NSP3_A488S,NS7b_T40I,NSP14_A394V,Spike_P681R,NSP3_P1228L,N_R203M,NSP12_F192V,Spike_G142D,NS3_S26L,N_D63G,N_G215C,Spike_S640F,Spike_R158del,Spike_E156G,Spike_T19R,Spike_T478K,NS7a_V82A,Spike_L452R,NSP12_G671S,N_D377Y,Spike_D614G,M_I82T
EPI_ISL_2292738	B.1.617.2	2021-04-29	North America / USA / Utah	NSP4_V167L,NSP4_T492I,NS7a_T120I,NSP13_P77L,NSP3_P1469S,NSP12_P323L,Spike_D950N,NSP6_T77A,NSP3_A1736V,Spike_F157del,NSP3_A488S,NS7b_T40I,NSP14_A394V,Spike_P681R,NSP3_P1228L,NSP6_L167F,N_R203M,NSP12_F192V,NS3_S26L,N_D63G,N_G215C,Spike_R158del,Spike_E156G,Spike_T19R,Spike_T478K,NS7a_V82A,Spike_L452R,NSP4_R228K,NSP12_G671S,N_D377Y,Spike_D614G,NSP6_V24F,M_I82T
EPI_ISL_2300398	B.1.617.2	2021-05-10	North America / USA / Illinois / Cook County	N_G212C,NS7a_T120I,NSP13_P77L,NSP15_H234Y,NSP3_L620F,NSP12_P323L,Spike_D950N,Spike_F157del,N_L139F,NSP2_P129L,NSP4_A446V,Spike_P681R,N_R203M,N_R385K,NS3_S26L,N_D63G,NSP3_P822L,NS7a_L116F,Spike_R158del,Spike_E156G,Spike_T19R,Spike_T478K,NS7a_V82A,Spike_L452R,NSP12_G671S,N_D377Y,NSP6_V149A,Spike_D614G,M_I82T
EPI_ISL_2300590	B.1.617.2	2021	North America / USA / Illinois / Lake County	NSP6_H11Q,NS7a_T120I,NSP12_P323L,Spike_D950N,Spike_F157del,NSP4_F375S,NSP2_P129L,Spike_P681R,N_R203M,NSP15_K259R,NSP4_D217N,NS3_S26L,N_D63G,NSP3_P822L,Spike_R158del,Spike_E156G,Spike_T19R,Spike_T478K,NS7a_V82A,Spike_L452R,N_D377Y,Spike_K77T,Spike_D614G,M_I82T
EPI_ISL_2304327	B.1.617.2	2021-05-17	North America / USA / California / Alameda County	NSP3_L1244F,NS7a_T120I,NSP13_P77L,NSP12_P323L,Spike_D950N,M_I82T,Spike_F157del,Spike_A222V,NSP3_S1682F,NSP4_A446V,Spike_P681R,N_R203M,Spike_G142D,NS3_S26L,N_D63G,NSP3_P822L,Spike_R158del,Spike_E156G,Spike_T19R,Spike_T478K,NS7a_V82A,Spike_L452R,NSP6_T181I,NSP12_G671S,N_D377Y,NSP6_V149A,Spike_D614G,Spike_L242F,NSP13_R392C
EPI_ISL_2304947	B.1.617.2	2021-05-11	North America / USA / Arizona	NSP4_V167L,NSP4_T492I,NS7a_T120I,NSP3_P1469S,NSP12_P323L,Spike_D950N,NSP3_A1736V,Spike_F157del,NSP3_A488S,NS7b_T40I,NSP14_A394V,Spike_P681R,NSP3_P1228L,N_R203M,NSP12_F192V,Spike_G142D,NS3_S26L,N_D63G,N_G215C,Spike_R158del,Spike_E156G,Spike_T19R,Spike_T478K,NS7a_V82A,Spike_L452R,NSP12_G671S,N_D377Y,Spike_D614G
EPI_ISL_2304971	B.1.617.2	2021-05-10	North America / USA / Nevada	NSP4_V167L,NSP4_T492I,NS7a_T120I,NSP13_P77L,NSP3_P1469S,NSP12_P323L,Spike_D950N,NSP6_T77A,Spike_F157del,NSP3_A488S,NS7b_T40I,NSP14_A394V,NSP3_P1228L,Spike_P681R,N_R203M,NSP12_A97V,Spike_G142D,NS3_S26L,N_D63G,N_G215C,Spike_R158del,Spike_E156G,Spike_T19R,NSP2_K81N,Spike_T478K,NS7a_V82A,Spike_L452R,NSP12_G671S,N_D377Y,Spike_D614G,NS3_D238Y,M_I82T
EPI_ISL_2305106	B.1.617.2	2021-05-11	North America / USA / California	NSP6_H11Q,NS7a_T120I,NSP12_P323L,Spike_D950N,Spike_F157del,NSP4_F375S,NSP2_P129L,Spike_P681R,N_R203M,NSP15_K259R,Spike_G142D,NSP4_D217N,NS3_S26L,NSP3_T183I,NSP3_P822L,N_D63G,Spike_R158del,Spike_E156G,Spike_T19R,Spike_T478K,NS7a_V82A,Spike_L452R,N_D377Y,Spike_K77T,Spike_D614G,M_I82T
EPI_ISL_2305108	B.1.617.2	2021-05-11	North America / USA / California	NSP4_V167L,NSP3_L312F,NSP4_T492I,NS7a_T120I,NSP13_P77L,NSP3_P1469S,NSP12_P323L,Spike_D950N,NSP3_A890D,NSP6_T77A,Spike_F157del,NSP3_A488S,NS7b_T40I,NSP14_A394V,NSP3_P1228L,Spike_P681R,N_R203M,Spike_G142D,NS3_S26L,N_D63G,N_G215C,Spike_R158del,NSP3_A579V,Spike_E156G,Spike_T19R,NSP2_K81N,Spike_T478K,NS7a_V82A,Spike_L452R,NSP12_G671S,N_D377Y,Spike_D614G,M_I82T
EPI_ISL_2305221	B.1.617.2	2021-05-13	North America / USA / Utah	NSP4_V167L,NSP4_T492I,NS7a_T120I,NSP12_R285C,NSP13_P77L,NSP3_P1469S,NSP12_P323L,Spike_D950N,NSP6_L37F,NSP6_T77A,NSP3_A1736V,Spike_F157del,NSP3_A488S,NS7b_T40I,NSP14_A394V,Spike_P681R,NSP3_P1228L,N_R203M,NSP12_F192V,Spike_G142D,NS3_S26L,N_D63G,N_G215C,Spike_R158del,Spike_E156G,Spike_T19R,Spike_T478K,NS7a_V82A,Spike_L452R,NSP12_G671S,N_D377Y,Spike_D614G,M_I82T
EPI_ISL_2305497	B.1.617.2	2021-05-17	North America / USA / California	NSP4_V167L,NSP4_T492I,NS7a_T120I,NSP13_P77L,NSP3_P1469S,NSP12_P323L,Spike_D950N,NSP6_T77A,NSP3_A1736V,Spike_F157del,NSP3_A488S,NS7b_T40I,NSP14_A394V,Spike_P681R,NSP3_P1228L,N_R203M,NSP12_F192V,Spike_G142D,NS3_S26L,N_D63G,N_G215C,Spike_R158del,Spike_E156G,Spike_T19R,Spike_T478K,NSP3_T133I,Spike_L452R,NS7a_V82A,NSP12_G671S,N_D377Y,NSP4_L106F,Spike_D614G,M_I82T
EPI_ISL_2305543	B.1.617.2	2021-05-17	North America / USA / Louisiana	NSP6_H11Q,NS7a_T120I,NSP12_P323L,Spike_P681H,Spike_A570D,Spike_F157del,NSP2_A518V,NSP4_F375S,Spike_T716I,N_R203M,NSP15_K259R,Spike_G142D,NSP4_D217N,NS3_S26L,NS8_S67F,NSP3_P822L,N_D63G,Spike_N501Y,N_G243S,Spike_R158del,Spike_E156G,Spike_T19R,Spike_S982A,NS7a_V82A,NS8_A65V,N_D377Y,Spike_K77T,Spike_D614G,M_I82T
EPI_ISL_2305629	B.1.617.2	2021-05-18	North America / USA / Missouri	NSP4_V167L,NSP4_T492I,NS7a_T120I,NSP13_P77L,NSP3_P1469S,NSP12_P323L,Spike_D950N,NSP6_T77A,Spike_F157del,NSP3_A488S,NS7b_T40I,NSP14_A394V,Spike_P681R,NSP3_P1228L,N_R203M,Spike_G142D,NS3_S26L,N_D63G,N_G215C,Spike_R158del,Spike_E156G,NSP13_I334V,Spike_T19R,Spike_T478K,NS7a_V82A,Spike_L452R,NSP12_G671S,N_D377Y,Spike_D614G,M_I82T
EPI_ISL_2305762	B.1.617.2	2021-05-10	North America / USA / New Jersey	NSP4_V167L,NSP4_T492I,NS7a_T120I,NSP13_P77L,NSP3_P1469S,NSP12_P323L,Spike_D950N,NSP6_T77A,Spike_T29I,Spike_F157del,NSP3_A488S,NS7b_T40I,NSP14_A394V,Spike_P681R,NSP3_P1228L,N_R203M,Spike_G142D,NS3_S26L,NSP13_S485L,N_G215C,N_D63G,Spike_R158del,Spike_E156G,Spike_T19R,Spike_T478K,NS7a_V82A,Spike_L452R,NSP12_G671S,N_D377Y,Spike_D614G,M_I82T
EPI_ISL_2306180	B.1.617.2	2021-05-11	North America / USA / Kentucky	NS7a_T120I,NSP13_P77L,NSP12_P323L,Spike_D950N,Spike_F157del,Spike_A222V,NSP4_A446V,Spike_P681R,NS6_K48N,N_R203M,Spike_G142D,NS3_S26L,N_D63G,NSP3_P822L,NSP5_A266V,Spike_R158del,Spike_E156G,Spike_T19R,Spike_T478K,NS7a_V82A,Spike_L452R,NSP6_T181I,NSP12_G671S,N_D377Y,NSP6_V149A,Spike_D614G,Spike_V1264L,M_I82T
EPI_ISL_2306264	B.1.617.2	2021-05-12	North America / USA / New York	NS7a_T120I,NSP13_P77L,NSP12_P323L,Spike_D950N,Spike_F157del,Spike_A222V,NSP4_A446V,Spike_P681R,NSP9_P83H,N_R203M,Spike_G142D,NS3_S26L,NSP3_P822L,Spike_R158del,NSP3_V1173I,Spike_T19R,Spike_E156G,Spike_T478K,NS7a_V82A,Spike_L452R,NSP6_T181I,NSP12_G671S,N_D377Y,NSP6_V149A,Spike_D614G,M_I82T
EPI_ISL_2306281	B.1.617.2	2021-05-11	North America / USA / Maryland	NS7a_T120I,NSP13_P77L,NSP12_P323L,Spike_D950N,Spike_D1259Y,Spike_F157del,Spike_A222V,NSP13_V496L,NSP4_A446V,Spike_P681R,N_R203M,Spike_G142D,NSP2_A476V,NS3_S26L,NSP3_P822L,N_D63G,Spike_R158del,Spike_E156G,Spike_T19R,Spike_T478K,Spike_M153I,Spike_L452R,NS7a_V82A,NSP6_T181I,NSP12_G671S,N_D377Y,NSP6_V149A,Spike_D614G,NS3_L73I,M_I82T
EPI_ISL_2306323	B.1.617.2	2021-05-12	North America / USA / Pennsylvania	NS3_Q57R,NS7a_T120I,NSP13_P77L,NSP12_P323L,Spike_D950N,NSP12_S647I,NSP14_P46L,Spike_F157del,NSP2_P129L,NSP4_A446V,Spike_P681R,N_R203M,Spike_G142D,NS3_S26L,N_D63G,NSP3_P822L,NS7a_L116F,Spike_R158del,Spike_E156G,Spike_T19R,Spike_T478K,NS7a_V82A,Spike_L452R,NSP12_G671S,N_D377Y,NSP6_V149A,Spike_D614G,M_I82T
EPI_ISL_2306330	B.1.617.2	2021-05-12	North America / USA / New Jersey	NSP4_V167L,Spike_T95I,NSP4_T492I,NS7a_T120I,NSP13_P77L,NSP3_P1469S,NSP12_P323L,Spike_D950N,NSP6_T77A,NSP14_A323S,Spike_F157del,NSP3_A488S,NS7b_T40I,NSP14_A394V,Spike_P681R,NSP3_P1228L,N_R203M,Spike_G142D,NS3_S26L,N_D63G,N_G215C,Spike_R158del,Spike_E156G,Spike_T19R,Spike_T478K,NS7a_V82A,Spike_L452R,NSP7_T81I,NSP12_G671S,N_D377Y,Spike_D614G,M_I82T
EPI_ISL_2306338	B.1.617.2	2021-05-11	North America / USA / Kentucky	NS7a_T120I,NSP13_P77L,NSP12_P323L,Spike_D950N,Spike_F157del,Spike_A222V,NSP4_A446V,Spike_P681R,NS6_K48N,N_R203M,Spike_G142D,NS3_S26L,N_D63G,NSP3_P822L,NSP5_A266V,Spike_R158del,Spike_E156G,Spike_T19R,Spike_T478K,NS7a_V82A,Spike_L452R,NSP6_T181I,NSP12_G671S,N_D377Y,NSP6_V149A,Spike_D614G,Spike_V1264L,M_I82T
EPI_ISL_2306395	B.1.617.2	2021-05-11	North America / USA / Virginia	NSP4_V167L,Spike_T95I,NSP4_T492I,NS7a_T120I,NSP13_P77L,NSP3_P1469S,NSP12_P323L,Spike_D950N,NSP6_T77A,Spike_F157del,NSP3_A488S,NS7b_T40I,NSP14_A394V,Spike_P681R,NSP3_P1228L,N_R203M,Spike_G142D,NS3_S26L,N_D63G,N_G215C,Spike_R158del,Spike_E156G,Spike_T19R,NSP3_S1424F,Spike_T478K,NSP7_K70N,Spike_L452R,NS7a_V82A,NSP12_G671S,N_D377Y,Spike_D614G,NS7a_Q94K,Spike_V1104L,M_I82T
EPI_ISL_2306428	B.1.617.2	2021-05-12	North America / USA / Wisconsin	NSP1_F143del,NS7a_T120I,NSP13_P77L,NSP3_A1179V,NSP12_P323L,Spike_D950N,NSP14_P46L,Spike_F157del,NSP2_P129L,NSP4_A446V,Spike_P681R,NSP2_A360V,N_R203M,Spike_G142D,NS3_S26L,N_D63G,NSP3_P822L,NSP9_C23Y,NS7a_L116F,Spike_R158del,Spike_E156G,Spike_T19R,Spike_T478K,NS7a_V82A,Spike_L452R,NSP1_S142del,NSP12_G671S,N_D377Y,NSP5_K90R,NSP1_K141del,NSP6_V149A,Spike_D614G,NS3_V90F,M_I82T
EPI_ISL_2306521	B.1.617.2	2021-05-13	North America / USA / New Jersey	NSP4_V167L,NSP4_T492I,NS7a_T120I,NSP13_P77L,NS7a_P45L,NSP3_P1469S,NSP12_P323L,Spike_D950N,NSP6_T77A,Spike_F157del,NSP3_A488S,NS7b_T40I,NSP14_A394V,NSP3_P1228L,Spike_P681R,N_R203M,Spike_G142D,NS3_S26L,N_D63G,N_G215C,Spike_R158del,Spike_E156G,Spike_T19R,NSP2_K81N,Spike_T478K,NS7a_V82A,Spike_L452R,NSP12_G671S,N_D377Y,Spike_D614G,M_I82T
EPI_ISL_2306601	B.1.617.2	2021-05-14	North America / USA / New Jersey	NSP4_V167L,NSP4_T492I,NS7a_T120I,NSP13_P77L,NS7a_P45L,NSP3_P1469S,NSP12_P323L,Spike_D950N,NSP6_T77A,Spike_F157del,NSP3_A488S,NS7b_T40I,NSP14_A394V,NSP3_P1228L,Spike_P681R,N_R203M,Spike_G142D,NS3_S26L,N_D63G,N_G215C,Spike_R158del,Spike_E156G,Spike_T19R,NSP2_K81N,Spike_T478K,NSP3_K1084R,Spike_L452R,NS7a_V82A,NSP12_G671S,N_D377Y,Spike_D614G,M_I82T
EPI_ISL_2306627	B.1.617.2	2021-05-14	North America / USA / New Jersey	NS7a_T120I,NSP13_P77L,NSP12_P323L,Spike_D950N,NSP14_P46L,Spike_F157del,NSP2_P129L,NSP4_A446V,Spike_P681R,N_R203M,Spike_G142D,NSP14_S374F,NS3_S26L,NSP3_P822L,N_D63G,NS7a_L116F,Spike_R158del,Spike_E156G,Spike_T19R,Spike_T478K,NS7a_V82A,Spike_L452R,NSP12_G671S,N_D377Y,NSP6_V149A,Spike_D614G,M_I82T
EPI_ISL_2306632	B.1.617.2	2021-05-15	North America / USA / New Jersey	NS7a_T120I,NSP13_P77L,NSP15_H234Y,NSP12_P323L,Spike_D950N,NSP3_H1274Y,Spike_F157del,NSP2_P129L,NSP4_A446V,Spike_P681R,N_R203M,N_R385K,Spike_G142D,NS3_S26L,N_D63G,NSP3_P822L,NS7a_L116F,Spike_R158del,Spike_E156G,Spike_T19R,Spike_T478K,NS7a_V82A,Spike_L452R,N_T362I,NSP12_G671S,N_D377Y,NSP6_V149A,Spike_D614G,M_R131I,NSP3_A1915S,M_I82T
EPI_ISL_2306894	B.1.617.2	2021-05-13	North America / USA / Florida	NSP3_P1103Q,NSP6_H11Q,NS7a_T120I,NSP12_P323L,Spike_D950N,Spike_F157del,NSP4_F375S,NSP2_P129L,Spike_P681R,N_R203M,NSP15_K259R,Spike_G142D,NSP4_D217N,NS3_S26L,N_D63G,NSP3_P822L,Spike_R158del,Spike_E156G,Spike_T19R,Spike_T478K,NS7a_V82A,Spike_L452R,N_D377Y,Spike_K77T,Spike_D614G,M_I82T
EPI_ISL_2307000	B.1.617.2	2021-05-14	North America / USA / Florida	NSP4_V167L,Spike_T95I,NSP4_T492I,NS7a_T120I,NSP13_P77L,NSP3_P1469S,NSP5_V296I,NSP12_P323L,Spike_D950N,NSP6_T77A,M_L29F,Spike_F157del,NSP3_A488S,NS7b_T40I,NSP14_A394V,Spike_P681R,NSP3_P1228L,N_R203M,Spike_G142D,NS3_S26L,N_D63G,N_G215C,Spike_R158del,Spike_E156G,Spike_T19R,Spike_T478K,NS7a_V82A,Spike_L452R,NSP12_G671S,N_D377Y,Spike_D614G,M_I82T
EPI_ISL_2307031	B.1.617.2	2021-05-17	North America / USA / Tennessee	Spike_K854N,NS7a_T120I,NSP13_P77L,NS3_V29L,NSP12_P323L,Spike_D950N,NSP3_I187V,NSP14_P46L,NS3_D27del,Spike_F157del,NSP2_P129L,NSP4_A446V,Spike_P681R,N_R203M,Spike_G142D,N_D63G,NSP3_P822L,Spike_Q493E,NS7a_L116F,Spike_R158del,Spike_E156G,Spike_T19R,Spike_T478K,NS3_F28del,Spike_L452R,NS3_P240S,NS7a_V82A,NSP12_G671S,N_D377Y,NSP6_V149A,Spike_D614G,NS3_S26del,NS8_Q29L,M_I82T
EPI_ISL_2307175	B.1.617.2	2021-05-08	North America / USA / Colorado	NSP4_V167L,NSP4_T492I,NS7a_T120I,NSP13_P77L,NSP3_P1469S,NSP12_P323L,Spike_D950N,NSP6_T77A,Spike_F157del,NSP3_A488S,Spike_S112L,NSP14_A394V,Spike_P681R,NSP3_P1228L,NS7b_T40I,N_R203M,Spike_G142D,NS3_S26L,N_D63G,N_G215C,NSP4_G309C,Spike_R158del,Spike_E156G,Spike_T19R,Spike_T478K,NS7a_V82A,Spike_L452R,NSP12_G671S,N_D377Y,Spike_D614G,NS3_E239Q,M_I82T
EPI_ISL_2307195	B.1.617.2	2021-05-06	North America / USA / Colorado	NSP4_V167L,NSP4_T492I,NS7a_T120I,NSP13_P77L,NSP3_P1469S,NSP12_P323L,Spike_D950N,NSP6_T77A,NSP3_A1736V,Spike_F157del,NSP3_A488S,NS7b_T40I,NSP14_A394V,Spike_P681R,NSP3_P1228L,N_R203M,NSP12_F192V,Spike_G142D,NS3_S26L,N_D63G,N_G215C,Spike_R158del,Spike_E156G,Spike_T19R,Spike_T478K,NS7a_V82A,Spike_L452R,NSP12_G671S,N_D377Y,Spike_D614G,M_I82T
EPI_ISL_2310491	B.1.617.2	2021-05-10	North America / USA / Colorado	NSP4_V167L,NSP4_T492I,NS7a_T120I,NSP13_P77L,NSP3_P1469S,NSP12_P323L,Spike_D950N,NSP6_T77A,NSP3_A1736V,Spike_F157del,NSP3_A488S,NS7b_T40I,NSP14_A394V,Spike_P681R,NSP3_P1228L,N_R203M,Spike_G446V,NSP12_F192V,Spike_G142D,NS3_S26L,N_D63G,N_G215C,Spike_R158del,Spike_E156G,Spike_T19R,Spike_T478K,NSP13_T351I,Spike_L452R,NS7a_V82A,NSP12_G671S,N_D377Y,Spike_D614G,M_I82T
EPI_ISL_2310748	B.1.617.2	2021-05-13	North America / USA / Colorado	NSP4_V167L,NSP4_T492I,NS7a_T120I,NSP13_P77L,NSP3_P1469S,NSP12_P323L,Spike_D950N,NSP6_T77A,NSP3_A1736V,Spike_F157del,NSP3_A488S,NS7b_T40I,NSP14_A394V,Spike_P681R,NSP3_P1228L,N_R203M,NSP12_F192V,Spike_G142D,NS3_S26L,N_D63G,N_G215C,Spike_R158del,Spike_E156G,Spike_T19R,Spike_T478K,NS7a_V82A,Spike_L452R,NSP12_G671S,N_D377Y,Spike_D614G,M_I82T
EPI_ISL_2311763	B.1.617.2	2021-04-26	North America / USA / Georgia	NS7a_T120I,NSP13_P77L,NSP12_P323L,Spike_D950N,Spike_F157del,Spike_A222V,NSP4_A446V,Spike_P681R,N_R203M,Spike_G142D,NS3_S26L,N_D63G,NSP3_P822L,Spike_R158del,Spike_E156G,Spike_T19R,Spike_T478K,NS7a_V82A,Spike_L452R,NSP6_T181I,NSP12_G671S,N_D377Y,NSP6_V149A,Spike_D614G,NS3_L139I,M_I82T
EPI_ISL_2311769	B.1.617.2	2021-04-29	North America / USA / Oklahoma	NSP4_V167L,NSP4_T492I,NS7a_T120I,NSP13_P77L,NSP3_P1469S,NSP12_P323L,Spike_D950N,NSP6_T77A,Spike_F157del,NSP3_A488S,NS7b_T40I,NSP14_A394V,Spike_P681R,NSP3_P1228L,N_R203M,Spike_G142D,NS3_S26L,N_D63G,N_G215C,Spike_R158del,Spike_E156G,Spike_T19R,Spike_T478K,NS7a_V82A,Spike_L452R,NSP12_G671S,N_D377Y,Spike_D614G,NS3_E239Q,M_I82T
EPI_ISL_2313096	B.1.617.2	2021-05-06	North America / USA / Texas	NS7a_T120I,NSP13_P77L,Spike_D253A,NSP12_P323L,Spike_D950N,Spike_K41N,NSP4_A307V,Spike_F157del,Spike_A222V,NSP4_A446V,Spike_P681R,NSP2_T434I,N_R203M,NS3_S26L,N_D63G,NSP3_P822L,Spike_R158del,Spike_E156G,Spike_T19R,Spike_T478K,NS7a_V82A,Spike_L452R,NSP6_T181I,NSP12_G671S,N_D377Y,NSP6_V149A,Spike_D614G,Spike_T553I,M_I82T
EPI_ISL_2320176	B.1.617.2	2021-05-10	North America / USA / Illinois	NS7a_T120I,NSP13_P77L,NSP12_P323L,Spike_D950N,Spike_F157del,Spike_A222V,NSP4_A446V,Spike_P681R,N_R203M,NS3_S26L,N_D63G,NSP3_P822L,Spike_R158del,Spike_E156G,Spike_T19R,Spike_T478K,NS7a_V82A,Spike_L452R,NSP6_T181I,NSP12_G671S,N_D377Y,NSP5_V125I,NSP6_V149A,Spike_D614G,M_I82T
EPI_ISL_2320383	B.1.617.2	2021-05-10	North America / USA / Maryland	NSP3_P1103Q,NS7a_T120I,NSP12_P323L,Spike_D950N,NS7a_K53R,NSP2_V157F,NS3_L106F,Spike_F157del,NSP4_F375S,NSP2_P129L,Spike_G181V,Spike_P681R,N_R203M,NSP15_K259R,NSP4_D217N,NS3_S26L,N_D63G,NSP3_P822L,Spike_R158del,Spike_E156G,Spike_A1226S,Spike_T19R,Spike_T478K,NS7a_V82A,Spike_L452R,N_D377Y,Spike_K77T,Spike_D614G,NSP2_A80T,M_I82T
EPI_ISL_2320572	B.1.617.2	2021-05-07	North America / USA / Florida	NS7a_T120I,NSP13_P77L,NSP12_P323L,Spike_D950N,Spike_P1079S,Spike_F157del,Spike_A222V,NSP4_A446V,Spike_P681R,N_R203M,NS3_S26L,NS8_S67F,NSP3_P822L,N_D63G,Spike_R158del,Spike_E156G,Spike_T19R,Spike_T478K,NS7a_V82A,Spike_L452R,NSP6_T181I,NSP2_G339S,NSP12_G671S,N_D377Y,NSP6_V149A,Spike_D614G,M_I82T
EPI_ISL_2320699	B.1.617.2	2021-05-08	North America / USA / Indiana	NSP3_P1103Q,NSP6_H11Q,NS7a_T120I,NSP12_P323L,Spike_D950N,Spike_F157del,NSP4_F375S,NSP2_P129L,Spike_P681R,N_R203M,NSP15_K259R,NSP4_D217N,NS3_S26L,N_D63G,NSP3_P822L,Spike_R158del,Spike_E156G,Spike_T19R,Spike_T478K,NS7a_V82A,Spike_L452R,N_D377Y,Spike_K77T,Spike_D614G,NSP5_T198A,M_I82T
EPI_ISL_2320767	B.1.617.2	2021-05-09	North America / USA / Florida	NSP3_P1103Q,NSP6_H11Q,NS7a_T120I,NSP12_P323L,Spike_D950N,Spike_F157del,NSP4_F375S,NSP2_P129L,Spike_P681R,N_R203M,NSP15_K259R,NSP4_D217N,NS3_S26L,N_D63G,NSP3_P822L,Spike_R158del,Spike_E156G,Spike_T19R,Spike_T478K,NS7a_V82A,Spike_L452R,N_D377Y,Spike_K77T,Spike_D614G,M_I82T
EPI_ISL_2321076	B.1.617.2	2021-05-09	North America / USA / Florida	NS7a_T120I,NSP13_P77L,NSP12_P323L,Spike_D950N,M_D3H,Spike_F157del,Spike_A222V,NSP4_A446V,Spike_P681R,NS6_K48N,N_R203M,NS3_S26L,N_D63G,NSP3_P822L,Spike_R158del,Spike_E156G,Spike_T19R,Spike_T478K,NS7a_V82A,Spike_L452R,NSP6_T181I,NSP12_G671S,N_D377Y,NSP6_V149A,Spike_D614G,Spike_V1264L,M_I82T
EPI_ISL_2321132	B.1.617.2	2021-05-09	North America / USA / Texas	NS7a_T120I,NSP13_P77L,NSP15_H234Y,NSP12_P323L,Spike_D950N,NSP3_H1274Y,Spike_F157del,NSP2_P129L,NSP4_A446V,Spike_P681R,N_R203M,N_R385K,NS3_S26L,N_D63G,NSP3_P822L,NS7a_L116F,Spike_R158del,Spike_E156G,Spike_T19R,Spike_T478K,NS7a_V82A,Spike_L452R,NSP12_G671S,N_D377Y,NSP6_V149A,Spike_D614G,M_I82T
EPI_ISL_2321313	B.1.617.2	2021-05-14	North America / USA / Mississippi	NS7a_T120I,NSP13_P77L,NSP15_H234Y,NSP3_Q180H,NSP12_P323L,Spike_D950N,NSP3_H1274Y,Spike_F157del,NSP2_P129L,NSP4_A446V,Spike_P681R,N_R203M,N_R385K,NS3_S26L,N_D63G,NSP3_P822L,NS7a_L116F,Spike_R158del,Spike_E156G,Spike_T19R,NSP16_K160R,Spike_T478K,NS7a_V82A,Spike_L452R,NSP12_G671S,N_D377Y,NSP6_V149A,Spike_D614G,M_I82T
EPI_ISL_2323452	B.1.617.2	2021-04-30	North America / USA / Georgia	NSP4_V167L,NSP4_T492I,NS7a_T120I,NSP13_P77L,NSP3_P1469S,NS7a_I3T,NSP12_P323L,Spike_D950N,NSP6_T77A,Spike_F157del,NSP3_A488S,NS7b_T40I,NSP14_A394V,Spike_P681R,NSP3_P1228L,N_R203M,Spike_G142D,NS3_S26L,N_D63G,N_G215C,Spike_R158del,Spike_E156G,Spike_T19R,Spike_T478K,NS7a_V82A,Spike_L452R,NSP12_G671S,N_D377Y,Spike_D614G,M_I82T
EPI_ISL_2323454	B.1.617.2	2021-05-01	North America / USA / Arkansas	NSP4_V167L,NSP4_T492I,NS7a_T120I,NSP13_P77L,NSP3_P1469S,NSP12_P323L,Spike_D950N,NSP6_T77A,Spike_F157del,NSP3_A488S,NS7b_T40I,NSP14_A394V,Spike_P681R,NSP3_P1228L,N_R203M,NSP12_F192V,Spike_G142D,NS3_S26L,N_D63G,N_G215C,Spike_R158del,Spike_E156G,Spike_T19R,Spike_T478K,NS7a_V82A,Spike_L452R,NSP12_G671S,N_D377Y,Spike_D614G,M_I82T
EPI_ISL_2324507	B.1.617.2	2021-05-13	North America / USA / New Jersey	NSP4_V167L,Spike_T95I,NSP4_T492I,NS7a_T120I,NSP13_P77L,NSP3_P1469S,NSP12_P323L,Spike_D950N,NSP6_T77A,NSP14_A323S,Spike_F157del,NSP3_A488S,NS7b_T40I,NSP14_A394V,Spike_P681R,NSP3_P1228L,N_R203M,Spike_G142D,NS3_S26L,N_D63G,N_G215C,Spike_R158del,Spike_E156G,Spike_T19R,Spike_T478K,NS7a_V82A,Spike_L452R,NSP12_G671S,N_D377Y,Spike_D614G,M_I82T
EPI_ISL_2336215	B.1.617.2	2021-05-08	North America / USA / Washington / King County	NSP6_H11Q,NS7a_T120I,NSP12_P323L,Spike_D950N,NS8_E19stop,Spike_F157del,NSP4_F375S,NSP2_P129L,Spike_P681R,N_R203M,NSP15_K259R,NSP4_D217N,NS3_S26L,N_D63G,NSP3_P822L,NSP6_K63N,Spike_R158del,Spike_E156G,Spike_T19R,Spike_T478K,NS7a_V82A,Spike_L452R,N_D377Y,Spike_K77T,Spike_D614G,M_I82T
EPI_ISL_2346160	B.1.617.2	2021-05-14	North America / USA / Georgia	NS7a_T120I,NSP13_P77L,NSP12_P323L,Spike_D950N,Spike_F157del,Spike_A222V,NS6_T21I,NSP4_A446V,Spike_P681R,N_R203M,Spike_G142D,NS3_S26L,N_D63G,NSP3_P822L,NSP14_Q354H,Spike_R158del,Spike_E156G,Spike_T19R,Spike_T478K,NS7a_V82A,Spike_L452R,NSP6_T181I,NSP12_G671S,N_D377Y,NSP6_V149A,Spike_D614G,M_I82T
EPI_ISL_2349641	B.1.617.2	2021-05-19	North America / USA / New York / New York City	NSP4_V167L,NSP4_T492I,NS7a_T120I,NSP13_P77L,NS7a_P45L,NSP3_P1469S,NSP12_P323L,Spike_D950N,NSP6_T77A,Spike_F157del,NSP3_A488S,NS7b_T40I,NSP14_A394V,NSP3_P1228L,Spike_P681R,N_R203M,Spike_G142D,NS3_S26L,N_D63G,N_G215C,Spike_R158del,Spike_E156G,Spike_T19R,NSP2_K81N,Spike_T478K,NS7a_V82A,Spike_L452R,NSP12_G671S,N_D377Y,Spike_D614G,M_I82T
EPI_ISL_2349679	B.1.617.2	2021-05-20	North America / USA / New York / New York City	NSP4_V167L,NSP4_T492I,NS7a_T120I,NSP13_P77L,NS7a_P45L,NSP3_P1469S,NSP12_P323L,Spike_D950N,NSP6_T77A,Spike_F157del,N_L139F,NSP3_A488S,NS7b_T40I,NSP14_A394V,NSP3_P1228L,Spike_P681R,N_R203M,Spike_G142D,NS3_S26L,N_D63G,N_G215C,Spike_R158del,Spike_E156G,Spike_T19R,NSP2_K81N,Spike_T478K,NS7a_V82A,Spike_L452R,NSP12_G671S,N_D377Y,Spike_D614G,M_I82T
EPI_ISL_2349685	B.1.617.2	2021-05-25	North America / USA / New York / New York City	NS3_G224C,NS7a_T120I,NSP13_P77L,M_S197N,NSP12_P323L,Spike_D950N,Spike_F157del,Spike_A222V,NSP4_A446V,Spike_P681R,N_R203M,Spike_G142D,NS3_S26L,N_D63G,NSP3_P822L,Spike_R158del,Spike_E156G,Spike_T19R,Spike_T478K,NS7a_V82A,Spike_L452R,NSP6_T181I,NSP12_G671S,N_D377Y,NSP6_V149A,Spike_D614G,M_I82T
EPI_ISL_2362018	B.1.617.2	2021-05-18	North America / USA / Virginia	NSP4_V167L,Spike_T95I,NSP4_T492I,NS7a_T120I,NSP13_P77L,NSP3_P1469S,NSP12_P323L,Spike_D950N,NSP6_T77A,NSP4_L106S,Spike_F157del,NSP3_A488S,NS7b_T40I,NSP14_A394V,Spike_P681R,NSP3_P1228L,N_R203M,Spike_G142D,NS3_S26L,N_D63G,N_G215C,Spike_R158del,Spike_E156G,Spike_T19R,Spike_T478K,NS7a_V82A,Spike_L452R,NSP13_I592V,Spike_P174S,Spike_A222S,NSP12_G671S,N_D377Y,Spike_D614G,M_I82T
EPI_ISL_2362025	B.1.617.2	2021-05-17	North America / USA / Virginia	NSP4_V167L,Spike_T95I,NSP4_T492I,NS7a_T120I,NSP13_P77L,NSP3_P1469S,NSP12_P323L,Spike_D950N,NSP6_T77A,Spike_F157del,NSP3_A488S,NS7b_T40I,NSP14_A394V,Spike_P681R,NSP3_P1228L,N_R203M,Spike_G142D,NS3_S26L,N_D63G,N_G215C,Spike_R158del,Spike_E156G,Spike_T19R,Spike_T478K,NS7a_V82A,Spike_L452R,NSP12_G671S,N_D377Y,Spike_D614G,M_I82T
EPI_ISL_2368418	B.1.617.2	2021-05-19	North America / USA / Texas	NS7a_T120I,NSP13_P77L,NSP12_P323L,Spike_D950N,Spike_F157del,Spike_A222V,NSP12_N177T,NSP4_A446V,Spike_P681R,N_R203M,NS3_S26L,N_D63G,NSP3_P822L,Spike_R158del,Spike_E156G,Spike_T19R,NSP2_I367S,Spike_T478K,NS7a_V82A,Spike_L452R,NSP6_T181I,NSP12_G671S,N_D377Y,NSP6_V149A,Spike_D614G,M_I82T
EPI_ISL_2368447	B.1.617.2	2021-05-18	North America / USA / Arizona	NS7a_T120I,NSP13_P77L,NS6_Q56R,NSP14_Y494H,NSP12_P323L,Spike_D950N,NSP3_T724I,Spike_F157del,Spike_A222V,NSP4_A446V,Spike_P681R,N_R203M,NS3_S26L,N_D63G,NSP3_P822L,Spike_R158del,Spike_E156G,Spike_T19R,Spike_T478K,NS7a_V82A,Spike_L452R,NSP6_T181I,NSP12_G671S,N_D377Y,NSP6_V149A,Spike_D614G,M_I82T
EPI_ISL_2368498	B.1.617.2	2021-05-19	North America / USA / Texas	NS7a_T120I,NSP13_P77L,NSP12_P323L,Spike_D950N,Spike_F157del,NSP2_S32P,Spike_A222V,NSP12_N177T,NSP1_H110Y,NSP4_A446V,Spike_P681R,N_R203M,NS3_S26L,N_D63G,NSP3_P822L,Spike_R158del,Spike_E156G,Spike_T19R,Spike_T478K,NS7a_V82A,Spike_L452R,NSP6_T181I,NSP12_G671S,N_D377Y,NSP6_V149A,Spike_D614G,M_I82T
EPI_ISL_2368666	B.1.617.2	2021-05-19	North America / USA / Florida	NSP3_P1103Q,NSP6_H11Q,NS7a_T120I,NSP12_P323L,Spike_D950N,Spike_F157del,NSP4_F375S,NSP2_P129L,Spike_P681R,N_R203M,NSP15_K259R,NSP4_D217N,NS3_S26L,N_D63G,NSP3_P822L,Spike_R158del,Spike_E156G,Spike_T19R,Spike_T478K,NS7a_V82A,Spike_L452R,N_D377Y,Spike_K77T,Spike_D614G,NSP15_A92V,M_I82T
EPI_ISL_2368756	B.1.617.2	2021-05-20	North America / USA / California	NSP4_V167L,NSP4_T492I,NS7a_T120I,NSP13_P77L,NSP3_P1469S,NSP12_P323L,Spike_D950N,NSP6_T77A,NSP3_A1736V,Spike_F157del,NSP3_A488S,NS7b_T40I,NSP14_A394V,Spike_P681R,NSP3_P1228L,N_R203M,NSP12_F192V,NS3_S26L,N_D63G,N_G215C,Spike_R158del,Spike_E156G,Spike_T19R,Spike_T478K,NSP3_T133I,Spike_L452R,NS7a_V82A,NSP12_G671S,N_D377Y,Spike_D614G,M_I82T
EPI_ISL_2369242	B.1.617.2	2021-05-11	North America / USA / Texas	Spike_T95I,NS7a_T120I,NSP13_P77L,NSP12_P323L,Spike_D950N,Spike_F157del,Spike_A222V,NSP4_A446V,Spike_P681R,NS6_K48N,N_R203M,NS3_S26L,N_D63G,NSP3_P822L,Spike_R158del,Spike_E156G,Spike_T19R,Spike_T478K,NS7a_V82A,Spike_L452R,NSP6_T181I,NSP12_G671S,N_D377Y,NSP6_V149A,Spike_D614G,NSP3_T936I,Spike_V1264L,M_I82T
EPI_ISL_2370135	B.1.617.2	2021-05-21	North America / USA / Florida	NS7a_T120I,NSP13_P77L,NSP12_P323L,Spike_D950N,Spike_F157del,Spike_A222V,NSP4_A446V,Spike_P681R,N_R203M,NS3_S26L,N_D63G,NSP3_P822L,Spike_R158del,Spike_E156G,Spike_T19R,Spike_T478K,NS7a_V82A,Spike_L452R,NSP6_T181I,NSP12_G671S,N_D377Y,NSP6_V149A,Spike_D614G,Spike_A570V,M_I82T
EPI_ISL_2370237	B.1.617.2	2021-05-20	North America / USA / Illinois	N_G212C,NS7a_T120I,NSP13_P77L,NSP15_H234Y,NSP3_L620F,NSP12_P323L,Spike_D950N,NSP3_H1274Y,Spike_F157del,N_L139F,NSP2_P129L,NSP4_A446V,Spike_P681R,N_R203M,N_R385K,NS3_S26L,N_D63G,NSP3_P822L,NS7a_L116F,Spike_R158del,Spike_E156G,Spike_T19R,Spike_T478K,NS7a_V82A,Spike_L452R,NSP12_G671S,N_D377Y,NSP6_V149A,Spike_D614G,M_I82T
EPI_ISL_2370420	B.1.617.2	2021-05-23	North America / USA / Arkansas	NS7a_T120I,NSP13_P77L,NSP12_P323L,Spike_D950N,Spike_F157del,Spike_A222V,NSP4_A446V,Spike_P681R,NS6_K48N,N_R203M,NS3_S26L,N_D63G,NSP3_P822L,Spike_R158del,Spike_E156G,Spike_T19R,Spike_T478K,NS7a_V82A,Spike_L452R,NSP6_T181I,NSP12_G671S,N_D377Y,NSP6_V149A,Spike_D614G,NSP3_T936I,Spike_V1264L,M_I82T
EPI_ISL_2370480	B.1.617.2	2021-05-22	North America / USA / California	NSP3_P1103Q,NSP6_H11Q,NS7a_T120I,NSP12_P323L,Spike_D950N,Spike_K1191N,Spike_F157del,NSP4_F375S,NSP2_P129L,Spike_P681R,N_R203M,NSP5_R279C,NSP15_K259R,Spike_G142D,NSP4_D217N,NS3_S26L,N_D63G,NSP3_P822L,Spike_R158del,Spike_E156G,Spike_T19R,Spike_T478K,NSP4_H313Y,Spike_L452R,NS7a_V82A,N_D377Y,Spike_K77T,Spike_D614G,M_I82T
EPI_ISL_2370507	B.1.617.2	2021-05-21	North America / USA / California	NSP2_S358A,NS7a_T120I,NSP13_P77L,NSP12_P323L,Spike_D950N,NSP14_P46L,NSP16_M20I,Spike_F157del,NSP2_P129L,NSP4_A446V,Spike_P681R,N_R203M,NSP14_S374F,NS3_S26L,NSP3_P822L,N_D63G,NS7a_L116F,Spike_R158del,Spike_E156G,Spike_T19R,Spike_T478K,NS7a_V82A,Spike_L452R,NSP12_G671S,N_D377Y,NSP6_V149A,Spike_D614G,M_I82T
EPI_ISL_2376424	B.1.617.2	2021-04-22	North America / USA / Georgia	Spike_S1252Y,NS7a_T120I,NSP13_P77L,NSP12_P323L,Spike_D950N,NSP14_D222B,Spike_F157del,Spike_A222V,NSP4_A446V,Spike_P681R,N_R203M,NS8_C61stop,Spike_G142D,NS3_S26L,N_D63G,NSP3_P822L,Spike_R158del,Spike_E156G,Spike_T19R,Spike_T478K,NS7a_V82A,Spike_L452R,NSP6_T181I,NSP12_G671S,N_D377Y,NSP6_V149A,Spike_D614G,M_I82T
EPI_ISL_2377736	B.1.617.2	2021-05-13	North America / USA / Texas / Smith	NSP6_H11Q,NS7a_T120I,NSP12_P323L,Spike_D950N,Spike_F157del,NSP4_F375S,NSP2_P129L,Spike_P681R,N_R203M,NSP15_K259R,Spike_G142D,NSP4_D217N,NS3_S26L,N_D63G,NSP3_P822L,Spike_R158del,Spike_E156G,Spike_T19R,Spike_T478K,NS7a_V82A,Spike_L452R,N_D377Y,Spike_K77T,Spike_D614G,M_I82T
EPI_ISL_2377955	B.1.617.2	2021-04-26	North America / USA / Washington	NS7a_T120I,NSP13_P77L,NSP12_P323L,Spike_D950N,Spike_F157del,Spike_A222V,NSP4_A446V,Spike_P681R,N_R203M,NS3_S26L,N_D63G,NSP3_P822L,Spike_R158del,Spike_E156G,Spike_T19R,Spike_T478K,NS7a_V82A,Spike_L452R,NSP6_T181I,NSP12_G671S,N_D377Y,NSP6_V149A,Spike_D614G,Spike_A845S,M_I82T
EPI_ISL_2377967	B.1.617.2	2021-04-26	North America / USA / Washington	NS7a_E22stop,NS7a_T120I,NSP13_P77L,NSP12_P323L,Spike_D950N,NSP13_S69N,Spike_F157del,Spike_A222V,NSP4_A446V,Spike_P681R,N_R203M,NS3_S26L,N_D63G,NSP3_P822L,Spike_R158del,Spike_E156G,Spike_T19R,Spike_T478K,NS7a_V82A,Spike_L452R,NSP6_T181I,NSP12_G671S,N_D377Y,NSP6_V149A,Spike_D614G,M_I82T
EPI_ISL_2378174	B.1.617.2	2021-04-30	North America / USA / Washington	NSP4_V167L,Spike_T95I,NSP4_T492I,NS7a_T120I,NSP13_P77L,NSP3_P1469S,NSP12_P323L,Spike_D950N,NSP6_T77A,Spike_F157del,NSP3_A488S,NS7b_T40I,NSP14_A394V,Spike_P681R,NSP3_P1228L,N_R203M,NSP8_V160I,NSP12_T248I,NS3_S26L,N_D63G,N_G215C,Spike_R158del,Spike_E156G,Spike_T19R,Spike_T478K,NS7a_V82A,Spike_L452R,NSP12_G671S,N_D377Y,Spike_D614G,M_I82T
EPI_ISL_2378856	B.1.617.2	2021-05-18	North America / USA / Washington / Grant County	NS7a_T120I,NSP13_P77L,NSP12_P323L,Spike_D950N,Spike_F157del,Spike_A222V,NSP4_A446V,Spike_P681R,NS6_K48N,N_R203M,NS3_S26L,N_D63G,NSP3_P822L,Spike_R158del,Spike_E156G,Spike_T19R,Spike_T478K,NS7a_V82A,Spike_L452R,NSP6_T181I,NSP12_G671S,N_D377Y,NSP6_V149A,Spike_D614G,Spike_N1074S,Spike_V1264L,M_I82T
EPI_ISL_2378863	B.1.617.2	2021-05-17	North America / USA / Washington / King County	NSP4_V167L,NSP4_T492I,NS7a_T120I,NSP13_P77L,NSP3_P1469S,NSP15_D87N,NSP12_P323L,Spike_D950N,NSP6_T77A,Spike_F157del,NSP3_A488S,NS3_P240L,NS7b_T40I,NSP14_A394V,Spike_P681R,NSP3_P1228L,N_R203M,NS3_S26L,N_D63G,N_G215C,Spike_R158del,Spike_E156G,Spike_T19R,Spike_T478K,NS7a_V82A,Spike_L452R,NSP12_G671S,N_D377Y,Spike_D614G,M_I82T
EPI_ISL_2382091	B.1.617.2	2021-05-08	North America / USA / Colorado	NSP4_V167L,NSP4_T492I,NS7a_T120I,NSP13_P77L,NSP3_P1469S,NSP12_P323L,Spike_D950N,NSP6_T77A,NSP3_A1736V,Spike_F157del,NSP3_A488S,NS7b_T40I,NSP14_A394V,Spike_P681R,NSP3_P1228L,N_R203M,NSP12_F192V,Spike_G142D,NS3_S26L,N_D63G,N_G215C,NSP3_T186I,Spike_R158del,Spike_E156G,Spike_T19R,Spike_T478K,NS7a_V82A,Spike_L452R,NSP12_G671S,N_D377Y,Spike_D614G,NSP15_S261L,M_I82T
EPI_ISL_2383027	B.1.617.2	2021-05-25	North America / USA / Kansas	NSP4_V167L,NSP4_T492I,NS7a_T120I,NSP13_P77L,NSP3_P1469S,NSP12_P323L,Spike_D950N,NSP6_T77A,Spike_F157del,NSP3_A488S,NS7b_T40I,NSP14_A394V,Spike_P681R,NSP3_P1228L,N_R203M,NS3_S26L,N_D63G,N_G215C,Spike_R158del,Spike_E156G,NSP13_I334V,Spike_T19R,Spike_T478K,NS7a_V82A,Spike_L452R,NSP12_G671S,N_D377Y,Spike_D614G,M_I82T
EPI_ISL_2383152	B.1.617.2	2021-05-26	North America / USA / Wyoming	NSP4_V167L,NSP4_T492I,NS7a_T120I,NSP13_P77L,NSP3_P1469S,NSP12_P323L,Spike_D950N,NSP6_T77A,Spike_F157del,NSP3_A488S,Spike_S112L,NSP14_A394V,Spike_P681R,NSP3_P1228L,NS7b_T40I,N_R203M,Spike_G142D,NS3_S26L,N_D63G,N_G215C,Spike_R158del,Spike_E156G,Spike_T19R,Spike_T478K,NS7a_V82A,Spike_L452R,NSP12_G671S,N_D377Y,Spike_D614G,NS3_E239Q,M_I82T
EPI_ISL_2383603	B.1.617.2	2021-05-06	North America / USA / Delaware / Smyrna	N_G204V,NS7a_T120I,NSP13_P77L,NSP12_P323L,Spike_D950N,NSP3_V1795F,Spike_F157del,Spike_A222V,NSP9_K36N,NSP4_A446V,Spike_P681R,NSP3_P1228L,N_R203M,Spike_G142D,NS3_S26L,N_D63G,NSP3_P822L,Spike_R158del,Spike_E156G,Spike_T19R,Spike_T478K,NS7a_V82A,Spike_L452R,NSP6_T181I,NSP12_G671S,N_D377Y,NSP6_V149A,Spike_D614G,M_I82T
EPI_ISL_2383844	B.1.617.2	2021-05-20	North America / USA / Delaware / Smyrna	NSP4_V167L,NSP4_T492I,NS7a_T120I,NSP13_P77L,NSP3_P1469S,Spike_D950B,NSP12_P323L,NSP6_T77A,Spike_F157del,NSP3_A488S,NS7b_T40I,NSP14_A394V,Spike_P681R,NSP3_P1228L,N_R203M,Spike_G142D,NS3_S26L,N_D63G,N_G215C,Spike_R158del,Spike_E156G,Spike_T19R,Spike_T478K,NS7a_V82A,Spike_L452R,NSP1_G49S,NSP12_G671S,N_D377Y,Spike_D614G,M_I82T
EPI_ISL_2383898	B.1.617.2	2021-05-06	North America / USA / West Virginia	NS7a_T120I,NSP13_P77L,NSP12_P323L,Spike_D950N,NSP14_P46L,Spike_F157del,NSP2_P129L,NSP4_A446V,Spike_P681R,N_R203M,NSP6_L260F,Spike_G142D,NS3_S26L,N_D63G,NSP3_P822L,NS7a_L116F,Spike_R158del,Spike_E156G,Spike_T19R,Spike_T478K,NS7a_V82A,Spike_L452R,NSP12_G671S,N_D377Y,NSP6_V149A,Spike_D614G,NSP7_Q63R,M_I82T
EPI_ISL_2383982	B.1.617.2	2021-05-12	North America / USA / Alabama	NSP4_V167L,Spike_T95I,NSP4_T492I,NS7a_T120I,NSP13_P77L,NSP3_P1469S,NSP12_P323L,Spike_D950N,NSP6_T77A,Spike_F157del,NSP3_A488S,NS7b_T40I,NSP14_A394V,Spike_P681R,NSP3_P1228L,N_R203M,Spike_G142D,NS3_S26L,N_D63G,N_G215C,Spike_R158del,Spike_E156G,Spike_T19R,Spike_T478K,NS7a_V82A,Spike_L452R,Spike_A879S,NSP12_G671S,N_D377Y,Spike_D614G,M_I82T
EPI_ISL_2383984	B.1.617.2	2021-05-12	North America / USA / Alabama	NSP4_V167L,Spike_T95I,NSP4_T492I,NS7a_T120I,NSP13_P77L,NSP3_P1469S,NSP12_P323L,Spike_D950N,NSP6_T77A,Spike_F157del,NSP3_A488S,NS7b_T40I,NSP14_A394V,Spike_P681R,NSP3_P1228L,N_R203M,Spike_G142D,NS3_S26L,N_D63G,N_G215C,Spike_R158del,Spike_E156G,Spike_T19R,Spike_T478K,NS7a_V82A,Spike_L452R,Spike_A879S,NSP12_G671S,N_D377Y,Spike_D614G,M_I82T
EPI_ISL_2384050	B.1.617.2	2021-05-14	North America / USA / Iowa	NSP4_V167L,NSP4_T492I,NS7a_T120I,NSP13_P77L,NSP3_P1469S,NSP12_P323L,Spike_D950N,NSP6_T77A,NSP3_A1736V,Spike_F157del,NSP3_A488S,NS7b_T40I,NSP14_A394V,Spike_P681R,NSP3_P1228L,N_R203M,NSP12_F192V,Spike_G142D,NS3_S26L,N_D63G,N_G215C,Spike_R158del,Spike_E156G,Spike_T19R,NS7a_V82A,Spike_L452R,NSP12_G671S,N_D377Y,Spike_D614G,M_I82T
EPI_ISL_2384069	B.1.617.2	2021-05-06	North America / USA / Connecticut	NSP4_V167L,Spike_T95I,NSP4_T492I,NS7a_T120I,NSP13_P77L,NSP3_P1469S,NSP12_P323L,Spike_D950N,NSP6_T77A,Spike_F157del,NSP3_A488S,NSP15_V35I,NS7b_T40I,NSP14_A394V,Spike_P681R,NSP3_P1228L,N_R203M,Spike_G142D,NS3_S26L,N_D63G,N_G215C,Spike_R158del,Spike_E156G,Spike_T19R,Spike_T478K,NS7a_V82A,Spike_L452R,NSP12_G671S,N_D377Y,Spike_D614G,NSP3_S1230F,M_I82T
EPI_ISL_2391788	B.1.617.2	2021-05-04	North America / USA / California / Los Angeles County	NSP6_H11Q,NS7a_T120I,NSP12_P323L,Spike_D950N,Spike_F157del,NSP4_F375S,NSP2_P129L,Spike_P681R,N_R203M,NSP15_K259R,NSP4_D217N,NS3_S26L,N_D63G,NSP3_P822L,Spike_R158del,Spike_E156G,Spike_T19R,Spike_T478K,NS7a_V82A,Spike_L452R,N_D377Y,Spike_K77T,Spike_D614G,M_I82T
EPI_ISL_2397740	B.1.617.2	2021-05-16	North America / USA / Connecticut	NS7a_T120I,NSP13_P77L,Spike_H69del,Spike_V70del,Spike_D253A,NSP12_P323L,Spike_D950N,Spike_F157del,Spike_A222V,NSP4_A446V,Spike_P681R,N_R203M,NS3_S26L,N_D63G,NSP3_P822L,Spike_R158del,Spike_E156G,Spike_T19R,Spike_T478K,NS7a_V82A,Spike_L452R,NSP6_T181I,NSP16_A116V,NSP12_G671S,N_D377Y,NSP6_V149A,Spike_D614G,NSP3_A242V,NSP1_G49C,M_I82T
EPI_ISL_2397929	B.1.617.2	2021-05-19	North America / USA / Missouri	NSP4_V167L,NS7a_T120I,NSP3_P1469S,NSP12_P323L,Spike_D950N,NSP6_F108del,Spike_F157del,NSP3_A488S,NS7b_T40I,NSP14_A394V,Spike_P681R,NSP3_P1228L,NSP3_V238L,Spike_G142D,NS3_S26L,N_D63G,Spike_R158del,Spike_E156G,Spike_T19R,NSP6_G107del,Spike_T478K,NS7a_V82A,Spike_L452R,NSP12_G671S,Spike_D614G,NSP8_Q158H,NSP6_S106del,M_I82T
EPI_ISL_2397930	B.1.617.2	2021-05-19	North America / USA / Missouri	NSP4_V167L,NSP4_T492I,NS7a_T120I,NSP13_P77L,NSP3_P1469S,NSP12_P323L,Spike_D950N,NSP6_T77A,Spike_F157del,NSP3_A488S,NS7b_T40I,NSP14_A394V,Spike_P681R,NSP3_P1228L,NSP3_V238L,N_R203M,Spike_G142D,NS3_S26L,N_D63G,N_G215C,Spike_R158del,Spike_E156G,NSP13_I334V,Spike_T19R,Spike_T478K,NS7a_V82A,Spike_L452R,NSP12_G671S,N_D377Y,Spike_D614G,NSP8_Q158H,M_I82T
EPI_ISL_2398018	B.1.617.2	2021-05-21	North America / USA / Washington	NSP4_V167L,Spike_T95I,NSP4_T492I,NS7a_T120I,NSP13_P77L,NSP3_P1469S,NSP12_R249M,NSP12_P323L,Spike_D950N,NSP2_W466L,NSP6_T77A,Spike_F157del,NSP3_A488S,NS7b_T40I,NSP14_A394V,Spike_P681R,NSP3_P1228L,N_R203M,Spike_G142D,NS3_S26L,N_D63G,N_G215C,Spike_R158del,Spike_E156G,Spike_T19R,Spike_T478K,NS7a_V82A,Spike_L452R,NSP4_H362Y,NSP12_G671S,N_D377Y,Spike_D614G,M_I82T
EPI_ISL_2398033	B.1.617.2	2021-05-21	North America / USA / Michigan	NSP4_V167L,Spike_T95I,NSP4_T492I,NS7a_T120I,NSP13_P77L,NSP3_P1469S,NSP12_P323L,Spike_D950N,NSP6_T77A,NSP14_A323S,Spike_F157del,NSP3_A488S,NS7b_T40I,NSP14_A394V,Spike_P681R,NSP3_P1228L,N_R203M,Spike_G142D,NS3_S26L,N_D63G,N_G215C,Spike_R158del,Spike_E156G,Spike_T19R,Spike_T478K,NS7a_V82A,Spike_L452R,NSP12_G671S,N_D377Y,Spike_D614G,M_I82T
EPI_ISL_2398087	B.1.617.2	2021-05-13	North America / USA / Indiana	NSP4_V167L,Spike_T95I,NSP4_T492I,NS7a_T120I,NSP13_P77L,NSP3_P1469S,NSP12_P323L,Spike_D950N,NSP6_T77A,Spike_F157del,NSP3_A488S,NS7b_T40I,NSP14_A394V,Spike_P681R,NSP3_P1228L,NS7a_V71I,N_R203M,NSP16_Q238H,Spike_G142D,NS3_S26L,N_D63G,N_G215C,Spike_R158del,Spike_E156G,Spike_T19R,Spike_T478K,NS7a_V82A,Spike_L452R,NSP12_G671S,N_D377Y,Spike_D614G,M_I82T
EPI_ISL_2398122	B.1.617.2	2021-05-14	North America / USA / Illinois	N_G212C,NS7a_T120I,NSP13_P77L,NSP15_H234Y,NSP3_L620F,NSP12_P323L,Spike_D950N,NSP3_H1274Y,Spike_F157del,N_L139F,NSP2_P129L,NSP4_A446V,Spike_P681R,N_R203M,N_R385K,Spike_G142D,NS3_S26L,N_D63G,NSP3_P822L,NS7a_L116F,Spike_R158del,Spike_E156G,Spike_T19R,Spike_T478K,NS7a_V82A,Spike_L452R,NSP12_G671S,N_D377Y,NSP6_V149A,Spike_D614G,M_I82T
EPI_ISL_2398135	B.1.617.2	2021-05-13	North America / USA / Ohio	NSP4_V167L,NSP3_T1072I,NSP4_T492I,NS7a_T120I,NSP13_P77L,NSP3_P1469S,NS6_Y49H,NSP12_P323L,Spike_D950N,NSP6_T77A,Spike_F157del,NSP3_A488S,NSP5_P108S,NS7b_T40I,NSP14_A394V,Spike_P681R,NSP3_P1228L,N_R203M,Spike_G142D,NS3_S26L,N_D63G,N_G215C,Spike_R158del,Spike_E156G,Spike_T19R,Spike_T478K,NS7a_V82A,Spike_L452R,NSP12_G671S,N_D377Y,Spike_D614G,M_I82T
EPI_ISL_2398272	B.1.617.2	2021-05-17	North America / USA / New Jersey	NSP4_V167L,Spike_T95I,NSP4_T492I,NS7a_T120I,NSP13_P77L,NSP3_P1469S,NSP12_P323L,Spike_D950N,NSP6_T77A,NSP14_M72I,NSP3_P1261S,NSP16_K182N,Spike_F157del,NSP3_A488S,Spike_H655Y,NS7b_T40I,NSP14_A394V,Spike_P681R,NSP3_P1228L,N_R203M,Spike_G142D,NS3_S26L,N_D63G,N_G215C,NSP3_E1801A,NS7a_T14I,Spike_R158del,Spike_E156G,Spike_T19R,Spike_T478K,NS7a_V82A,Spike_L452R,NSP12_G671S,N_D377Y,Spike_D614G,NSP6_L98F,M…
EPI_ISL_2398432	B.1.617.2	2021-05-18	North America / USA / New Jersey	NSP2_T573I,NSP6_H11Q,NS7a_T120I,NSP15_D282G,NSP12_P323L,Spike_D950N,Spike_F157del,NSP4_F375S,NSP2_P129L,Spike_P681R,N_R203M,NSP2_V541I,NSP15_K259R,Spike_G142D,NSP4_D217N,NS3_S26L,N_D63G,NSP3_P822L,Spike_R158del,Spike_E156G,Spike_T19R,Spike_T478K,NS7a_V82A,Spike_L452R,N_D377Y,Spike_K77T,Spike_D614G,M_I82T
EPI_ISL_2398529	B.1.617.2	2021-05-20	North America / USA / Illinois	NSP3_P1103Q,NSP6_H11Q,NS7a_T120I,NSP12_P323L,Spike_D950N,Spike_K1191N,Spike_F157del,NSP4_F375S,NSP2_P129L,Spike_P681R,N_R203M,NSP15_K259R,Spike_G142D,NSP4_D217N,NS3_S26L,N_D63G,NSP3_P822L,Spike_R158del,Spike_E156G,Spike_T19R,Spike_T478K,NS7a_V82A,Spike_L452R,N_D377Y,Spike_K77T,Spike_D614G,M_I82T
EPI_ISL_2398535	B.1.617.2	2021-05-20	North America / USA / New Jersey	NSP4_V167L,NSP16_D269E,NSP4_T492I,NS7a_T120I,NSP13_P77L,NSP3_P1469S,NSP12_P323L,Spike_D950N,NSP6_T77A,NSP3_G250E,Spike_F157del,NSP3_A488S,NS7b_T40I,NSP14_A394V,NSP3_P1228L,Spike_P681R,N_R203M,Spike_G142D,NS3_S26L,N_D63G,N_G215C,Spike_R158del,Spike_E156G,Spike_T19R,NSP2_K81N,Spike_T478K,NS7a_V82A,Spike_L452R,Spike_A879S,NSP12_G671S,N_D377Y,Spike_D614G,M_I82T
EPI_ISL_2398560	B.1.617.2	2021-05-22	North America / USA / Pennsylvania	NSP4_V167L,Spike_T95I,NSP4_T492I,NS7a_T120I,NSP13_P77L,NSP3_P1469S,NSP12_P323L,Spike_D950N,NSP6_T77A,NSP14_A323S,Spike_F157del,NSP3_A488S,NS7b_T40I,NSP14_A394V,Spike_P681R,NSP3_P1228L,N_R203M,NSP2_S369F,Spike_G142D,NS3_S26L,N_D63G,N_G215C,Spike_R158del,Spike_E156G,Spike_T19R,Spike_T478K,NS7a_V82A,Spike_L452R,NSP12_G671S,N_D377Y,Spike_D614G,M_I82T
EPI_ISL_2398569	B.1.617.2	2021-05-22	North America / USA / New York	NSP4_V167L,NSP4_T492I,NS7a_T120I,NSP13_P77L,NS7a_P45L,NSP3_P1469S,NSP12_P323L,Spike_D950N,NSP6_T77A,Spike_F157del,NSP3_A488S,NS7b_T40I,NSP14_A394V,NSP3_P1228L,Spike_P681R,N_R203M,Spike_G142D,NS3_S26L,N_D63G,N_G215C,Spike_R158del,NSP3_A579V,Spike_E156G,Spike_T19R,NSP2_K81N,Spike_T478K,NS7a_V82A,Spike_L452R,NSP12_G671S,N_D377Y,Spike_D614G,M_I82T
EPI_ISL_2398571	B.1.617.2	2021-05-22	North America / USA / New Jersey	NSP4_V167L,Spike_T95I,NSP4_T492I,NS7a_T120I,NSP13_P77L,NSP3_P1469S,NSP12_P323L,Spike_D950N,NSP6_T77A,NSP14_A323S,NSP14_M72I,Spike_F157del,NSP3_A488S,NS7b_T40I,NSP14_A394V,Spike_P681R,NSP3_P1228L,N_R203M,Spike_G142D,NS3_S26L,N_D63G,N_G215C,Spike_R158del,Spike_E156G,Spike_T19R,Spike_T478K,NS7a_V82A,Spike_L452R,NSP12_G671S,N_D377Y,Spike_D614G,M_I82T
EPI_ISL_2398661	B.1.617.2	2021-05-13	North America / USA / North Carolina	NS7a_T120I,NSP13_P77L,NSP12_P323L,Spike_D950N,NSP2_D615N,Spike_F157del,Spike_A222V,NSP4_A446V,Spike_P681R,N_R203M,Spike_G142D,NS3_S26L,N_D63G,NSP3_P822L,Spike_R158del,Spike_E156G,Spike_T19R,Spike_T478K,NS7a_V82A,Spike_L452R,NSP6_T181I,NSP12_G671S,N_D377Y,NSP12_N743D,NSP6_V149A,NSP3_T1465I,Spike_D614G,M_I82T
EPI_ISL_2398664	B.1.617.2	2021-05-13	North America / USA / North Carolina	NS7a_T120I,NSP13_P77L,NSP12_P323L,Spike_D950N,NSP2_D615N,Spike_F157del,Spike_A222V,NSP4_A446V,Spike_P681R,N_R203M,Spike_G142D,NS3_S26L,N_D63G,NSP3_P822L,Spike_R158del,Spike_E156G,Spike_T19R,Spike_T478K,NS7a_V82A,Spike_L452R,NSP6_T181I,NSP12_G671S,N_D377Y,NSP6_V149A,NSP3_T1465I,Spike_D614G,M_I82T
EPI_ISL_2398836	B.1.617.2	2021-05-19	North America / USA / Indiana	NSP4_V167L,Spike_T95I,NSP4_T492I,NS7a_T120I,NSP13_P77L,NSP3_P1469S,NSP12_P323L,Spike_D950N,NSP6_T77A,Spike_F157del,NSP3_A488S,NS7b_T40I,NSP14_A394V,Spike_P681R,NSP3_P1228L,NS7a_V71I,N_R203M,NSP16_Q238H,Spike_G142D,NS3_S26L,N_D63G,N_G215C,Spike_R158del,Spike_E156G,Spike_T19R,Spike_T478K,NS7a_V82A,Spike_L452R,NSP12_G671S,N_D377Y,Spike_D614G,M_I82T
EPI_ISL_2398837	B.1.617.2	2021-05-19	North America / USA / Indiana	NSP4_V167L,Spike_T95I,NSP4_T492I,NS7a_T120I,NSP13_P77L,NSP3_P1469S,NSP12_P323L,Spike_D950N,NSP6_T77A,Spike_F157del,NSP3_A488S,NS7b_T40I,NSP14_A394V,Spike_P681R,NSP3_P1228L,NS7a_V71I,N_R203M,NSP16_Q238H,Spike_G142D,NS3_S26L,N_D63G,N_G215C,Spike_R158del,Spike_E156G,Spike_T19R,Spike_T478K,NS7a_V82A,Spike_L452R,NSP12_G671S,N_D377Y,Spike_D614G,M_I82T
EPI_ISL_2398883	B.1.617.2	2021-05-19	North America / USA / New Jersey	NSP4_V167L,NSP4_T492I,NS7a_T120I,NSP13_P77L,NSP3_P1469S,NSP12_P323L,Spike_D950N,NSP6_T77A,NS8_H28N,Spike_F157del,NSP3_A488S,N_S33I,NS7b_T40I,NSP14_A394V,Spike_P681R,NSP3_P1228L,N_R203M,Spike_G142D,NS3_S26L,N_D63G,N_G215C,NS8_A14T,Spike_R158del,Spike_E156G,Spike_T19R,Spike_T478K,NS7a_V82A,Spike_L452R,NSP12_G671S,N_D377Y,Spike_D614G,Spike_S680F,M_I82T
EPI_ISL_2398952	B.1.617.2	2021-05-20	North America / USA / Wisconsin	NS7a_T120I,NSP13_P77L,NSP12_P323L,Spike_D950N,NSP1_M85del,NSP14_P46L,Spike_F157del,NSP2_P129L,NSP4_A446V,Spike_P681R,NSP1_V84del,N_R203M,Spike_G142D,NSP1_H83del,NS3_S26L,N_D63G,NSP3_P822L,NSP2_T170I,NS7a_L116F,Spike_R158del,Spike_E156G,Spike_T19R,Spike_T478K,NS7a_V82A,Spike_L452R,NSP1_G82del,NSP12_G671S,N_D377Y,NSP6_V149A,Spike_D614G,NSP3_N22S,NSP1_V86del,M_I82T
EPI_ISL_2398990	B.1.617.2	2021-05-16	North America / USA / Massachusetts	NS7a_T120I,NSP13_P77L,NSP12_P323L,Spike_D950N,Spike_F157del,Spike_A222V,NSP4_A446V,Spike_P681R,NSP9_P83H,N_R203M,Spike_G142D,NS3_S26L,N_D63G,NSP3_P822L,Spike_R158del,NSP3_V1173I,Spike_T19R,Spike_E156G,Spike_T478K,NS7a_V82A,Spike_L452R,NS3_W69C,NSP6_T181I,NSP12_G671S,N_D377Y,NSP6_V149A,Spike_D614G,M_I82T
EPI_ISL_2399078	B.1.617.2	2021-05-17	North America / USA / Florida	NSP3_P1103Q,NSP6_H11Q,NS7a_T120I,NSP12_P323L,Spike_D950N,Spike_F157del,NSP4_F375S,NSP2_P129L,Spike_P681R,N_R203M,NSP15_K259R,Spike_G142D,NSP4_D217N,NS3_S26L,N_D63G,NSP3_P822L,Spike_R158del,Spike_E156G,Spike_T19R,Spike_T478K,NS7a_V82A,Spike_L452R,N_D377Y,Spike_K77T,Spike_D614G,M_I82T
EPI_ISL_2399106	B.1.617.2	2021-05-19	North America / USA / Florida	NS7a_T120I,NSP13_P77L,E_V62F,NSP12_P323L,Spike_D950N,NSP14_P46L,NSP12_V776L,Spike_F157del,NSP2_P129L,NSP4_A446V,Spike_P681R,NSP2_A375S,N_R203M,Spike_G142D,NS3_S26L,Spike_W152L,NSP3_P822L,Spike_L1141W,N_D63G,NS7a_L116F,Spike_R158del,Spike_E156G,Spike_T19R,Spike_T478K,NS7a_V82A,Spike_L452R,NSP12_G671S,N_D377Y,NSP6_V149A,Spike_D614G,M_I82T
EPI_ISL_2399120	B.1.617.2	2021-05-19	North America / USA / Virginia	NSP4_V167L,NS3_G224C,NSP4_T492I,NS7a_T120I,NSP13_P77L,NSP3_P1469S,NSP12_P323L,Spike_D950N,NSP6_T77A,NSP2_E493D,Spike_F157del,NSP3_A488S,NS7b_T40I,NSP14_A394V,Spike_P681R,NSP3_P1228L,N_R203M,Spike_G142D,NS3_S26L,N_D63G,NSP16_L14F,N_G215C,Spike_R158del,Spike_E156G,Spike_T19R,Spike_T478K,NS7a_V82A,Spike_L452R,NSP4_S481L,NSP12_G671S,N_D377Y,Spike_D614G,M_I82T
EPI_ISL_2399131	B.1.617.2	2021-05-18	North America / USA / Alabama	NSP4_V167L,Spike_T95I,NSP4_T492I,NS7a_T120I,NSP13_P77L,NSP3_P1469S,NSP12_P323L,Spike_D950N,NSP6_T77A,Spike_F157del,NSP3_A488S,NS7b_T40I,NSP14_A394V,Spike_P681R,NSP3_P1228L,NS7a_V71I,N_R203M,NSP16_Q238H,Spike_G142D,NS3_S26L,N_D63G,N_G215C,NS3_T217I,Spike_R158del,Spike_E156G,Spike_T19R,Spike_T478K,NS7a_V82A,Spike_L452R,NSP12_G671S,N_D377Y,Spike_D614G,M_I82T
EPI_ISL_2399205	B.1.617.2	2021-05-20	North America / USA / Florida	NS7a_T120I,NSP13_P77L,NSP9_A22V,NSP12_P323L,Spike_D950N,M_D3H,Spike_F157del,Spike_A222V,NSP4_A446V,Spike_P681R,NS6_K48N,N_R203M,Spike_G142D,NS3_S26L,N_D63G,NSP3_P822L,Spike_R158del,Spike_E156G,Spike_T19R,Spike_T478K,NS7a_V82A,Spike_L452R,NSP6_T181I,NSP12_G671S,N_D377Y,NSP6_V149A,Spike_D614G,Spike_V1264L,M_I82T
EPI_ISL_2399406	B.1.617.2	2021-05-23	North America / USA / Massachusetts	NS7a_T120I,NSP13_P77L,NSP12_P323L,Spike_D950N,Spike_F157del,Spike_A222V,NSP14_T378K,NSP4_A446V,Spike_P681R,NSP9_P83H,N_R203M,Spike_G142D,NS3_S26L,N_D63G,NSP3_P822L,Spike_R158del,NSP3_V1173I,Spike_T19R,Spike_E156G,Spike_T478K,NS7a_V82A,Spike_L452R,NSP6_T181I,NSP12_G671S,N_D377Y,NSP6_V149A,Spike_D614G,M_I82T
EPI_ISL_2399416	B.1.617.2	2021-05-25	North America / USA / Virginia	NS7a_T120I,NSP13_P77L,NSP12_P323L,Spike_D950N,NSP4_D117N,Spike_F157del,Spike_A222V,NSP4_A446V,Spike_P681R,NS6_K48N,N_R203M,Spike_G142D,NS3_S26L,N_D63G,NSP3_P822L,Spike_R158del,Spike_E156G,Spike_T19R,Spike_T478K,NS7a_V82A,Spike_L452R,NSP6_T181I,NSP12_G671S,N_D377Y,NSP6_V149A,Spike_D614G,Spike_V1264L,M_I82T
EPI_ISL_2399427	B.1.617.2	2021-05-11	North America / USA / Utah	NSP4_V167L,NSP4_T492I,NS7a_T120I,NSP13_P77L,NSP3_P1469S,NSP12_P323L,Spike_D950N,NSP6_T77A,NSP3_A1736V,Spike_F157del,NSP3_A488S,NS7b_T40I,NSP14_A394V,Spike_P681R,NSP3_P1228L,N_R203M,NSP12_F192V,Spike_G142D,NS3_S26L,N_D63G,N_G215C,NS8_P70L,Spike_R158del,Spike_E156G,Spike_T19R,Spike_T478K,NS7a_V82A,Spike_L452R,NSP12_G671S,N_D377Y,Spike_D614G,M_I82T
EPI_ISL_2402819	B.1.617.2	2021-05-15	North America / USA / New York	NSP4_V167L,NSP4_T492I,NS7a_T120I,NSP13_P77L,NS7a_P45L,NSP3_P1469S,NSP12_P323L,Spike_D950N,NSP6_T77A,Spike_F157del,NSP3_A488S,NS7b_T40I,NSP14_A394V,NSP3_P1228L,Spike_P681R,N_R203M,Spike_G142D,NS3_S26L,N_D63G,N_G215C,NS7b_M24L,Spike_R158del,NSP3_A579V,Spike_E156G,Spike_T19R,NSP2_K81N,Spike_T478K,NS7a_V82A,Spike_L452R,NSP12_G671S,N_D377Y,Spike_D614G,M_I82T
EPI_ISL_2421902	B.1.617.2	2021-04-25	North America / USA / Illinois	N_R203I,NS7a_T120I,NSP13_P77L,Spike_H69del,NSP15_H234Y,Spike_T208M,Spike_V70del,NSP12_P323L,Spike_D950N,Spike_Y144del,NSP3_H1274Y,NSP2_P129L,NSP4_A446V,Spike_P681R,N_R385K,NS3_S26L,N_D63G,NSP3_P822L,NSP12_G228S,NS7a_L116F,Spike_T19R,Spike_T478K,NS7a_V82A,Spike_L452R,NSP12_G671S,N_D377Y,NSP6_V149A,Spike_D614G,M_I82T
EPI_ISL_2422442	B.1.617.2	2021-05-06	North America / USA / Arkansas	NS7a_T120I,NSP13_P77L,NSP12_P323L,Spike_D950N,NSP14_P46L,Spike_F157del,NS3_Q116L,NSP2_P129L,NSP13_T153I,NSP4_A446V,Spike_P681R,N_R203M,Spike_G142D,NS3_S26L,N_D63G,NSP3_P822L,NS7a_L116F,Spike_R158del,Spike_E156G,Spike_T19R,Spike_T478K,NS7a_V82A,Spike_L452R,NSP3_P1103L,NSP12_G671S,N_D377Y,NSP6_V149A,Spike_D614G,NSP16_R216H,M_I82T
EPI_ISL_2422459	B.1.617.2	2021-04-29	North America / USA / Georgia	NS7a_T120I,NSP13_P77L,NSP12_P323L,Spike_D950N,Spike_F157del,Spike_A222V,NSP4_A446V,Spike_P681R,N_R203M,Spike_G142D,NS3_S26L,N_D63G,NSP3_P822L,Spike_R158del,Spike_E156G,Spike_T19R,Spike_T478K,NS7a_V82A,Spike_L452R,NSP6_T181I,NSP12_G671S,N_D377Y,NSP6_V149A,Spike_D614G,NS3_L139I,M_I82T
EPI_ISL_2423549	B.1.617.2	2021-05-13	North America / USA / Texas / Hays	NSP10_K95R,NS7a_T120I,NSP13_P77L,NSP12_P323L,Spike_D950N,M_I82T,Spike_F157del,Spike_A222V,NSP4_A446V,Spike_P681R,N_R203M,Spike_G142D,NS3_S26L,NS8_S67F,NSP3_P822L,N_D63G,Spike_R158del,Spike_E156G,Spike_T19R,Spike_T478K,NS7a_V82A,Spike_L452R,NSP6_T181I,NSP2_G339S,NSP12_G671S,N_D377Y,NSP6_V149A,Spike_D614G,NSP3_I707V
EPI_ISL_2425478	B.1.617.2	2021-05-15	North America / USA / Virginia	NSP6_H11Q,NS7a_T120I,NSP12_P323L,Spike_D950N,Spike_F157del,NSP4_F375S,NSP2_P129L,Spike_P681R,N_P46L,N_R203M,NSP15_K259R,Spike_G142D,NSP4_D217N,NS3_S26L,N_D63G,NSP3_P822L,Spike_R158del,Spike_E156G,Spike_T19R,Spike_T478K,NS7a_V82A,Spike_L452R,N_D377Y,Spike_K77T,Spike_D614G,M_I82T
EPI_ISL_2426102	B.1.617.2	2021-05-13	North America / USA / Connecticut / New Haven	NS7a_T120I,NSP13_P77L,NSP12_P323L,Spike_D950N,Spike_F157del,Spike_A222V,NSP4_A446V,Spike_P681R,NS6_K48N,N_R203M,NS3_S26L,N_D63G,NSP3_P822L,Spike_R158del,Spike_E156G,Spike_T19R,Spike_T478K,NS7a_V82A,Spike_L452R,NSP6_T181I,NSP12_G671S,N_D377Y,NSP6_V149A,Spike_D614G,NSP3_T936I,Spike_V1264L,M_I82T
EPI_ISL_2426114	B.1.617.2	2021-05-11	North America / USA / Connecticut / New Haven	NS7a_T120I,NSP13_P77L,NSP12_P323L,Spike_D950N,Spike_F157del,Spike_A222V,NSP4_A446V,Spike_P681R,NS6_K48N,N_R203M,NS3_S26L,N_D63G,NSP3_P822L,Spike_R158del,Spike_E156G,Spike_T19R,Spike_T478K,NS7a_V82A,Spike_L452R,NSP6_T181I,NSP12_G671S,N_D377Y,NSP6_V149A,Spike_D614G,NSP3_T936I,Spike_V1264L,M_I82T
EPI_ISL_2433255	B.1.617.2	2021-05	North America / USA / Ohio	NSP4_V167L,NSP4_T492I,NS7a_T120I,NSP13_P77L,NSP3_P1469S,NSP12_P323L,Spike_D950N,NSP6_T77A,Spike_F157del,NSP3_A488S,NS7b_T40I,NSP14_A394V,Spike_P681R,NSP3_P1228L,N_R203M,NS3_S26L,N_D63G,N_G215C,Spike_R158del,Spike_E156G,NSP13_I334V,Spike_T19R,Spike_T478K,NS7a_V82A,Spike_L452R,NSP12_G671S,N_D377Y,Spike_D614G,M_I82T
EPI_ISL_2439876	B.1.617.2	2021-05-21	North America / USA / Ohio	NSP6_H11Q,NS7a_T120I,NSP12_P323L,Spike_D950N,Spike_F157del,NSP4_F375S,NSP2_P129L,NS3_A103V,Spike_P681R,N_R203M,NSP15_K259R,NSP4_D217N,NS3_S26L,N_D63G,NSP3_P822L,Spike_R158del,Spike_E156G,Spike_T19R,Spike_T478K,NS7a_V82A,Spike_L452R,N_D377Y,NSP5_K90R,Spike_D614G,NSP12_T293I,M_I82T
EPI_ISL_2440079	B.1.617.2	2021-05-12	North America / USA / California	NS7a_T120I,NSP13_P77L,NSP12_P323L,Spike_D950N,NSP14_P46L,Spike_F157del,NSP2_P129L,NSP4_A446V,Spike_P681R,N_R203M,NSP14_S374F,NS3_S26L,NSP3_P822L,N_D63G,NS7a_L116F,Spike_R158del,Spike_E156G,Spike_T19R,Spike_T478K,NS7a_V82A,Spike_L452R,NSP12_G671S,N_D377Y,NSP6_V149A,Spike_D614G,M_I82T
EPI_ISL_2440107	B.1.617.2	2021-05-12	North America / USA / Florida	NSP3_P1103Q,NSP6_H11Q,NS7a_T120I,NSP12_P323L,Spike_D950N,Spike_F157del,NSP4_F375S,NSP2_P129L,Spike_P681R,N_E367D,N_R203M,NSP15_K259R,NSP4_D217N,NS3_S26L,N_D63G,NSP3_P822L,Spike_R158del,Spike_E156G,Spike_T19R,Spike_T478K,NS7a_V82A,Spike_L452R,N_D377Y,Spike_K77T,Spike_D614G,M_I82T
EPI_ISL_2440312	B.1.617.2	2021-05-11	North America / USA / Texas	NSP6_H11Q,Spike_V483F,NS7a_T120I,NSP12_P323L,Spike_D950N,Spike_F157del,NSP4_F375S,NSP2_P129L,Spike_P681R,N_R203M,NSP15_K259R,NSP4_D217N,NS3_S26L,N_D63G,NSP3_P822L,Spike_R158del,Spike_E156G,Spike_T19R,Spike_T478K,NS7a_V82A,Spike_L452R,NSP3_A1305V,N_D377Y,Spike_K77T,Spike_D614G,M_I82T
EPI_ISL_2440322	B.1.617.2	2021-05-11	North America / USA / Indiana	NS7a_T120I,NSP13_P77L,NSP12_P323L,Spike_D950N,NSP10_A18S,NSP14_P46L,NS7b_H37Y,Spike_F157del,N_S202C,NSP2_P129L,NSP4_A446V,Spike_P681R,N_R203M,NS3_S26L,N_D63G,NSP3_P822L,NS7a_L116F,Spike_R158del,Spike_E156G,Spike_T19R,Spike_T478K,NS7a_V82A,Spike_L452R,NSP12_G671S,N_D377Y,NSP6_V149A,Spike_D614G,NS3_V90F,M_I82T
EPI_ISL_2440479	B.1.617.2	2021-05-13	North America / USA / Indiana	NSP4_V167L,Spike_T95I,NSP4_T492I,NS7a_T120I,NSP13_P77L,NSP3_P1469S,NSP12_P323L,Spike_D950N,NSP6_T77A,Spike_F157del,NSP3_A488S,NS7b_T40I,NSP14_A394V,Spike_P681R,NSP3_P1228L,NS7a_V71I,NSP12_I37V,N_R203M,NSP16_Q238H,NS3_S26L,N_D63G,N_G215C,Spike_R158del,Spike_E156G,Spike_T19R,Spike_T478K,NS7a_V82A,Spike_L452R,NSP12_G671S,N_D377Y,Spike_D614G,M_I82T
EPI_ISL_2440918	B.1.617.2	2021-05-15	North America / USA / Colorado	NSP4_V167L,NSP4_T492I,NS7a_T120I,NSP13_P77L,NSP3_P1469S,NSP12_P323L,Spike_D950N,NSP6_T77A,NSP3_A1736V,Spike_F157del,NSP3_A488S,NS7b_T40I,NSP14_A394V,Spike_P681R,NSP3_P1228L,N_R203M,NSP12_F192V,Spike_G142D,NS3_S26L,N_D63G,N_G215C,Spike_R158del,Spike_E156G,Spike_T19R,Spike_T478K,NS7a_V82A,Spike_L452R,NSP12_G671S,N_D377Y,Spike_D614G,M_I82T
EPI_ISL_2440945	B.1.617.2	2021-05-15	North America / USA / Colorado	NSP4_V167L,NSP4_T492I,NS7a_T120I,NSP13_P77L,NS3_A54D,NSP3_P1469S,NSP12_P323L,Spike_D950N,NSP6_T77A,Spike_F157del,NSP3_A488S,NSP2_K500N,NSP3_D714G,NS7b_T40I,NSP14_A394V,Spike_P681R,NSP3_P1228L,N_R203M,Spike_G142D,NS3_S26L,N_D63G,N_G215C,NSP3_L216F,Spike_R158del,Spike_E156G,Spike_T19R,Spike_T478K,NS7a_V82A,Spike_L452R,NSP12_G671S,N_D377Y,Spike_D614G,M_I82T
EPI_ISL_2440947	B.1.617.2	2021-05-15	North America / USA / Colorado	NS7a_T120I,NSP13_P77L,NSP12_P323L,Spike_D950N,Spike_F157del,Spike_A222V,NSP4_A446V,Spike_P681R,N_R203M,Spike_G142D,NS3_S26L,N_D63G,NSP3_P822L,Spike_R158del,Spike_E156G,Spike_T19R,NSP12_M755I,Spike_T478K,NS7a_V82A,Spike_L452R,NSP6_T181I,NSP12_G671S,N_D377Y,NSP6_V149A,Spike_D614G,NSP2_T175N,M_I82T
EPI_ISL_2440965	B.1.617.2	2021-05-15	North America / USA / Colorado	NSP4_V167L,NSP4_T492I,NS7a_T120I,NSP13_P77L,NSP3_P1469S,NSP12_P323L,Spike_D950N,NSP6_T77A,NSP3_A1736V,Spike_F157del,NSP3_A488S,NS7b_T40I,NSP14_A394V,Spike_P681R,NSP3_P1228L,N_R203M,Spike_G446V,NSP12_F192V,Spike_G142D,NS3_S26L,N_D63G,N_G215C,NSP3_L689F,Spike_R158del,Spike_E156G,Spike_T19R,Spike_T478K,NSP13_T351I,Spike_L452R,NS7a_V82A,NSP12_G671S,N_D377Y,Spike_D614G,NSP12_T739I,M_I82T
EPI_ISL_2440981	B.1.617.2	2021-05-15	North America / USA / Colorado	NSP4_V167L,NSP4_T492I,NS7a_T120I,NSP13_P77L,NSP3_P1469S,NSP12_P323L,Spike_D950N,NSP6_T77A,Spike_F157del,NSP3_A488S,Spike_S112L,NSP14_A394V,Spike_P681R,NSP3_P1228L,NS7b_T40I,N_R203M,Spike_G142D,NS3_S26L,N_D63G,N_G215C,Spike_R158del,Spike_E156G,Spike_T19R,Spike_T478K,NS7a_V82A,Spike_L452R,NSP12_G671S,N_D377Y,Spike_D614G,NS3_E239Q,M_I82T
EPI_ISL_2441042	B.1.617.2	2021-05-15	North America / USA / Colorado	NSP4_V167L,NSP4_T492I,NS7a_T120I,NSP13_P77L,NSP3_P1469S,NSP12_P323L,Spike_D950N,NSP6_T77A,NSP3_A1736V,Spike_F157del,NSP3_A488S,NS7b_T40I,NSP14_A394V,Spike_P681R,NSP3_P1228L,N_R203M,NSP12_F192V,Spike_G142D,NS3_S26L,N_D63G,N_G215C,NSP2_P624S,Spike_R158del,Spike_E156G,Spike_T19R,Spike_T478K,NS7a_V82A,Spike_L452R,NSP12_G671S,N_D377Y,Spike_D614G,M_I82T
EPI_ISL_2441069	B.1.617.2	2021-05-15	North America / USA / Colorado	NSP4_V167L,NSP4_T492I,NS7a_T120I,NSP13_P77L,NS3_A54D,NSP3_P1469S,NSP12_P323L,Spike_D950N,NSP6_T77A,Spike_F157del,NSP3_A488S,NSP2_K500N,NSP3_D714G,NS7b_T40I,NSP14_A394V,Spike_P681R,NSP3_P1228L,N_R203M,Spike_G142D,NS3_S26L,N_D63G,N_G215C,NSP3_L216F,Spike_R158del,Spike_E156G,Spike_T19R,Spike_T478K,NS7a_V82A,Spike_L452R,NSP12_G671S,N_D377Y,Spike_D614G,M_I82T
EPI_ISL_2443108	B.1.617.2	2021-05-15	North America / USA / New Jersey	NS7a_T120I,NSP13_P77L,NSP12_P323L,Spike_D950N,NSP14_P46L,Spike_F157del,NSP2_P129L,NSP4_A446V,Spike_P681R,N_R203M,NSP14_S374F,NS3_S26L,NSP3_P822L,N_D63G,NS7a_L116F,Spike_R158del,Spike_E156G,Spike_T19R,Spike_T478K,NS7a_V82A,Spike_L452R,NSP12_G671S,N_D377Y,NSP6_V149A,Spike_D614G,M_I82T
EPI_ISL_2443296	B.1.617.2	2021-05-08	North America / USA / Texas / Wichita	NS7a_T120I,NSP13_P77L,NSP15_H234Y,NSP12_P323L,Spike_D950N,NSP3_H1274Y,Spike_F157del,NSP2_P129L,NSP4_A446V,Spike_P681R,N_R203M,N_R385K,Spike_G142D,NS3_S26L,N_D63G,NSP3_P822L,NS7a_L116F,Spike_R158del,Spike_E156G,Spike_T19R,Spike_T478K,NS7a_V82A,Spike_L452R,NSP3_T1022I,NSP12_G671S,N_D377Y,NSP6_V149A,Spike_D614G,NSP2_A385T,M_I82T
EPI_ISL_2443304	B.1.617.2	2021-04-16	North America / USA / Texas / Rockwall	NS7a_T120I,NSP13_P77L,NSP15_H234Y,NSP12_P323L,Spike_D950N,NSP3_H1274Y,Spike_F157del,NS8_G8V,NSP2_P129L,NSP4_A446V,Spike_P681R,N_R203M,N_R385K,Spike_G142D,NS3_S26L,N_D63G,NSP3_P822L,NSP2_E55G,NS7a_L116F,Spike_R158del,Spike_E156G,Spike_T19R,Spike_T478K,NS7a_V82A,Spike_L452R,N_Q9H,NSP12_G671S,N_D377Y,NSP6_V149A,Spike_D614G,M_I82T
EPI_ISL_2443516	B.1.617.2	2021-05-22	North America / USA / Texas	NS3_G224C,NS7a_T120I,NSP13_P77L,M_S197N,NSP12_P323L,Spike_D950N,Spike_F157del,Spike_A222V,NSP4_A446V,Spike_P681R,N_R203M,NS3_S26L,N_D63G,NSP3_P822L,Spike_R158del,Spike_E156G,Spike_T19R,Spike_T478K,NS7a_V82A,Spike_L452R,NSP6_T181I,NSP12_G671S,N_D377Y,NSP6_V149A,Spike_D614G,M_I82T
EPI_ISL_2446068	B.1.617.2	2021-05-27	North America / USA / New York / New York City	NSP4_V167L,Spike_T95I,NSP4_T492I,NS7a_T120I,NSP13_P77L,NSP3_P1469S,NSP12_P323L,Spike_D950N,NSP6_T77A,Spike_F157del,NSP3_A488S,Spike_H1101Y,NSP14_A394V,Spike_P681R,NSP3_P1228L,NS7b_T40I,N_R203M,Spike_G142D,NS3_S26L,N_D63G,N_G215C,Spike_R158del,Spike_E156G,Spike_T19R,Spike_T478K,NS7a_V82A,Spike_L452R,N_T362I,NSP12_G671S,N_D377Y,Spike_D614G,M_I82T
EPI_ISL_2446086	B.1.617.2	2021-06-01	North America / USA / New York / New York City	NSP4_V167L,Spike_T95I,Spike_S939F,NSP4_T492I,NS7a_T120I,NSP13_P77L,NSP3_P1469S,NSP12_P323L,Spike_D950N,NSP6_T77A,Spike_F157del,NSP3_A488S,Spike_H1101Y,NSP14_A394V,Spike_P681R,NSP3_P1228L,NS7b_T40I,N_R203M,Spike_G142D,NS3_S26L,N_D63G,N_G215C,Spike_R158del,Spike_E156G,Spike_T19R,Spike_T478K,NS7a_V82A,Spike_L452R,N_T362I,NSP12_G671S,N_D377Y,Spike_D614G,M_I82T
EPI_ISL_2446087	B.1.617.2	2021-06-01	North America / USA / New York / New York City	NSP4_V167L,Spike_T95I,NSP4_T492I,NS7a_T120I,NSP13_P77L,NSP3_P1469S,NSP12_P323L,Spike_D950N,Spike_Q173H,NSP6_T77A,NSP14_A323S,Spike_F157del,NSP3_A488S,NS7b_T40I,NSP14_A394V,Spike_P681R,NSP3_P1228L,N_R203M,Spike_G142D,NS3_S26L,N_D63G,N_G215C,NSP12_T76I,Spike_R158del,Spike_E156G,Spike_T19R,Spike_T478K,NS7a_V82A,Spike_L452R,NSP12_G671S,N_D377Y,Spike_D614G,NSP5_N277T,M_I82T
EPI_ISL_2446099	B.1.617.2	2021-06-02	North America / USA / New York / New York City	NS7a_T120I,NSP13_P77L,NSP15_H234Y,NSP12_P323L,Spike_D950N,NSP3_H1274Y,Spike_F157del,NSP8_A63S,NSP2_P129L,NSP4_A446V,Spike_P681R,N_R203M,N_R385K,Spike_G142D,NS3_S26L,N_D63G,NSP3_P822L,NSP3_P236S,NS7a_L116F,Spike_R158del,Spike_E156G,Spike_T19R,Spike_T478K,NS7a_V82A,Spike_L452R,NSP12_G671S,N_D377Y,NSP6_V149A,Spike_D614G,M_I82T
EPI_ISL_2446107	B.1.617.2	2021-06-01	North America / USA / New York / New York City	NS3_G224C,NS7a_T120I,NSP13_P77L,M_S197N,NSP12_P323L,Spike_D950N,Spike_F157del,Spike_D253G,Spike_A222V,NSP4_A446V,Spike_P681R,N_R203M,Spike_G142D,NS3_S26L,N_D63G,NSP3_P822L,Spike_R158del,Spike_E156G,Spike_T19R,NSP2_V259F,Spike_T478K,NS7a_V82A,Spike_L452R,NSP6_T181I,NSP12_G671S,N_D377Y,NSP6_V149A,Spike_D614G,M_I82T
EPI_ISL_2450972	B.1.617.2	2021-05-16	North America / USA / Colorado	NSP4_V167L,NSP4_T492I,NS7a_T120I,NSP13_P77L,NSP3_P1469S,NSP12_P323L,Spike_D950N,NSP6_T77A,Spike_F157del,NSP3_A488S,Spike_S112L,NSP14_A394V,Spike_P681R,NSP3_P1228L,NS7b_T40I,N_R203M,Spike_G142D,NS3_S26L,N_D63G,N_G215C,Spike_R158del,Spike_E156G,Spike_T19R,Spike_T478K,NS7a_V82A,Spike_L452R,NSP12_G671S,N_D377Y,NSP5_K90R,Spike_D614G,NS7a_R89I,NS3_E239Q,M_I82T
EPI_ISL_2450977	B.1.617.2	2021-05-16	North America / USA / Colorado	NSP4_V167L,NSP4_T492I,NS7a_T120I,NSP13_P77L,NSP3_P1469S,NSP3_H727Y,NSP12_P323L,Spike_D950N,NSP6_T77A,NSP3_A1736V,Spike_F157del,NSP3_A488S,NS7b_T40I,NSP14_A394V,Spike_P681R,NSP3_P1228L,N_R203M,NSP12_F192V,Spike_G142D,NS3_S26L,N_D63G,N_G215C,NSP13_A296S,Spike_R158del,Spike_E156G,Spike_T19R,Spike_T478K,NS7a_V82A,Spike_L452R,NSP12_G671S,N_D377Y,Spike_D614G,M_I82T
EPI_ISL_2451072	B.1.617.2	2021-05-16	North America / USA / Colorado	NS7a_T120I,NSP13_P77L,NSP12_P323L,Spike_D950N,Spike_F157del,Spike_A222V,NSP4_A446V,Spike_P681R,N_R203M,Spike_G142D,NS3_S26L,N_D63G,NSP3_P822L,Spike_R158del,Spike_E156G,Spike_T19R,NSP12_M755I,Spike_T478K,NS7a_V82A,Spike_L452R,NSP6_T181I,NSP12_G671S,N_D377Y,NSP6_V149A,Spike_D614G,NSP2_T175N,M_I82T
EPI_ISL_2451567	B.1.617.2	2021-05-03	North America / USA / Minnesota	NSP4_V167L,Spike_T95I,NSP4_T492I,NS7a_T120I,NSP13_P77L,NSP3_P1469S,NSP12_P323L,Spike_D950N,NSP6_T77A,M_I82T,Spike_F157del,NSP3_A488S,NS7b_T40I,NSP14_A394V,Spike_P681R,NSP3_P1228L,N_R203M,NSP3_D32B,Spike_G142D,NS3_S26L,N_D63G,N_G215C,Spike_R158del,Spike_E156G,Spike_T19R,Spike_T478K,NS7a_V82A,Spike_L452R,NSP12_G671S,N_D377Y,Spike_D614G,NSP3_F396L
EPI_ISL_2451580	B.1.617.2	2021-05-17	North America / USA / Kansas	NSP4_V167L,NSP4_T492I,NS7a_T120I,NSP13_P77L,NSP3_P1469S,NSP12_P323L,Spike_D950N,NSP6_T77A,Spike_F157del,NSP3_A488S,Spike_S112L,NSP14_A394V,Spike_P681R,NSP3_P1228L,NS7b_T40I,N_R203M,Spike_G142D,NS3_S26L,N_D63G,N_G215C,Spike_R158del,Spike_E156G,Spike_T19R,Spike_T478K,NS7a_V82A,Spike_L452R,NSP12_G671S,N_D377Y,Spike_D614G,NS3_E239Q,M_I82T
EPI_ISL_2451768	B.1.617.2	2021-05-13	North America / USA / District of Columbia	NSP1_F143del,NS7a_T120I,NSP13_P77L,NSP15_H234Y,NSP12_P323L,Spike_D950N,NSP3_H1274Y,Spike_F157del,NSP2_P129L,NSP4_A446V,Spike_P681R,N_R203M,N_R385K,Spike_G142D,NS3_S26L,N_D63G,NSP3_P822L,NS7a_L116F,Spike_R158del,Spike_E156G,Spike_T19R,Spike_T478K,NS7a_V82A,Spike_L452R,NSP1_S142del,NSP12_G671S,N_D377Y,NSP1_K141del,NSP6_V149A,Spike_D614G,M_I82T
EPI_ISL_2451780	B.1.617.2	2021-05-19	North America / USA / Arkansas	NS7a_T120I,NSP13_P77L,NS3_R68I,NSP12_P323L,Spike_D950N,Spike_F157del,Spike_A222V,NSP4_A446V,Spike_P681R,NS6_K48N,N_R203M,NSP3_D32B,Spike_G142D,NS3_S26L,N_D63G,NSP3_P822L,Spike_R158del,Spike_E156G,Spike_T19R,Spike_T478K,NS7a_V82A,Spike_L452R,NSP6_T181I,NSP12_G671S,N_D377Y,NSP6_V149A,Spike_D614G,NSP3_T936I,NS7a_G38R,Spike_V1264L,M_I82T
EPI_ISL_2451784	B.1.617.2	2021-05-14	North America / USA / Arkansas	NS7a_T120I,NSP13_P77L,NSP12_P323L,Spike_D950N,Spike_F157del,Spike_A222V,NSP4_A446V,Spike_P681R,NS6_K48N,N_R203M,NSP3_D32B,Spike_G142D,NS3_S26L,N_D63G,NSP3_P822L,Spike_R158del,Spike_E156G,Spike_T19R,Spike_T478K,NS7a_V82A,Spike_L452R,NSP6_T181I,NSP12_G671S,N_D377Y,NSP6_V149A,Spike_D614G,Spike_V1264L,M_I82T
EPI_ISL_2451829	B.1.617.2	2021-05-09	North America / USA / Massachusetts	NSP4_V167L,NSP4_T492I,NS7a_T120I,NSP13_P77L,NSP3_P1469S,NS3_A33S,NSP12_P323L,Spike_D950N,NSP6_T77A,Spike_F157del,NSP3_A488S,NS7b_T40I,NSP14_A394V,Spike_P681R,NSP3_P1228L,N_R203M,Spike_G142D,NS3_S26L,N_D63G,N_G215C,Spike_R158del,Spike_E156G,Spike_T19R,Spike_T478K,NS7a_V82A,Spike_L452R,NSP16_A116V,NSP12_G671S,N_D377Y,Spike_D614G,M_I82T
EPI_ISL_2451890	B.1.617.2	2021-05-16	North America / USA / California / Los Angeles County	NS7a_T120I,NSP13_P77L,NSP12_P323L,Spike_D950N,NSP14_P46L,Spike_F157del,NSP2_P129L,NSP4_A446V,Spike_P681R,N_R203M,Spike_G142D,NS3_S26L,N_D63G,NSP3_P822L,NS7a_L116F,Spike_R158del,Spike_E156G,Spike_T19R,Spike_T478K,NS7a_V82A,Spike_L452R,NSP2_L289F,NSP12_G671S,N_D377Y,NSP6_V149A,Spike_D614G,M_I82T
EPI_ISL_2451893	B.1.617.2	2021-05-16	North America / USA / California / Los Angeles County	NS7a_T120I,NSP13_P77L,NSP12_P323L,Spike_D950N,NSP14_P46L,Spike_F157del,NSP2_P129L,NSP4_A446V,Spike_P681R,N_R203M,Spike_G142D,NS3_S26L,N_D63G,NSP3_P822L,NS7a_L116F,Spike_R158del,Spike_E156G,Spike_T19R,Spike_T478K,NS7a_V82A,Spike_L452R,NSP12_G671S,N_D377Y,NSP6_V149A,Spike_D614G,M_I82T
EPI_ISL_2451907	B.1.617.2	2021-05-10	North America / USA / North Dakota	NS7a_T120I,NSP13_P77L,NSP15_H234Y,NSP12_P323L,Spike_D950N,NSP3_H1274Y,Spike_F157del,NSP2_P129L,NSP4_A446V,Spike_P681R,N_R203M,N_R385K,Spike_G142D,NS3_S26L,NS3_K198R,NSP3_P822L,N_D63G,NS8_P85S,NSP12_G228S,NS7a_L116F,Spike_R158del,Spike_E156G,Spike_T19R,Spike_T478K,NSP12_D60B,Spike_L452R,NS7a_V82A,NSP12_G671S,N_D377Y,NSP6_V149A,Spike_D614G,M_I82T
EPI_ISL_2452031	B.1.617.2	2021-05-04	North America / USA / California	NS7a_T120I,NSP13_P77L,NSP15_H234Y,NSP12_P323L,Spike_D950N,NSP6_L37F,NSP3_H1274Y,Spike_F157del,NSP2_P129L,NSP4_A446V,Spike_P681R,NSP3_E121V,N_R203M,N_R385K,Spike_G142D,NS3_S26L,N_D63G,NSP3_P822L,NS7a_L116F,Spike_R158del,Spike_E156G,Spike_T19R,Spike_T478K,NS7a_V82A,Spike_L452R,NSP12_G671S,N_D377Y,NSP6_V149A,Spike_D614G,M_I82T
EPI_ISL_2452037	B.1.617.2	2021-05-13	North America / USA / California	NS7a_T120I,NSP13_P77L,NSP12_P323L,Spike_D950N,NSP5_P184H,NSP14_P46L,Spike_F157del,NSP14_G248C,NSP2_P129L,NSP4_A446V,Spike_P681R,N_R203M,Spike_G142D,NS3_S26L,N_D63G,NSP3_P822L,NS7a_L116F,Spike_R158del,Spike_E156G,Spike_T19R,Spike_T478K,NS7a_V82A,Spike_L452R,NSP12_G671S,N_D377Y,NSP6_V149A,Spike_D614G,M_I82T
EPI_ISL_2452040	B.1.617.2	2021-05-14	North America / USA / California	NS7a_T120I,NSP13_P77L,NSP12_P323L,Spike_D950N,NSP5_P184H,NSP14_P46L,Spike_F157del,NSP2_P129L,NSP4_A446V,Spike_P681R,N_R203M,Spike_G142D,NS3_S26L,N_D63G,NSP3_P822L,NS7a_L116F,Spike_R158del,Spike_E156G,Spike_T19R,Spike_T478K,NS7a_V82A,Spike_L452R,NSP12_G671S,N_D377Y,NSP6_V149A,Spike_D614G,M_I82T
EPI_ISL_2452090	B.1.617.2	2021-05-21	North America / USA / Wyoming	NSP4_V167L,NSP4_T492I,NS7a_T120I,NSP13_P77L,NSP3_P1469S,NSP2_I514T,NSP12_P323L,Spike_D950N,NSP6_T77A,Spike_F157del,NSP3_A488S,Spike_S112L,NSP14_A394V,Spike_P681R,NSP3_P1228L,NS7b_T40I,N_R203M,Spike_G142D,NS3_S26L,N_D63G,N_G215C,Spike_R158del,Spike_E156G,Spike_T19R,Spike_T478K,NS7a_V82A,Spike_L452R,NSP12_G671S,N_D377Y,Spike_D614G,NS3_E239Q,M_I82T
EPI_ISL_2452092	B.1.617.2	2021-05-20	North America / USA / Wyoming	NSP4_V167L,NSP4_T492I,NS7a_T120I,NSP13_P77L,NSP3_P1469S,NSP2_I514T,NSP12_P323L,Spike_D950N,NSP6_T77A,Spike_F157del,NSP3_A488S,Spike_S112L,NSP14_A394V,Spike_P681R,NSP3_P1228L,NS7b_T40I,N_R203M,Spike_G142D,NS3_S26L,N_D63G,N_G215C,Spike_R158del,Spike_E156G,Spike_T19R,Spike_T478K,NS7a_V82A,Spike_L452R,NSP12_G671S,N_D377Y,Spike_D614G,NS3_E239Q,M_I82T
EPI_ISL_2452150	B.1.617.2	2021-05-06	North America / USA / Indiana	NSP4_V167L,Spike_T95I,NSP4_T492I,NS7a_T120I,NSP13_P77L,NSP3_P1469S,NSP12_P323L,Spike_D950N,NSP6_T77A,Spike_F157del,NSP3_A488S,NS7b_T40I,NSP14_A394V,Spike_P681R,NSP3_P1228L,NS7a_V71I,N_R203M,NSP16_Q238H,Spike_G142D,NS3_S26L,N_D63G,N_G215C,Spike_R158del,Spike_E156G,Spike_T19R,Spike_T478K,NS7a_V82A,Spike_L452R,NSP12_G671S,N_D377Y,Spike_D614G,M_I82T
EPI_ISL_2452165	B.1.617.2	2021-05-05	North America / USA / Alabama	NSP4_V167L,NSP4_T492I,NS7a_T120I,NSP13_P77L,NSP3_P1469S,NSP12_P323L,Spike_D950N,NSP6_T77A,Spike_F157del,NSP3_A488S,NS7b_T40I,NSP14_A394V,NSP3_P1228L,Spike_P681R,N_R203M,NSP3_D32B,Spike_G142D,NS3_S26L,N_D63G,N_G215C,Spike_R158del,Spike_E156G,Spike_T19R,NSP2_K81N,Spike_T478K,NS7a_V82A,Spike_L452R,NSP12_G671S,N_D377Y,Spike_D614G,M_I82T
EPI_ISL_2452177	B.1.617.2	2021-05-21	North America / USA / Iowa	NSP4_V167L,NSP4_T492I,NS7a_T120I,NSP13_P77L,NSP3_P1469S,NSP12_P323L,Spike_D950N,NSP6_T77A,Spike_F157del,NSP3_A488S,NS7b_T40I,NSP14_A394V,Spike_P681R,NSP3_P1228L,N_R203M,NSP3_D32B,Spike_G142D,NS3_S26L,N_D63G,N_G215C,Spike_R158del,Spike_E156G,NSP13_I334V,Spike_T19R,Spike_T478K,NS7a_V82A,Spike_L452R,NSP12_G671S,N_D377Y,Spike_D614G,M_I82T
EPI_ISL_2452282	B.1.617.2	2021-05-16	North America / USA / Maryland	NS7a_T120I,NSP13_P77L,NSP12_P323L,Spike_D950N,Spike_F157del,Spike_A222V,NSP4_M33V,NSP4_A446V,Spike_P681R,N_G236S,N_R203M,NSP3_D32B,Spike_G142D,NS3_S26L,N_D63G,NSP3_P822L,Spike_R158del,Spike_E156G,Spike_T19R,Spike_T478K,NS7a_V82A,Spike_L452R,NSP4_M324I,NSP6_T181I,NSP12_G671S,N_D377Y,NSP6_V149A,Spike_D614G,NSP9_T24I,M_I82T
EPI_ISL_2455082	B.1.617.2	2021-05-19	North America / USA / Texas	NS7a_T120I,NSP13_P77L,NSP12_P323L,Spike_D950N,Spike_F157del,Spike_A222V,NSP12_N177T,NSP4_A446V,Spike_P681R,N_R203M,NS3_S26L,N_D63G,NSP3_P822L,Spike_R158del,Spike_E156G,Spike_T19R,Spike_T478K,NS7a_V82A,Spike_L452R,NSP6_T181I,NSP12_G671S,N_D377Y,NSP6_V149A,Spike_D614G,M_I82T
EPI_ISL_2455375	B.1.617.2	2021-05-21	North America / USA / Minnesota	NSP4_V167L,NSP4_T492I,NS7a_T120I,NSP13_P77L,NSP3_P1469S,NSP12_P323L,Spike_D950N,NSP6_T77A,NSP1_M85del,Spike_F157del,NSP3_A488S,Spike_S112L,NSP14_A394V,Spike_P681R,NSP3_P1228L,NSP1_V84del,NS7b_T40I,N_R203M,Spike_G142D,NSP1_H83del,NS3_S26L,N_D63G,N_G215C,Spike_R158del,Spike_E156G,Spike_T19R,Spike_T478K,NS7a_V82A,Spike_L452R,NSP1_G82del,NSP12_G671S,N_D377Y,Spike_A668S,Spike_D614G,NS3_E239Q,NSP1_V86d…
EPI_ISL_2456117	B.1.617.2	2021-05-05	North America / USA / Utah	NSP4_V167L,NSP4_T492I,NS7a_T120I,NSP13_P77L,Spike_H69del,NSP3_P1469S,Spike_V70del,N_A152S,NSP12_P323L,Spike_D950N,Spike_Y144del,NSP6_T77A,NSP3_A1736V,NSP3_A488S,Spike_G181V,NSP14_A394V,Spike_P681R,NSP3_P1228L,NS7b_T40I,N_R203M,NSP12_F192V,NS3_S26L,N_G215C,Spike_T19R,Spike_T478K,NS7a_V82A,Spike_L452R,NSP12_G671S,N_D377Y,Spike_D614G,M_I82T
EPI_ISL_2456138	B.1.617.2	2021-05-12	North America / USA / Utah	NSP4_V167L,NSP4_T492I,NS7a_T120I,NSP13_P77L,NSP3_P1469S,N_A152S,NSP12_P323L,Spike_D950N,NSP6_T77A,NSP3_A1736V,Spike_F157del,NSP3_A488S,NS7b_T40I,NSP14_A394V,Spike_P681R,NSP3_P1228L,N_R203M,NSP12_F192V,Spike_G142D,NS3_S26L,N_D63G,N_G215C,Spike_R158del,Spike_E156G,Spike_T19R,Spike_T478K,NS7a_V82A,Spike_L452R,NSP12_G671S,N_D377Y,Spike_D614G,M_I82T
EPI_ISL_2456141	B.1.617.2	2021-05-14	North America / USA / Utah	NSP3_P1103Q,NSP6_H11Q,NS7a_T120I,Spike_H69del,Spike_V70del,NSP12_P323L,Spike_D950N,Spike_Y144del,Spike_K1191N,NSP4_F375S,NSP2_P129L,Spike_P681R,N_R203M,NSP15_K259R,NSP4_D217N,NS3_S26L,N_D63G,NSP3_P822L,Spike_T19R,NS3_G254stop,Spike_T478K,NS7a_V82A,Spike_L452R,NSP14_N130S,N_D377Y,Spike_D614G,M_I82T
EPI_ISL_2456156	B.1.617.2	2021-05-05	North America / USA / Utah	NSP4_V167L,NSP4_T492I,NS7a_T120I,NSP13_P77L,NSP3_P1469S,NSP12_P323L,Spike_D950N,NSP6_T77A,NSP3_A1736V,NSP3_A488S,NS7b_T40I,NSP14_A394V,Spike_P681R,NSP3_P1228L,N_R203M,NSP12_F192V,NS3_S26L,N_D63G,N_G215C,Spike_S640F,Spike_T19R,Spike_T478K,NS7a_V82A,Spike_L452R,NSP12_G671S,N_D377Y,Spike_D614G,Spike_W152C,M_I82T
EPI_ISL_2456307	B.1.617.2	2021-05-13	North America / USA / Utah	NSP4_V167L,NSP4_T492I,NS7a_T120I,NSP12_R285C,NSP13_P77L,Spike_H69del,NSP3_P1469S,Spike_V70del,NSP12_P323L,Spike_D950N,NSP6_L37F,NSP6_T77A,Spike_Y144del,NSP3_A1736V,NSP3_A488S,NS7b_T40I,NSP14_A394V,Spike_P681R,NSP3_P1228L,N_R203M,NSP12_F192V,NS3_S26L,N_D63G,N_G215C,Spike_T19R,Spike_T478K,NS7a_V82A,Spike_L452R,NSP12_G671S,N_D377Y,Spike_D614G,M_I82T
EPI_ISL_2467885	B.1.617.2	2021-05-19	North America / USA / Oklahoma	NS7a_T120I,NSP13_P77L,NSP12_P323L,Spike_D950N,Spike_F157del,Spike_A222V,NSP4_A446V,Spike_P681R,N_R203M,Spike_G142D,NS3_S26L,N_D63G,NSP3_P822L,Spike_R158del,Spike_E156G,Spike_T19R,Spike_T478K,NS7a_V82A,Spike_L452R,NSP6_T181I,NSP12_G671S,N_D377Y,NSP6_V149A,Spike_D614G,Spike_V1264L,M_I82T
EPI_ISL_2473476	B.1.617.2	2021-05-17	North America / USA / Washington	NSP4_V167L,Spike_T95I,NSP4_T492I,NS7a_T120I,NSP13_P77L,NSP3_P1469S,NSP12_R249M,NSP12_P323L,Spike_D950N,NSP6_T77A,NSP2_W466L,Spike_F157del,NSP3_A488S,NS7b_T40I,NSP14_A394V,Spike_P681R,NSP3_P1228L,N_R203M,Spike_G142D,NS3_S26L,N_D63G,N_G215C,Spike_R158del,Spike_E156G,Spike_T19R,Spike_T478K,NS7a_V82A,Spike_L452R,NSP12_G671S,N_D377Y,Spike_D614G,M_I82T
EPI_ISL_2473486	B.1.617.2	2021-05-17	North America / USA / Washington	NSP4_V167L,Spike_T95I,NSP4_T492I,NS7a_T120I,NSP13_P77L,NSP3_P1469S,NSP12_R249M,NSP12_P323L,Spike_D950N,NSP6_T77A,NSP2_W466L,M_I82T,Spike_F157del,NSP3_A488S,NS7b_T40I,NSP14_A394V,Spike_P681R,NSP3_P1228L,N_R203M,Spike_G142D,NS3_S26L,N_D63G,N_G215C,Spike_R158del,Spike_E156G,Spike_T19R,Spike_T478K,NS7a_V82A,Spike_L452R,NSP12_G671S,N_D377Y,Spike_D614G,NSP13_Q518H
EPI_ISL_2473498	B.1.617.2	2021-05-17	North America / USA / Washington	NSP4_V167L,Spike_T95I,NSP4_T492I,NS7a_T120I,NSP13_P77L,NSP3_P1469S,NSP12_R249M,NSP12_P323L,Spike_D950N,NSP6_T77A,NSP2_W466L,M_I82T,Spike_F157del,NSP3_A488S,NS7b_T40I,NSP14_A394V,Spike_P681R,NSP3_P1228L,N_R203M,Spike_G142D,NS3_S26L,N_D63G,N_G215C,Spike_R158del,Spike_E156G,Spike_T19R,Spike_T478K,NS7a_V82A,Spike_L452R,NSP12_G671S,N_D377Y,Spike_D614G,NSP13_Q518H
EPI_ISL_2473551	B.1.617.2	2021-05-17	North America / USA / Washington	NSP4_V167L,Spike_T95I,NSP4_T492I,NS7a_T120I,NSP13_P77L,NSP3_P1469S,NSP12_R249M,NSP12_P323L,Spike_D950N,NSP6_T77A,NSP2_W466L,Spike_F157del,NSP3_A488S,NS7b_T40I,NSP14_A394V,Spike_P681R,NSP3_P1228L,N_R203M,NS3_S26L,N_D63G,N_G215C,NSP2_K489N,Spike_R158del,Spike_E156G,Spike_T19R,Spike_T478K,NS7a_V82A,Spike_L452R,NSP12_G671S,N_D377Y,Spike_D614G,M_I82T
EPI_ISL_2480242	B.1.617.2	2021-05-25	North America / USA / Florida	NSP3_E815D,NS7a_T120I,NSP13_P77L,NSP12_P323L,Spike_D950N,Spike_V289I,Spike_F157del,N_G18V,Spike_A222V,NSP4_A446V,Spike_P681R,N_R203M,Spike_G142D,NS3_S26L,N_D63G,NSP3_P822L,Spike_R158del,Spike_E156G,Spike_T19R,Spike_T478K,NS7a_V82A,Spike_L452R,NSP6_T181I,NSP3_K1804N,NSP12_G671S,N_D377Y,NSP6_V149A,Spike_D614G,M_I82T
EPI_ISL_2480300	B.1.617.2	2021-05-26	North America / USA / Florida	NSP3_P1103Q,NSP6_H11Q,NS7a_T120I,NSP12_P323L,Spike_D950N,Spike_F157del,NSP4_F375S,NSP2_P129L,Spike_P681R,N_E367D,N_R203M,NSP15_K259R,Spike_G142D,NSP4_D217N,NS3_S26L,N_D63G,NSP3_P822L,Spike_R158del,Spike_E156G,Spike_T19R,Spike_T478K,NS7a_V82A,Spike_L452R,N_D377Y,Spike_K77T,Spike_D614G,M_I82T
EPI_ISL_2480369	B.1.617.2	2021-05-27	North America / USA / Florida	NSP3_P1103Q,NSP6_H11Q,NS7a_T120I,NSP12_P323L,Spike_D950N,Spike_F157del,NSP4_F375S,NSP2_P129L,Spike_P681R,N_R203M,NSP2_Q346H,NSP15_K259R,NSP4_D217N,Spike_G142D,NS3_S26L,NSP3_P822L,N_D63G,Spike_R158del,NSP14_M57I,Spike_E156G,Spike_T19R,Spike_T478K,NS7a_V82A,Spike_L452R,N_D377Y,Spike_K77T,Spike_D614G,M_I82T
EPI_ISL_2480438	B.1.617.2	2021-05-27	North America / USA / Florida	NSP3_P1103Q,NSP6_H11Q,NS6_H3L,NS7a_T120I,NSP12_P323L,Spike_D950N,Spike_F157del,NSP4_F375S,NSP2_P129L,Spike_P681R,N_R203M,NSP15_K259R,Spike_G142D,NSP4_D217N,NS3_S26L,N_D63G,NSP3_P822L,Spike_R158del,Spike_E156G,Spike_T19R,Spike_T478K,NS7a_V82A,Spike_L452R,N_D377Y,Spike_K77T,Spike_D614G,M_I82T
EPI_ISL_2480537	B.1.617.2	2021-05-29	North America / USA / Florida	NSP4_V167L,NSP5_V86I,NSP4_T492I,NS7a_T120I,NSP13_P77L,NSP3_P1469S,NSP12_P323L,Spike_D950N,NSP6_T77A,NSP12_P873S,Spike_F157del,NSP3_A488S,NS7b_T40I,NSP14_A394V,NSP3_P1228L,Spike_P681R,N_R203M,Spike_G142D,NS3_S26L,N_D63G,N_G215C,Spike_R158del,Spike_E156G,Spike_T19R,NSP2_K81N,Spike_T478K,NS7a_V82A,Spike_L452R,NSP12_G671S,N_D377Y,Spike_D614G,NS3_D238Y,NSP3_Y1323del,M_I82T
EPI_ISL_2480545	B.1.617.2	2021-05-31	North America / USA / Florida	NSP3_E815D,NS7a_T120I,NSP13_P77L,NSP12_P323L,Spike_D950N,Spike_V289I,Spike_F157del,N_G18V,Spike_A222V,NSP4_A446V,Spike_P681R,NSP13_M233I,N_R203M,Spike_G142D,NS3_S26L,N_D63G,NSP3_P822L,Spike_R158del,Spike_E156G,Spike_T19R,Spike_T478K,NS7a_V82A,Spike_L452R,NSP6_T181I,NSP12_G671S,N_D377Y,NSP6_V149A,Spike_D614G,M_I82T
EPI_ISL_2480549	B.1.617.2	2021-05-30	North America / USA / Florida	NSP3_P1103Q,NSP6_H11Q,NS7a_T120I,NSP12_P323L,Spike_D950N,Spike_F157del,NSP4_F375S,NSP2_P129L,Spike_P681R,N_E367D,NSP8_L9F,N_R203M,NSP15_K259R,Spike_G142D,NSP4_D217N,NS3_S26L,N_D63G,NSP3_P822L,Spike_R158del,Spike_E156G,Spike_T19R,Spike_T478K,NS7a_V82A,Spike_L452R,N_D377Y,Spike_K77T,Spike_D614G,M_I82T
EPI_ISL_2480550	B.1.617.2	2021-05-31	North America / USA / Florida	NSP3_P1103Q,NSP6_H11Q,NS7a_T120I,NSP12_P323L,Spike_D950N,Spike_F157del,NSP4_F375S,NSP2_P129L,Spike_P681R,N_R203M,NSP15_K259R,Spike_G142D,NSP4_D217N,NS3_S26L,N_D63G,NSP3_P822L,Spike_R158del,Spike_E156G,Spike_T19R,Spike_T478K,NS7a_V82A,Spike_L452R,N_D377Y,Spike_K77T,Spike_D614G,M_I82T
EPI_ISL_2480606	B.1.617.2	2021-05-17	North America / USA / Virginia	NSP3_P1103Q,NSP6_H11Q,NS7a_T120I,NSP12_P323L,Spike_D950N,Spike_F157del,NSP4_F375S,NSP2_P129L,Spike_P681R,N_R203M,NSP15_K259R,Spike_G142D,NSP4_D217N,NS3_S26L,N_D63G,NSP3_P822L,Spike_R158del,Spike_E156G,Spike_T19R,Spike_T478K,NS7a_V82A,Spike_L452R,N_D377Y,Spike_K77T,Spike_D614G,NSP2_S122F,M_I82T
EPI_ISL_2480712	B.1.617.2	2021-05-18	North America / USA / Arkansas	NSP4_A380V,NS3_G224C,NS7a_T120I,NSP13_P77L,M_S197N,NSP12_P323L,Spike_D950N,Spike_T29I,Spike_F157del,Spike_A222V,NSP4_A446V,Spike_P681R,N_R203M,NSP2_T310I,Spike_G142D,NS3_S26L,N_D63G,NSP3_P822L,Spike_R158del,Spike_E156G,Spike_T19R,Spike_T478K,NS7a_V82A,Spike_L452R,NSP6_T181I,NSP12_G671S,N_D377Y,NSP6_V149A,Spike_D614G,M_I82T
EPI_ISL_2480786	B.1.617.2	2021-05-21	North America / USA / North Carolina	NSP4_V167L,NSP16_L126F,NSP4_T492I,NS7a_T120I,NSP13_P77L,NSP3_P1469S,NSP12_P323L,Spike_D950N,NSP6_T77A,Spike_F157del,NSP3_A488S,Spike_S112L,NSP14_A394V,Spike_P681R,NSP3_P1228L,NS7b_T40I,N_R203M,Spike_G142D,NS3_S26L,N_D63G,N_G215C,Spike_R158del,Spike_E156G,Spike_T19R,Spike_T478K,NS7a_V82A,Spike_L452R,NSP12_G671S,N_D377Y,Spike_D614G,NS3_E239Q,M_I82T
EPI_ISL_2480952	B.1.617.2	2021-05-26	North America / USA / Pennsylvania	NSP4_V167L,Spike_T95I,N_P364L,NS7b_L14S,NSP4_T492I,NS7a_T120I,NSP13_P77L,NSP3_P1469S,NSP12_P323L,Spike_D950N,NSP6_T77A,Spike_F157del,NSP3_A488S,NS7b_T40I,NSP14_A394V,Spike_P681R,NSP3_P1228L,N_R203M,Spike_G142D,NS3_S26L,N_D63G,N_G215C,NSP2_R4C,NSP1_L104F,Spike_R158del,Spike_E156G,Spike_T19R,Spike_T478K,NS7a_V82A,Spike_L452R,NSP12_G671S,N_D377Y,Spike_D614G,NSP6_L98F,M_I82T
EPI_ISL_2481057	B.1.617.2	2021-05-20	North America / USA / New Jersey	NSP4_V167L,NS3_G76S,NSP4_T492I,NS7a_T120I,NSP13_P77L,NSP3_P1469S,NSP12_P323L,Spike_D950N,NSP6_T77A,Spike_F157del,NSP3_A488S,NS7b_T40I,NSP14_A394V,NSP3_P1228L,Spike_P681R,N_R203M,Spike_G142D,NS3_S26L,N_D63G,N_G215C,Spike_R158del,Spike_E156G,Spike_T19R,NSP2_K81N,Spike_T478K,NS7a_V82A,NSP16_R19I,Spike_L452R,NSP12_G671S,N_D377Y,N_G147S,Spike_D614G,NS3_D238Y,M_I82T
EPI_ISL_2481165	B.1.617.2	2021-05-24	North America / USA / New Jersey	NSP4_V167L,NS3_G76S,NSP4_T492I,NS7a_T120I,NSP13_P77L,NSP3_P1469S,NSP12_P323L,Spike_D950N,NSP6_T77A,Spike_F157del,NSP3_A488S,NS7b_T40I,NSP14_A394V,NSP3_P1228L,Spike_P681R,NSP8_T141M,N_R203M,Spike_G142D,NS3_S26L,N_D63G,N_G215C,Spike_R158del,Spike_E156G,Spike_T19R,NSP2_K81N,Spike_T478K,NS7a_V82A,NSP16_R19I,Spike_L452R,NSP12_G671S,N_D377Y,N_G147S,Spike_D614G,NS3_D238Y,M_I82T
EPI_ISL_2481207	B.1.617.2	2021-05-25	North America / USA / New Jersey	NSP4_V167L,Spike_T95I,NSP4_T492I,NS7a_T120I,NSP13_P77L,NSP3_P1469S,NSP12_P323L,Spike_D950N,NSP6_T77A,Spike_F157del,NSP3_A488S,NS7b_T40I,NSP14_A394V,Spike_P681R,NSP3_P1228L,N_R203M,Spike_G142D,NS3_S26L,N_D63G,N_G215C,NSP3_A1711V,Spike_R158del,Spike_E156G,Spike_T19R,Spike_T478K,NS7a_V82A,Spike_L452R,NSP12_G671S,N_D377Y,Spike_D614G,M_I82T
EPI_ISL_2481235	B.1.617.2	2021-05-26	North America / USA / Virginia	NS7a_T120I,NSP13_P77L,NSP12_P323L,Spike_D950N,NSP14_P46L,Spike_F157del,NSP2_P129L,NS3_R134L,NSP4_A446V,Spike_P681R,N_R203M,Spike_G142D,NS3_S26L,N_D63G,NSP3_P822L,NS7a_L116F,Spike_R158del,Spike_E156G,Spike_T19R,Spike_T478K,NS7a_V82A,Spike_L452R,NSP6_T181I,NSP12_G671S,N_D377Y,NSP6_V149A,Spike_D614G,E_V24A,M_I82T
EPI_ISL_2481456	B.1.617.2	2021-05-29	North America / USA / New York	NSP4_V167L,NSP4_T492I,NS7a_T120I,NSP13_P77L,NSP3_P1469S,NSP12_P323L,Spike_D950N,NSP6_T77A,Spike_F157del,NSP3_A488S,Spike_L118F,NSP14_G248C,NSP6_A2V,NSP14_A394V,Spike_P681R,NSP3_P1228L,NS7b_T40I,N_R203M,Spike_G142D,NS3_S26L,N_D63G,N_G215C,Spike_R158del,Spike_E156G,Spike_T19R,Spike_T478K,NS7a_V82A,Spike_L452R,NSP12_G671S,N_D377Y,Spike_D614G,M_I82T
EPI_ISL_2481466	B.1.617.2	2021-05-29	North America / USA / Maryland	NSP4_V167L,NSP4_T492I,NS7a_T120I,NSP13_P77L,NS7a_P45L,NSP3_P1469S,NSP12_P323L,Spike_D950N,NSP6_T77A,Spike_F157del,NSP3_A488S,NS7b_T40I,NSP14_A394V,NSP3_P1228L,Spike_P681R,N_R203M,Spike_G142D,NS3_S26L,N_D63G,N_G215C,Spike_R158del,NSP3_A579V,Spike_E156G,Spike_T19R,NSP2_K81N,Spike_T478K,NS7a_V82A,Spike_L452R,NSP12_G671S,N_D377Y,Spike_D614G,M_I82T
EPI_ISL_2481479	B.1.617.2	2021-05-30	North America / USA / New Jersey	NS7a_T120I,NSP13_P77L,NSP15_H234Y,NSP12_P323L,Spike_D950N,NSP3_H1274Y,Spike_F157del,NSP2_P129L,NSP4_A446V,Spike_P681R,N_R203M,N_R385K,Spike_G142D,NS3_S26L,N_D63G,NSP3_P822L,NS7a_L116F,Spike_R158del,Spike_E156G,Spike_T19R,Spike_T478K,NS7a_V82A,Spike_L452R,NSP12_G671S,N_D377Y,NSP6_V149A,Spike_D614G,M_I82T
EPI_ISL_2481480	B.1.617.2	2021-05-30	North America / USA / New Jersey	NSP4_V167L,NSP4_T492I,NS7a_T120I,NSP13_P77L,NSP3_P1469S,NSP12_P323L,Spike_D950N,NSP6_T77A,Spike_F157del,NSP3_A488S,NS7b_T40I,NSP14_A394V,Spike_P681R,NSP3_P1228L,NSP12_M601I,N_R203M,Spike_G142D,NS3_S26L,N_D63G,N_G215C,Spike_R158del,Spike_E156G,Spike_T19R,Spike_T478K,NS7a_V82A,Spike_L452R,NSP3_T942I,NSP12_G671S,N_D377Y,Spike_D614G,M_I82T
EPI_ISL_2481494	B.1.617.2	2021-05-20	North America / USA / Illinois	NSP4_V167L,NSP4_T492I,NS7a_T120I,NSP13_P77L,NSP3_P1469S,NSP12_P323L,Spike_D950N,NSP6_T77A,Spike_F157del,NSP3_A488S,NS7b_T40I,NSP14_A394V,Spike_P681R,NSP3_P1228L,NSP3_V238L,N_R203M,Spike_G142D,NS3_S26L,N_D63G,N_G215C,Spike_R158del,Spike_E156G,NSP13_I334V,Spike_T19R,Spike_T478K,NS7a_V82A,Spike_L452R,NSP12_G671S,N_D377Y,Spike_D614G,NSP8_Q158H,M_I82T
EPI_ISL_2481537	B.1.617.2	2021-05-22	North America / USA / Indiana	NSP4_V167L,NSP1_M85V,Spike_T95I,NSP4_T492I,NS7a_T120I,NSP13_P77L,NSP3_P1469S,NSP12_P323L,Spike_D950N,NSP6_T77A,Spike_F157del,NSP3_A488S,NS7b_T40I,NSP14_A394V,Spike_P681R,NSP3_P1228L,NSP1_V84del,NS7a_V71I,N_R203M,NSP16_Q238H,Spike_G142D,NSP1_H83del,NS3_S26L,N_D63G,N_G215C,Spike_R158del,Spike_E156G,Spike_T19R,Spike_T478K,NS7a_V82A,Spike_L452R,NSP1_G82del,NSP12_G671S,N_D377Y,Spike_D614G,M_I82T
EPI_ISL_2481596	B.1.617.2	2021-05-23	North America / USA / Missouri	Spike_K854N,NS7a_T120I,NSP13_P77L,NS3_V29L,NSP12_P323L,Spike_D950N,NSP14_P46L,M_I82T,NS3_D27del,Spike_F157del,NSP13_V226L,NSP2_P129L,NSP4_A446V,Spike_P681R,N_R203M,Spike_G142D,N_D63G,NSP3_P822L,Spike_Q493E,NS7a_L116F,Spike_R158del,Spike_E156G,Spike_T19R,Spike_T478K,NS3_F28del,Spike_L452R,NS3_P240S,NS7a_V82A,NSP12_G671S,N_D377Y,NSP6_V149A,Spike_D614G,NS3_S26del,NS8_Q29L,NSP12_V257F
EPI_ISL_2481667	B.1.617.2	2021-05-24	North America / USA / Utah	NSP4_V167L,NSP4_T492I,NS7a_T120I,NSP13_P77L,NSP3_P1469S,NSP12_P323L,Spike_D950N,NSP6_T77A,NSP3_A1736V,Spike_F157del,NSP3_A488S,NS7b_T40I,NSP14_A394V,Spike_P681R,NSP3_P1228L,N_R203M,NSP12_F192V,Spike_G142D,NS3_S26L,N_D63G,N_G215C,Spike_R158del,Spike_E156G,Spike_T19R,Spike_T478K,NS7a_V82A,Spike_L452R,NSP12_G671S,N_D377Y,Spike_D614G,M_I82T
EPI_ISL_2481669	B.1.617.2	2021-05-24	North America / USA / Utah	NSP4_V167L,NSP4_T492I,NS7a_T120I,NSP13_P77L,NSP3_P1469S,NSP12_P323L,Spike_D950N,NSP6_T77A,NSP3_A1736V,Spike_F157del,NSP3_A488S,NS7b_T40I,NSP14_A394V,Spike_P681R,NSP3_P1228L,NSP6_L167F,N_R203M,NSP12_F192V,Spike_G142D,NS3_S26L,N_D63G,N_G215C,Spike_R158del,Spike_E156G,Spike_T19R,Spike_T478K,Spike_M153I,Spike_L452R,NS7a_V82A,NSP4_R228K,NSP12_G671S,N_D377Y,Spike_D614G,NSP6_V24F,M_I82T
EPI_ISL_2481742	B.1.617.2	2021-05-25	North America / USA / Arizona	NSP6_H11Q,NS7a_T120I,NSP12_P323L,Spike_D950N,NS8_E19stop,Spike_F157del,NSP4_F375S,NSP2_P129L,Spike_P681R,N_R203M,NSP15_K259R,Spike_G142D,NSP4_D217N,NS3_S26L,N_D63G,NSP3_P822L,Spike_R158del,Spike_E156G,Spike_T19R,Spike_T478K,NS7a_V82A,Spike_L452R,N_D377Y,Spike_K77T,Spike_D614G,M_I82T
EPI_ISL_2481765	B.1.617.2	2021-05-25	North America / USA / Arkansas	NS7a_T120I,NSP13_P77L,NSP12_P323L,Spike_D950N,Spike_F157del,Spike_A222V,NSP4_A446V,Spike_P681R,NS6_K48N,N_R203M,Spike_G142D,NS3_S26L,N_D63G,NSP3_P822L,Spike_R158del,Spike_E156G,Spike_T19R,Spike_T478K,NS7a_V82A,Spike_L452R,NSP6_T181I,NS7a_R80I,NSP12_G671S,N_D377Y,NSP6_V149A,Spike_D614G,Spike_V1264L,M_I82T
EPI_ISL_2481788	B.1.617.2	2021-05-25	North America / USA / Colorado	NSP4_V167L,NSP4_T492I,NS7a_T120I,NSP13_P77L,NSP3_P1469S,NSP12_P323L,Spike_D950N,NSP6_T77A,Spike_F157del,NSP3_A488S,Spike_S112L,NSP14_A394V,Spike_P681R,NSP3_P1228L,NS7b_T40I,N_R203M,Spike_G142D,NS3_S26L,N_D63G,N_G215C,Spike_R158del,Spike_E156G,Spike_T19R,Spike_T478K,NS7a_V82A,Spike_L452R,NSP12_G671S,N_D377Y,Spike_D614G,NS3_E239Q,M_I82T
EPI_ISL_2481932	B.1.617.2	2021-05-25	North America / USA / Illinois	NSP13_A379S,NS7a_T120I,NSP13_P77L,NSP12_P323L,Spike_D950N,NSP14_P46L,Spike_F157del,NSP2_P129L,NSP9_P80L,NSP4_A446V,Spike_P681R,N_R203M,Spike_G142D,NS3_S26L,N_D63G,NSP3_P822L,NS7a_L116F,Spike_R158del,M_V23L,Spike_E156G,Spike_T19R,Spike_T478K,NS7a_V82A,Spike_L452R,NSP12_G671S,N_D377Y,NSP6_V149A,Spike_D614G,M_I82T
EPI_ISL_2481933	B.1.617.2	2021-05-25	North America / USA / Illinois	NSP13_A379S,NS7a_T120I,NSP13_P77L,NSP12_P323L,Spike_D950N,NSP14_P46L,Spike_F157del,NSP2_P129L,NSP9_P80L,NSP4_A446V,Spike_P681R,N_R203M,Spike_G142D,NS3_S26L,N_D63G,NSP3_P822L,NS7a_L116F,Spike_R158del,M_V23L,Spike_E156G,Spike_T19R,Spike_T478K,NS7a_V82A,Spike_L452R,NSP12_G671S,N_D377Y,NSP6_V149A,Spike_D614G,M_I82T
EPI_ISL_2481956	B.1.617.2	2021-05-25	North America / USA / Indiana	NSP4_V167L,Spike_T95I,NSP4_T492I,NS7a_T120I,NSP13_P77L,NSP3_P1469S,NSP12_P323L,Spike_D950N,Spike_A684V,NSP6_T77A,Spike_F157del,NSP3_A488S,NS7b_T40I,NSP14_A394V,Spike_P681R,NSP3_P1228L,NS7a_V71I,N_R203M,NSP16_Q238H,Spike_G142D,NS3_S26L,N_D63G,N_G215C,Spike_R158del,Spike_E156G,Spike_T19R,Spike_T478K,NS7a_V82A,Spike_L452R,NSP12_G671S,N_D377Y,Spike_D614G,M_I82T
EPI_ISL_2482018	B.1.617.2	2021-05-25	North America / USA / California	NSP2_S358A,NS7a_T120I,NSP13_P77L,NSP12_P323L,Spike_D950N,NSP14_P46L,NSP16_M20I,Spike_F157del,NSP2_P129L,NSP4_A446V,Spike_P681R,N_R203M,Spike_G142D,NSP14_S374F,NS3_S26L,NSP3_P822L,N_D63G,NS7a_L116F,Spike_R158del,Spike_E156G,Spike_T19R,Spike_T478K,NS7a_V82A,Spike_L452R,NSP12_G671S,N_D377Y,NSP6_V149A,Spike_D614G,NSP4_L353F,M_I82T
EPI_ISL_2482066	B.1.617.2	2021-05-27	North America / USA / California	NSP4_V167L,NSP4_T492I,NS7a_T120I,NSP13_P77L,NSP3_P1469S,NSP12_P323L,Spike_D950N,NSP6_T77A,NSP3_A1736V,Spike_F157del,NSP3_A488S,NS7b_T40I,NSP14_A394V,Spike_P681R,NSP3_P1228L,NSP3_H1307Y,N_R203M,NSP12_F192V,Spike_G142D,NS3_S26L,N_D63G,N_G215C,Spike_R158del,Spike_E156G,Spike_T19R,Spike_T478K,NS7a_V82A,Spike_L452R,NSP12_G671S,N_D377Y,Spike_D614G,M_I82T
EPI_ISL_2482068	B.1.617.2	2021-05-27	North America / USA / California	NSP4_V167L,NSP1_F143del,N_P142S,NSP1_R124C,Spike_T95I,NSP4_T492I,NS7a_T120I,NSP13_P77L,NSP3_P1469S,NSP12_P323L,Spike_D950N,NSP6_T77A,Spike_F157del,NSP3_A488S,NS7b_T40I,NSP14_A394V,Spike_P681R,NSP3_P1228L,N_R203M,Spike_G142D,NS3_S26L,N_D63G,N_G215C,Spike_R158del,Spike_E156G,Spike_T19R,Spike_T478K,NS7a_V82A,Spike_L452R,NSP1_S142del,NSP2_S36Y,NSP12_G671S,N_D377Y,NSP1_K141del,Spike_D614G,M_I82T
EPI_ISL_2482093	B.1.617.2	2021-05-26	North America / USA / California	NS7a_T120I,NSP13_P77L,NSP12_P323L,NSP2_I389T,Spike_D950N,NSP14_P46L,Spike_F157del,NSP2_P129L,NSP4_A446V,Spike_P681R,N_R203M,Spike_G142D,NS3_S26L,N_D63G,NSP3_P822L,NS7a_L116F,Spike_R158del,Spike_E156G,Spike_T19R,Spike_T478K,NS7a_V82A,Spike_L452R,NSP12_G671S,N_D377Y,NSP6_V149A,Spike_D614G,M_I82T
EPI_ISL_2482106	B.1.617.2	2021-05-27	North America / USA / Arizona	NS7a_T120I,NSP13_P77L,NSP12_P323L,Spike_D950N,Spike_K1191N,Spike_F157del,Spike_A222V,NSP4_A446V,Spike_P681R,N_R203M,Spike_G142D,NS3_S26L,N_D63G,NSP3_P822L,Spike_R158del,Spike_E156G,Spike_T19R,Spike_T478K,NS7a_V82A,Spike_L452R,NSP3_T1022I,NSP6_T181I,NSP13_E365D,NSP12_G671S,N_D377Y,NSP6_V149A,Spike_D614G,NS3_G100V,M_I82T
EPI_ISL_2482112	B.1.617.2	2021-05-28	North America / USA / Texas	NSP4_V167L,NSP4_T492I,NS7a_T120I,NSP13_P77L,NSP3_P1469S,NSP12_P323L,Spike_D950N,NSP6_T77A,Spike_F157del,NSP3_A488S,NS7b_T40I,NSP14_A394V,NSP3_A890V,Spike_P681R,NSP3_P1228L,NSP4_A146S,N_R203M,Spike_G142D,NS3_S26L,N_D63G,N_G215C,Spike_R158del,Spike_E156G,Spike_T19R,Spike_T478K,NS7a_V82A,Spike_L452R,NSP12_G671S,N_D377Y,Spike_D614G,NS3_E239Q,M_I82T
EPI_ISL_2482114	B.1.617.2	2021-05-28	North America / USA / Texas	NSP4_V167L,NSP4_T492I,NS7a_T120I,NSP13_P77L,NSP3_P1469S,NSP12_P323L,Spike_D950N,NSP6_T77A,Spike_F157del,NSP3_A488S,NSP14_K311N,NS7b_T40I,NSP14_A394V,Spike_P681R,NSP3_P1228L,N_R203M,Spike_G142D,NS3_S26L,N_D63G,N_G215C,Spike_R158del,Spike_E156G,Spike_T19R,Spike_T478K,NS7a_V82A,Spike_L452R,NSP12_G671S,N_D377Y,Spike_D614G,NS3_E239Q,M_I82T
EPI_ISL_2482119	B.1.617.2	2021-05-27	North America / USA / Oregon	NS7a_T120I,NSP13_P77L,NSP12_P323L,Spike_D950N,Spike_F157del,Spike_A222V,NSP4_A446V,Spike_P681R,N_R203M,Spike_G142D,NS3_S26L,N_D63G,NSP3_P822L,Spike_R158del,Spike_E156G,Spike_T19R,Spike_T478K,NS7a_V82A,Spike_L452R,NSP6_T181I,NSP12_G671S,N_D377Y,NSP6_V149A,Spike_D614G,Spike_V1264L,M_I82T
EPI_ISL_2482155	B.1.617.2	2021-05-27	North America / USA / Nevada	NS7a_T120I,NSP13_P77L,NSP12_P323L,Spike_D950N,NSP14_P46L,Spike_F157del,NSP2_P129L,NSP4_A446V,Spike_P681R,N_R203M,Spike_G142D,NSP14_S374F,NS3_S26L,NSP3_P822L,N_D63G,NS7a_L116F,Spike_R158del,Spike_E156G,Spike_T19R,Spike_T478K,NS7a_V82A,Spike_L452R,NSP12_G671S,N_D377Y,NSP6_V149A,Spike_D614G,M_I82T
EPI_ISL_2482162	B.1.617.2	2021-05-28	North America / USA / Missouri	NSP4_V167L,NSP4_T492I,NS7a_T120I,NSP13_P77L,NSP3_P1469S,NSP12_P323L,Spike_D950N,NSP6_T77A,Spike_F157del,NSP3_A488S,NS7b_T40I,NSP14_A394V,Spike_P681R,NSP3_P1228L,NSP3_V238L,N_R203M,Spike_G142D,NS3_S26L,N_D63G,N_G215C,Spike_R158del,Spike_E156G,NSP13_I334V,Spike_T19R,Spike_T478K,NS7a_V82A,Spike_L452R,NSP12_G671S,N_D377Y,Spike_D614G,NSP8_Q158H,M_I82T
EPI_ISL_2482168	B.1.617.2	2021-05-28	North America / USA / California	NS7a_T120I,NSP13_P77L,E_V62F,NSP12_P323L,Spike_D950N,NSP14_P46L,Spike_F157del,NSP2_P129L,NSP4_A446V,Spike_P681R,N_R203M,Spike_G142D,NS3_S26L,N_D63G,NSP3_P822L,Spike_L1141W,NS7a_L116F,Spike_R158del,Spike_E156G,Spike_T19R,Spike_T478K,NS7a_V82A,Spike_L452R,N_T49V,NSP12_G671S,N_D377Y,NSP6_V149A,Spike_D614G,M_I82T
EPI_ISL_2482169	B.1.617.2	2021-05-28	North America / USA / California	NS7a_T120I,NSP13_P77L,E_V62F,NSP12_P323L,Spike_D950N,NSP14_P46L,Spike_F157del,NSP2_P129L,NSP4_A446V,Spike_P681R,N_R203M,Spike_G142D,NS3_S26L,N_D63G,NSP3_P822L,Spike_L1141W,NS7a_L116F,Spike_R158del,Spike_E156G,Spike_T19R,Spike_T478K,NS7a_V82A,Spike_L452R,N_T49V,NSP12_G671S,N_D377Y,NSP6_V149A,Spike_D614G,M_I82T
EPI_ISL_2482173	B.1.617.2	2021-05-28	North America / USA / California	NS7a_T120I,NSP13_P77L,NSP12_P323L,NSP2_I389T,Spike_D950N,NSP14_P46L,Spike_F157del,NSP2_P129L,NSP4_A446V,Spike_P681R,Spike_I210del,N_R203M,Spike_G142D,NS3_S26L,N_D63G,NSP3_P822L,NS7a_L116F,Spike_R158del,Spike_E156G,Spike_T19R,Spike_T478K,NS7a_V82A,Spike_L452R,NSP12_G671S,N_D377Y,NSP6_V149A,Spike_D614G,M_I82T
EPI_ISL_2482174	B.1.617.2	2021-05-28	North America / USA / California	NS7a_T120I,NSP13_P77L,NSP12_P323L,NSP2_I389T,Spike_D950N,NSP14_P46L,Spike_F157del,NSP2_P129L,NSP4_A446V,Spike_P681R,Spike_I210del,N_R203M,Spike_G142D,NS3_S26L,N_D63G,NSP3_P822L,NS7a_L116F,Spike_R158del,Spike_E156G,Spike_T19R,Spike_T478K,NS7a_V82A,Spike_L452R,NSP12_G671S,N_D377Y,NSP6_V149A,Spike_D614G,M_I82T
EPI_ISL_2482201	B.1.617.2	2021-05-29	North America / USA / Indiana	NSP4_V167L,NSP4_T492I,NS7a_T120I,NSP13_P77L,NSP3_P1469S,NSP12_P323L,Spike_D950N,NSP6_T77A,Spike_F157del,NSP3_A488S,Spike_S112L,NSP14_A394V,Spike_P681R,NSP3_P1228L,NS7b_T40I,N_R203M,Spike_G142D,NS3_S26L,N_D63G,N_G215C,Spike_R158del,Spike_E156G,Spike_T19R,Spike_T478K,NS7a_V82A,Spike_L452R,NSP12_G671S,N_D377Y,Spike_D614G,NS3_E239Q,M_I82T
EPI_ISL_2482218	B.1.617.2	2021-05-29	North America / USA / Texas	NS7a_T120I,NSP13_P77L,NSP12_P323L,Spike_D950N,Spike_K1191N,Spike_F157del,Spike_A222V,NSP4_A446V,Spike_P681R,N_R203M,Spike_G142D,NS3_S26L,N_D63G,NSP3_P822L,NS8_V99L,Spike_R158del,Spike_E156G,Spike_T19R,Spike_T478K,NS7a_V82A,Spike_L452R,NSP3_T1022I,NSP6_T181I,Spike_D796H,NSP12_G671S,N_D377Y,NSP6_V149A,Spike_D614G,NS3_G100V,M_I82T
EPI_ISL_2482229	B.1.617.2	2021-05-29	North America / USA / Utah	NSP4_V167L,NSP4_T492I,NS7a_T120I,NSP13_P77L,NSP3_P1469S,NSP12_P323L,Spike_D950N,NSP6_T77A,NSP3_A1736V,Spike_F157del,NSP3_A488S,Spike_L5F,NS7b_T40I,NSP14_A394V,Spike_P681R,NSP3_P1228L,N_R203M,NSP12_F192V,Spike_G142D,NS3_S26L,NS3_A31V,N_G215C,N_D63G,NSP4_S209F,Spike_R158del,Spike_E156G,Spike_T19R,Spike_T478K,NS7a_V82A,Spike_L452R,NSP12_G671S,N_D377Y,Spike_D614G,M_I82T
EPI_ISL_2482235	B.1.617.2	2021-05-28	North America / USA / California	NSP2_S358A,NS7a_T120I,NSP13_P77L,NS3_I63T,NSP12_P323L,Spike_D950N,NSP14_P46L,NSP16_M20I,Spike_F157del,NSP2_P129L,NSP4_A446V,Spike_P681R,N_R203M,Spike_G142D,NSP14_S374F,NS3_S26L,NSP3_P822L,N_D63G,NS7a_L116F,Spike_R158del,Spike_E156G,Spike_T19R,Spike_T478K,NS7a_V82A,Spike_L452R,NSP12_G671S,N_D377Y,NSP6_V149A,Spike_D614G,M_I82T
EPI_ISL_2482273	B.1.617.2	2021-05-30	North America / USA / Nevada	NSP4_V167L,NSP4_T492I,NS7a_T120I,NSP13_P77L,NSP3_P1469S,NSP12_P323L,Spike_D950N,NSP6_T77A,NSP3_A1736V,Spike_F157del,NSP3_A488S,NS7b_T40I,NSP14_A394V,Spike_P681R,NSP3_P1228L,N_R203M,NSP12_F192V,Spike_G142D,NS3_S26L,N_D63G,N_G215C,Spike_R158del,Spike_E156G,Spike_T19R,Spike_T478K,NS7a_V82A,Spike_L452R,NSP12_G671S,N_D377Y,Spike_D614G,M_I82T
EPI_ISL_2488893	B.1.617.2	2021-05-09	North America / USA / Colorado	NSP4_V167L,NSP4_T492I,NS7a_T120I,NSP13_P77L,NSP3_P1469S,NSP12_P323L,Spike_D950N,NSP6_T77A,Spike_F157del,NSP3_A488S,Spike_S112L,NSP14_A394V,Spike_P681R,NSP3_P1228L,NS7b_T40I,N_R203M,Spike_G142D,NS3_S26L,N_D63G,N_G215C,NSP4_G309C,Spike_R158del,Spike_E156G,Spike_T19R,Spike_T478K,NS7a_V82A,Spike_L452R,NSP12_G671S,N_D377Y,Spike_D614G,NS3_E239Q,M_I82T
EPI_ISL_2489096	B.1.617.2	2021-05-30	North America / USA / Virginia	NS7a_T120I,NSP13_P77L,NSP15_H234Y,NSP12_P323L,Spike_D950N,NSP3_H1274Y,Spike_F157del,NSP8_A63S,NSP2_P129L,NSP4_A446V,Spike_P681R,N_R203M,N_R385K,NS3_S26L,N_D63G,NSP3_P822L,NSP3_P236S,NS7a_L116F,Spike_R158del,Spike_E156G,Spike_T19R,Spike_T478K,NS7a_V82A,Spike_L452R,NSP12_G671S,N_D377Y,NSP6_V149A,Spike_D614G,M_I82T
EPI_ISL_2489134	B.1.617.2	2021-05-27	North America / USA / Oregon	NS7a_T120I,NSP13_P77L,NSP12_P323L,Spike_D950N,NSP14_P46L,Spike_F157del,NSP2_P129L,NSP4_A446V,Spike_P681R,N_R203M,NS3_S26L,N_D63G,NSP3_P822L,NS7a_L116F,Spike_R158del,Spike_E156G,Spike_T19R,Spike_T478K,NS7a_V82A,Spike_L452R,NSP12_G671S,N_D377Y,NSP6_V149A,Spike_D614G,M_I82T
EPI_ISL_2489185	B.1.617.2	2021-05-30	North America / USA / Florida	NS7a_T120I,NSP13_P77L,NSP12_P323L,Spike_D950N,NSP5_R298S,Spike_F157del,Spike_A222V,NSP4_A446V,Spike_P681R,N_R203M,NS3_S26L,N_D63G,NSP3_P822L,Spike_R158del,Spike_E156G,Spike_T19R,Spike_T478K,NS7a_V82A,Spike_L452R,NSP6_T181I,NSP12_G671S,N_D377Y,NSP6_V149A,NSP4_D144N,Spike_D614G,M_I82T
EPI_ISL_2489298	B.1.617.2	2021-05-28	North America / USA / California	NSP4_V167L,NSP4_T492I,NS7a_T120I,NSP13_P77L,NSP3_P1469S,NSP12_P323L,Spike_D950N,NSP6_T77A,Spike_F157del,NSP3_A488S,Spike_S112L,NSP14_A394V,Spike_P681R,NSP3_P1228L,NS7b_T40I,N_R203M,NS3_S26L,N_D63G,N_G215C,Spike_R158del,Spike_E156G,Spike_T19R,Spike_T478K,NS7a_V82A,Spike_L452R,NSP12_G671S,N_D377Y,Spike_D614G,NS3_E239Q,M_I82T
EPI_ISL_2489646	B.1.617.2	2021-05-27	North America / USA / Indiana	NSP4_V167L,Spike_T95I,NSP4_T492I,NS7a_T120I,NSP13_P77L,NSP3_P1469S,NSP12_P323L,Spike_D950N,NSP6_T77A,Spike_F157del,NSP3_A488S,NS7b_T40I,NSP14_A394V,Spike_P681R,NSP3_P1228L,NS7a_V71I,N_R203M,NSP16_Q238H,NS3_S26L,N_D63G,N_G215C,Spike_R158del,Spike_E156G,Spike_T19R,Spike_T478K,NS7a_V82A,Spike_L452R,NSP12_G671S,N_D377Y,Spike_D614G,M_I82T
EPI_ISL_2489675	B.1.617.2	2021-05-27	North America / USA / Colorado	NSP4_V167L,NSP4_T492I,NS7a_T120I,NSP13_P77L,NSP3_P1469S,NSP12_P323L,Spike_D950N,NSP6_T77A,NSP3_A1736V,Spike_F157del,NSP3_A488S,NS7b_T40I,NSP14_A394V,Spike_P681R,NSP3_P1228L,N_R203M,NSP12_F192V,NS3_S26L,N_D63G,N_G215C,Spike_R158del,Spike_E156G,Spike_T19R,Spike_T478K,NS7a_V82A,Spike_L452R,NSP12_G671S,N_D377Y,Spike_D614G,M_I82T
EPI_ISL_2489684	B.1.617.2	2021-05-27	North America / USA / Indiana	NS7a_T120I,NSP13_P77L,NSP12_P323L,Spike_D950N,Spike_F157del,Spike_A222V,NSP12_R197Q,NSP4_A446V,Spike_P681R,N_R203M,NS3_S26L,N_D63G,NSP3_P822L,Spike_R158del,Spike_E156G,Spike_T19R,Spike_T478K,NS7a_V82A,Spike_L452R,NSP6_T181I,N_K127R,NSP12_G671S,N_D377Y,NSP6_V149A,Spike_D614G,M_I82T
EPI_ISL_2489685	B.1.617.2	2021-05-27	North America / USA / Colorado	NSP4_V167L,NSP4_T492I,NS7a_T120I,NSP13_P77L,NSP3_P1469S,NSP12_P323L,Spike_D950N,NSP6_T77A,NSP3_A1736V,Spike_F157del,NSP3_A488S,NS7b_T40I,NSP14_A394V,Spike_P681R,NSP3_P1228L,N_R203M,NSP12_F192V,NS3_S26L,N_D63G,N_G215C,Spike_R158del,Spike_E156G,Spike_T19R,Spike_T478K,NS7a_V82A,Spike_L452R,NSP12_G671S,N_D377Y,Spike_D614G,Spike_T553I,M_I82T
EPI_ISL_2489688	B.1.617.2	2021-05-27	North America / USA / Colorado	NSP4_V167L,NSP4_T492I,NS7a_T120I,NSP13_P77L,NSP3_P1469S,NSP12_P323L,Spike_D950N,NSP6_T77A,Spike_F157del,NSP3_A488S,Spike_S112L,NSP14_A394V,Spike_P681R,NSP3_P1228L,NS7b_T40I,N_R203M,NS3_S26L,N_D63G,N_G215C,Spike_R158del,Spike_E156G,Spike_T19R,Spike_T478K,NS7a_V82A,Spike_L452R,NSP3_A1570T,NSP12_G671S,N_D377Y,Spike_D614G,NS3_E239Q,NSP3_T936I,M_I82T
EPI_ISL_2489701	B.1.617.2	2021-05-27	North America / USA / California	NSP2_S358A,NS7a_T120I,NSP13_P77L,NSP12_P323L,NSP14_P46L,NSP16_M20I,Spike_F157del,NSP2_P129L,NSP4_A446V,Spike_P681R,N_R203M,NSP14_S374F,NS3_S26L,NSP3_P822L,N_D63G,NS7a_L116F,Spike_R158del,Spike_E156G,Spike_T19R,Spike_T478K,NS7a_V82A,Spike_L452R,NSP12_G671S,N_D377Y,NSP6_V149A,Spike_D614G,M_I82T
EPI_ISL_2489707	B.1.617.2	2021-05-27	North America / USA / California	NS7a_T120I,NSP13_P77L,NSP12_P323L,Spike_D950N,NSP5_P184H,NSP14_P46L,Spike_F157del,NSP2_P129L,NSP4_A446V,Spike_P681R,N_R203M,NS3_S26L,N_D63G,NSP3_P822L,NS7a_L116F,Spike_R158del,Spike_E156G,Spike_T19R,Spike_T478K,NS7a_V82A,Spike_L452R,NSP12_G671S,N_D377Y,NSP6_V149A,Spike_D614G,M_I82T
EPI_ISL_2489711	B.1.617.2	2021-05-27	North America / USA / Illinois	NSP4_V167L,Spike_T95I,NSP4_T492I,NS7a_T120I,NSP13_P77L,NSP3_P1469S,NSP12_P323L,Spike_D950N,NSP6_T77A,Spike_F157del,NSP3_A488S,NS7b_T40I,NSP14_A394V,Spike_P681R,NSP3_P1228L,NS7a_V71I,N_R203M,NSP16_Q238H,NS3_S26L,N_D63G,N_G215C,Spike_R158del,Spike_E156G,Spike_T19R,Spike_T478K,NS7a_V82A,Spike_L452R,NSP12_G671S,N_D377Y,Spike_D614G,M_I82T
EPI_ISL_2489750	B.1.617.2	2021-05-26	North America / USA / Wisconsin	NSP3_E869D,NSP4_V167L,NSP4_T492I,NS7a_T120I,NSP13_P77L,NSP3_P1469S,NSP12_P323L,Spike_D950N,NSP6_T77A,NSP15_I305V,Spike_F157del,NSP3_A488S,Spike_S112L,NSP14_A394V,Spike_P681R,NSP3_P1228L,NS7b_T40I,N_R203M,NS3_S26L,N_D63G,N_G215C,Spike_R158del,Spike_E156G,Spike_T19R,Spike_T478K,NS7a_V82A,Spike_L452R,NSP12_G671S,N_D377Y,Spike_D614G,NS3_E239Q,M_I82T
EPI_ISL_2489761	B.1.617.2	2021-05-26	North America / USA / Florida	NSP3_P1103Q,NSP6_H11Q,NS7a_T120I,NSP1_D139N,NSP12_P323L,Spike_D950N,Spike_F157del,NSP4_F375S,NSP2_P129L,Spike_P681R,N_R203M,NSP15_K259R,NSP2_G265V,NSP4_D217N,NS3_S26L,N_D63G,NSP3_P822L,NS3_V80F,Spike_R158del,Spike_E156G,Spike_T19R,Spike_T478K,NS7a_V82A,Spike_L452R,N_D377Y,Spike_K77T,Spike_D614G,M_I82T
EPI_ISL_2490043	B.1.617.2	2021-05-02	North America / USA / Washington / King County	NSP4_V167L,NSP5_V86I,NSP12_S325I,NSP4_T492I,NS7a_T120I,NSP13_P77L,NSP3_P1469S,NSP12_P323L,Spike_D950N,NSP6_T77A,Spike_F157del,NSP3_A488S,NS7b_T40I,NSP14_A394V,NSP3_P1228L,Spike_P681R,N_R203M,NSP2_K384T,Spike_G142D,NS3_S26L,N_D63G,N_G215C,Spike_R158del,Spike_E156G,Spike_T19R,NSP2_K81N,NSP2_M405I,Spike_T478K,Spike_L452R,NS7a_V82A,NSP12_G671S,N_D377Y,Spike_D614G,NS3_D238Y,M_I82T
EPI_ISL_2496924	B.1.617.2	2021-04-26	North America / USA / California / Contra Costa County	NSP6_H11Q,NS7a_T120I,NSP12_P323L,Spike_D950N,Spike_F157del,NSP4_F375S,NSP14_D496Y,NSP2_P129L,Spike_P681R,N_R203M,NSP15_K259R,NSP4_D217N,NS3_S26L,N_D63G,NSP3_P822L,Spike_R158del,Spike_E156G,Spike_T19R,Spike_T478K,NS7a_V82A,Spike_L452R,N_D377Y,Spike_K77T,Spike_D614G,M_I82T
EPI_ISL_2496933	B.1.617.2	2021-04-25	North America / USA / California / Contra Costa County	NSP4_V167L,NS7a_T39I,NSP4_T492I,NS7a_T120I,NSP13_P77L,NSP3_P1469S,NSP2_T304I,NSP12_P323L,Spike_D950N,NSP6_T77A,Spike_F157del,NSP3_A488S,NS7b_T40I,NSP14_A394V,Spike_P681R,NSP3_P1228L,N_R203M,NS3_S26L,N_D63G,N_G215C,Spike_R158del,Spike_E156G,Spike_T19R,Spike_T478K,NS7a_V82A,Spike_L452R,Spike_A879S,NSP12_G671S,N_D377Y,Spike_D614G,M_I82T
EPI_ISL_2496934	B.1.617.2	2021-05-12	North America / USA / California	NS7a_T120I,NSP13_P77L,NSP12_P323L,Spike_D950N,NSP14_P46L,Spike_F157del,NSP2_P129L,NSP4_A446V,Spike_P681R,N_R203M,NS3_S26L,N_D63G,NSP3_P822L,NS7a_L116F,Spike_R158del,Spike_E156G,Spike_T19R,Spike_T478K,NS7a_V82A,Spike_L452R,NSP12_G671S,N_D377Y,NSP6_V149A,Spike_D614G,M_I82T
EPI_ISL_2496936	B.1.617.2	2021-04-22	North America / USA / California / Contra Costa County	NSP4_V167L,Spike_T95I,NSP4_T492I,NS7a_T120I,NSP13_P77L,NSP3_P1469S,NSP5_V296I,Spike_D950B,NSP12_P323L,NSP6_T77A,Spike_F157del,NSP3_A488S,NS7b_T40I,NSP14_A394V,Spike_P681R,NSP3_P1228L,N_R203M,NS3_S26L,N_D63G,N_G215C,Spike_R158del,Spike_E156G,Spike_T19R,Spike_T478K,NS7a_V82A,Spike_L452R,NSP12_G671S,N_D377Y,Spike_D614G,M_I82T
EPI_ISL_2496938	B.1.617.2	2021-04-19	North America / USA / California / Contra Costa County	NS7a_T120I,NSP13_P77L,NSP15_H234Y,NSP12_P323L,Spike_D950N,NSP3_H1274Y,Spike_F157del,NSP2_P129L,NSP4_A446V,Spike_P681R,N_R203M,N_R385K,NSP12_G44V,NSP3_V1847F,NS3_S26L,N_D63G,NSP3_P822L,NS7a_L116F,Spike_R158del,Spike_E156G,Spike_T19R,Spike_T478K,NS7a_V82A,Spike_L452R,NSP12_G671S,N_D377Y,NSP6_V149A,Spike_D614G,M_I82T
EPI_ISL_2496939	B.1.617.2	2021-04-24	North America / USA / California / Contra Costa County	NSP4_V167L,Spike_T95I,NSP4_T492I,NS7a_T120I,NSP13_P77L,NSP3_P1469S,NSP5_V296I,Spike_D950B,NSP12_P323L,NSP6_T77A,Spike_F157del,NSP3_A488S,NS7b_T40I,NSP14_A394V,Spike_P681R,NSP3_P1228L,N_R203M,NS3_S26L,N_D63G,N_G215C,Spike_R158del,Spike_E156G,Spike_T19R,Spike_T478K,NS7a_V82A,Spike_L452R,NSP12_G671S,N_D377Y,Spike_D614G,M_I82T
EPI_ISL_2496942	B.1.617.2	2021-04-21	North America / USA / California / Contra Costa County	NSP4_V167L,Spike_T95I,NSP4_T492I,NS7a_T120I,NSP13_P77L,NSP3_P1469S,NSP5_V296I,NSP12_P323L,Spike_D950N,NSP6_T77A,Spike_F157del,NSP3_A488S,NS7b_T40I,NSP14_A394V,Spike_P681R,NSP3_P1228L,N_R203M,NS3_S26L,N_D63G,N_G215C,Spike_R158del,Spike_E156G,Spike_T19R,Spike_T478K,NS7a_V82A,Spike_L452R,NSP12_G671S,N_D377Y,Spike_D614G,M_I82T
EPI_ISL_2497677	B.1.617.2	2021-04-16	North America / USA / California / Contra Costa County	NS7a_T120I,NSP13_P77L,E_V62F,Spike_D950B,NSP12_P323L,NSP14_P46L,Spike_F157del,NSP2_P129L,NSP4_A446V,Spike_P681R,N_R203M,NS3_S26L,N_D63G,NSP3_P822L,Spike_L1141W,NS7a_L116F,Spike_R158del,Spike_E156G,Spike_T19R,Spike_T478K,NS7a_V82A,Spike_L452R,NSP12_G671S,N_D377Y,NSP6_V149A,Spike_D614G,M_I82T
EPI_ISL_2497678	B.1.617.2	2021-04-12	North America / USA / California / Contra Costa County	NS7a_T120I,NSP13_P77L,NSP12_P323L,Spike_D950N,Spike_F157del,Spike_A222V,NSP4_M33V,NSP4_A446V,Spike_P681R,N_R203M,NS3_S26L,N_D63G,NSP3_P822L,Spike_R158del,Spike_E156G,Spike_T19R,Spike_T478K,NS7a_V82A,Spike_L452R,NSP4_M324I,NSP6_T181I,NSP12_G671S,N_D377Y,NSP6_V149A,Spike_D614G,NSP9_T24I,M_I82T
EPI_ISL_2497679	B.1.617.2	2021-04-15	North America / USA / California / Contra Costa County	NS7a_T120I,NSP13_P77L,Spike_D950B,NSP12_P323L,Spike_F157del,Spike_A222V,NSP4_M33V,NSP4_A446V,Spike_P681R,N_R203M,NS3_S26L,N_D63G,NSP3_P822L,Spike_R158del,Spike_E156G,Spike_T19R,Spike_T478K,NS7a_V82A,Spike_L452R,NSP4_M324I,NSP6_T181I,NSP12_G671S,N_D377Y,NSP6_V149A,Spike_D614G,NSP9_T24I,M_I82T
EPI_ISL_2500033	B.1.617.2	2021-04-17	North America / USA / California / Santa Clara County	NS7a_T120I,NSP13_P77L,NSP15_H234Y,NSP12_P323L,Spike_D950N,NSP3_H1274Y,Spike_F157del,NSP2_P129L,NSP4_A446V,Spike_P681R,N_R203M,N_R385K,NS3_S26L,N_D63G,NSP3_P822L,NS7a_L116F,Spike_R158del,Spike_E156G,Spike_T19R,Spike_T478K,NS7a_V82A,Spike_L452R,NSP12_G671S,N_D377Y,NSP6_V149A,Spike_D614G,M_I82T
EPI_ISL_2501721	B.1.617.2	2021-05-25	North America / USA / Connecticut / New Haven	NS7a_T120I,NSP13_P77L,NSP12_P323L,Spike_D950N,Spike_F157del,Spike_A222V,NSP12_R197Q,NSP4_A446V,Spike_P681R,N_R203M,NS3_S26L,N_D63G,NSP3_P822L,Spike_R158del,Spike_E156G,Spike_T19R,Spike_T478K,NS7a_V82A,Spike_L452R,NSP6_T181I,N_K127R,NSP12_G671S,N_D377Y,NSP6_V149A,Spike_D614G,M_I82T
EPI_ISL_2501722	B.1.617.2	2021-05-24	North America / USA / Connecticut / New Haven	NS7a_T120I,NSP13_P77L,NSP12_P323L,Spike_D950N,Spike_F157del,Spike_A222V,NSP12_R197Q,NSP4_A446V,Spike_P681R,N_R203M,Spike_G142D,NS3_S26L,N_D63G,NSP3_P822L,Spike_R158del,Spike_E156G,Spike_T19R,Spike_T478K,NS7a_V82A,Spike_L452R,NSP6_T181I,N_K127R,NSP12_G671S,N_D377Y,NSP6_V149A,Spike_D614G,M_I82T
EPI_ISL_2508429	B.1.617.2	2021-05-07	North America / USA / South Carolina / York	NS7a_T120I,NSP13_P77L,NSP12_P323L,Spike_D950N,NSP14_P46L,Spike_F157del,NSP2_P129L,NSP4_A446V,Spike_P681R,N_R203M,NS3_S26L,N_D63G,NSP3_P822L,NS7a_L116F,Spike_R158del,Spike_E156G,Spike_T19R,Spike_T478K,NS7a_V82A,Spike_L452R,NSP12_G671S,N_D377Y,NSP6_V149A,Spike_D614G,M_I82T
EPI_ISL_2508454	B.1.617.2	2021-05-06	North America / USA / South Carolina / Berkeley	NS7a_T120I,NSP13_P77L,NSP12_P323L,Spike_D950N,M_D3H,Spike_F157del,Spike_A222V,NSP12_L638F,NSP4_A446V,Spike_P681R,NS6_K48N,N_R203M,NS3_S26L,N_D63G,NSP3_P822L,Spike_R158del,Spike_E156G,Spike_T19R,Spike_T478K,NS7a_V82A,Spike_L452R,NSP6_T181I,NSP12_G671S,N_D377Y,NSP6_V149A,Spike_D614G,Spike_V1264L,M_I82T
EPI_ISL_2508544	B.1.617.2	2021-05-25	North America / USA / South Carolina / Clarendon	NS7a_T120I,NSP13_P77L,NSP12_P323L,Spike_D950N,NSP14_P46L,NSP12_V330L,Spike_F157del,NSP2_P129L,NSP4_A446V,Spike_P681R,N_R203M,NS3_S26L,N_D63G,NSP3_P822L,NS7a_L116F,Spike_R158del,Spike_E156G,Spike_T19R,Spike_T478K,NS7a_V82A,Spike_L452R,NSP12_G671S,N_D377Y,NSP6_V149A,Spike_D614G,Spike_V1264L,M_I82T
EPI_ISL_2525057	B.1.617.2	2021-05-11	North America / USA / Colorado	NSP4_V167L,NSP4_T492I,NS7a_T120I,NSP13_P77L,NSP3_P1469S,NSP12_P323L,Spike_D950N,NSP6_T77A,Spike_F157del,NSP3_A488S,Spike_S112L,NSP14_A394V,Spike_P681R,NSP3_P1228L,NS7b_T40I,N_R203M,Spike_G142D,NS3_S26L,N_D63G,N_G215C,Spike_R158del,Spike_E156G,Spike_T19R,Spike_T478K,NS7a_V82A,Spike_L452R,NSP12_G671S,N_D377Y,Spike_D614G,NS3_E239Q,M_I82T
EPI_ISL_2525225	B.1.617.2	2021-05-11	North America / USA / Colorado	NSP4_V167L,NSP4_T492I,NS7a_T120I,NSP13_P77L,NSP3_P1469S,NSP12_P323L,Spike_D950N,NSP6_T77A,Spike_F157del,NSP3_A488S,Spike_S112L,NSP14_A394V,Spike_P681R,NSP3_P1228L,NS7b_T40I,N_R203M,Spike_G142D,NS3_S26L,N_D63G,N_G215C,Spike_N501Y,Spike_R158del,Spike_E156G,Spike_T19R,Spike_T478K,NS7a_V82A,Spike_L452R,NSP12_G671S,N_D377Y,Spike_D614G,NS3_E239Q,M_I82T
EPI_ISL_2527978	B.1.617.2	2021-06-04	North America / USA / Florida	NS7a_T120I,NSP13_P77L,NSP12_P323L,Spike_D950N,NSP14_P46L,Spike_F157del,NSP2_P129L,NSP4_A446V,Spike_P681R,N_R203M,NSP14_S374F,NS3_S26L,NSP3_P822L,N_D63G,NSP16_T91M,NS7a_L116F,Spike_R158del,Spike_E156G,Spike_T19R,Spike_T478K,NS7a_V82A,Spike_L452R,NSP12_G671S,N_D377Y,NSP6_V149A,Spike_D614G,M_I82T
EPI_ISL_2528153	B.1.617.2	2021-06-03	North America / USA / Colorado	NSP4_V167L,NSP4_T492I,NS7a_T120I,NSP13_P77L,NSP3_P1469S,NSP12_P323L,Spike_D950N,NSP6_T77A,NSP3_A1736V,Spike_F157del,NSP3_A488S,NS7b_T40I,NSP14_A394V,Spike_P681R,NSP3_P1228L,N_R203M,NSP12_F192V,NS3_S26L,N_D63G,N_G215C,Spike_R158del,Spike_E156G,Spike_T19R,Spike_T478K,NS7a_V82A,Spike_L452R,NSP12_G671S,N_D377Y,Spike_D614G,M_I82T
EPI_ISL_2528159	B.1.617.2	2021-06-04	North America / USA / California	NSP4_V167L,NSP4_T492I,NS7a_T120I,NSP13_P77L,NSP3_P1469S,NSP16_V259I,NSP12_P323L,Spike_D950N,NSP6_T77A,Spike_F157del,NSP3_A488S,Spike_S221L,NS7b_T40I,NSP14_A394V,Spike_P681R,NSP3_P1228L,N_R203M,NS3_S26L,N_D63G,N_G215C,Spike_R158del,Spike_E156G,Spike_T19R,Spike_T478K,NS7a_V82A,Spike_L452R,NSP12_G671S,N_D377Y,Spike_D614G,NS3_E239Q,M_I82T
EPI_ISL_2528161	B.1.617.2	2021-06-04	North America / USA / California	NS7a_T120I,NSP13_P77L,NSP12_P323L,Spike_D950N,NSP14_P46L,Spike_F157del,NSP2_P129L,NSP4_A446V,Spike_P681R,N_R203M,Spike_G142D,NSP14_S374F,NS3_S26L,NSP3_P822L,N_D63G,NS7a_L116F,Spike_R158del,Spike_E156G,Spike_T19R,Spike_T478K,NS7a_V82A,Spike_L452R,NSP12_G671S,N_D377Y,NSP6_V149A,Spike_D614G,NSP2_H208Y,M_I82T
EPI_ISL_2528197	B.1.617.2	2021-06-04	North America / USA / Utah	NSP4_V167L,NSP4_T492I,NS7a_T120I,NSP13_P77L,NSP3_P1469S,NSP12_P323L,Spike_D950N,NSP6_T77A,NSP3_A1736V,Spike_F157del,NSP3_A488S,NS7b_T40I,NSP14_A394V,Spike_P681R,NSP3_P1228L,N_R203M,NSP12_F192V,NS3_S26L,N_D63G,N_G215C,Spike_R158del,Spike_E156G,Spike_T19R,Spike_T478K,NS7a_V82A,Spike_L452R,NSP12_G671S,N_D377Y,Spike_D614G,M_I82T
EPI_ISL_2528205	B.1.617.2	2021-06-04	North America / USA / California	NS7a_T120I,NSP13_P77L,NSP12_P323L,Spike_D950N,NSP5_P184H,NSP14_P46L,Spike_F157del,NSP2_P129L,NSP4_A446V,Spike_P681R,N_R203M,NS3_S26L,N_D63G,NSP3_P822L,NS7a_L116F,Spike_R158del,Spike_E156G,Spike_T19R,Spike_T478K,NS7a_V82A,Spike_L452R,NSP12_G671S,N_D377Y,NSP6_V149A,Spike_D614G,M_I82T
EPI_ISL_2528316	B.1.617.2	2021-06-03	North America / USA / Texas	NS7a_T120I,NSP13_P77L,NSP12_P323L,Spike_D950N,Spike_K1191N,Spike_F157del,Spike_A222V,NSP2_G235S,NSP4_A446V,Spike_P681R,N_R203M,Spike_G142D,NS3_S26L,N_D63G,NSP3_P822L,Spike_R158del,Spike_E156G,Spike_T19R,Spike_T478K,NS7a_V82A,Spike_L452R,NSP3_T1022I,NSP6_T181I,NSP12_G671S,N_D377Y,NSP6_V149A,Spike_D614G,NS3_G100V,M_I82T
EPI_ISL_2528324	B.1.617.2	2021-06-02	North America / USA / Nevada	NS3_G224C,NS7a_T120I,NSP13_P77L,M_S197N,NSP12_P323L,Spike_D950N,Spike_F157del,Spike_A222V,NSP4_A446V,Spike_P681R,N_R203M,NS3_S26L,N_D63G,NSP3_P822L,Spike_R158del,Spike_E156G,Spike_T19R,Spike_T478K,NS7a_V82A,Spike_L452R,NSP6_T181I,NSP12_G671S,N_D377Y,NSP6_V149A,Spike_D614G,M_I82T
EPI_ISL_2528337	B.1.617.2	2021-06-02	North America / USA / California	NS7a_T120I,NSP13_P77L,NSP12_P323L,Spike_D950N,NSP5_P184H,NSP14_P46L,Spike_F157del,NSP2_P129L,NSP4_A446V,Spike_P681R,N_R203M,NS3_S26L,N_D63G,NSP3_P822L,NS7a_L116F,Spike_R158del,Spike_E156G,Spike_T19R,Spike_T478K,NS7a_V82A,Spike_L452R,NSP12_G671S,N_D377Y,NSP6_V149A,Spike_D614G,M_I82T
EPI_ISL_2528444	B.1.617.2	2021-06-03	North America / USA / Texas	NS7a_T120I,NSP13_P77L,NSP12_P323L,Spike_D950N,Spike_F157del,Spike_A222V,NSP4_A446V,Spike_P681R,N_R203M,NS3_S26L,NS8_S67F,NSP3_P822L,N_D63G,Spike_R158del,Spike_E156G,Spike_T19R,Spike_T478K,NS7a_V82A,Spike_L452R,NSP6_T181I,NSP2_G339S,NSP12_G671S,NS7a_P48T,N_D377Y,NSP6_V149A,Spike_D614G,M_I82T
EPI_ISL_2528500	B.1.617.2	2021-06-01	North America / USA / California	NSP6_M52I,NSP2_S358A,NS7a_T120I,NSP13_P77L,NSP12_P323L,Spike_D950N,NSP14_P46L,NSP16_M20I,Spike_F157del,NSP2_P129L,NSP4_A446V,Spike_P681R,N_R203M,NSP14_S374F,NSP3_I1074V,NSP3_P822L,NS3_S26L,N_D63G,NS7a_L116F,Spike_R158del,Spike_E156G,Spike_T19R,Spike_T478K,NS7a_V82A,Spike_L452R,NSP12_G671S,N_D377Y,NSP6_V149A,Spike_D614G,M_I82T
EPI_ISL_2528591	B.1.617.2	2021-06-01	North America / USA / Florida	NSP4_V167L,NSP4_T492I,NS7a_T120I,NSP13_P77L,NS7a_P45L,NSP3_P1469S,NSP12_P323L,Spike_D950N,NSP6_T77A,Spike_F157del,NSP3_A488S,NS7b_T40I,NSP14_A394V,NSP3_P1228L,Spike_P681R,NSP12_K263R,N_R203M,NS3_S26L,N_D63G,N_G215C,Spike_R158del,Spike_E156G,Spike_T19R,NSP2_K81N,Spike_T478K,NS7a_V82A,Spike_L452R,NSP12_G671S,N_D377Y,Spike_D614G,M_I82T
EPI_ISL_2528644	B.1.617.2	2021-06-01	North America / USA / New Jersey	NS7a_T120I,NSP13_P77L,NSP15_H234Y,NSP12_P323L,Spike_F157del,NSP2_P129L,NSP4_A446V,Spike_P681R,N_R203M,N_R385K,NS3_S26L,N_D63G,NSP3_P822L,NS7a_L116F,Spike_R158del,Spike_E156G,Spike_T19R,Spike_T478K,NS7a_V82A,Spike_L452R,NSP12_G671S,N_D377Y,NSP6_V149A,Spike_D614G,M_I82T
EPI_ISL_2528764	B.1.617.2	2021-06-01	North America / USA / Texas	NSP4_V167L,Spike_T95I,NSP4_T492I,NS7a_T120I,NSP13_P77L,NSP3_P1469S,NSP12_P323L,Spike_D950N,NSP6_T77A,Spike_F157del,NSP3_A488S,NS7b_T40I,NSP14_A394V,Spike_P681R,NSP3_P1228L,N_R203M,NS3_S26L,N_D63G,N_G215C,Spike_R158del,Spike_E156G,Spike_T19R,Spike_T478K,NS7a_V82A,Spike_L452R,NSP12_G671S,N_D377Y,Spike_D614G,NSP3_P74S,M_I82T
EPI_ISL_2528772	B.1.617.2	2021-06-02	North America / USA / California	NSP6_H11Q,NS7a_T120I,NSP12_P323L,Spike_D950N,Spike_F157del,NSP4_F375S,NSP3_P125S,NSP2_P129L,Spike_P681R,N_R203M,NSP15_K259R,NSP4_D217N,NS3_S26L,N_D63G,NSP3_P822L,Spike_R158del,Spike_E156G,Spike_T19R,Spike_T478K,NS7a_V82A,Spike_L452R,N_D377Y,Spike_K77T,Spike_D614G,M_I82T
EPI_ISL_2528793	B.1.617.2	2021-06-02	North America / USA / Colorado	NSP4_V167L,NSP4_T492I,NS7a_T120I,NSP13_P77L,NSP3_P1469S,NSP3_V473I,NSP12_P323L,Spike_D950N,NSP6_T77A,NSP3_A1736V,NSP15_Q187R,Spike_F157del,NSP3_A488S,NS7b_T40I,NSP14_A394V,Spike_P681R,NSP3_P1228L,N_R203M,NSP12_F192V,NS3_S26L,N_D63G,N_G215C,Spike_R158del,Spike_E156G,Spike_T19R,Spike_T478K,NS7a_V82A,Spike_L452R,NSP12_G671S,N_D377Y,Spike_D614G,M_I82T
EPI_ISL_2528925	B.1.617.2	2021-06-01	North America / USA / Florida	NS7a_T120I,NSP13_P77L,NSP12_P323L,Spike_D950N,Spike_F157del,Spike_A222V,NSP4_A446V,Spike_P681R,NS6_K48N,N_R203M,NS3_S26L,N_D63G,NSP3_P822L,Spike_R158del,Spike_E156G,Spike_T19R,Spike_T478K,NS7a_V82A,Spike_L452R,NSP6_T181I,NSP12_G671S,N_D377Y,NSP6_V149A,Spike_D614G,Spike_V1264L,M_I82T
EPI_ISL_2528937	B.1.617.2	2021-06-01	North America / USA / Colorado	NSP4_V167L,NSP4_T492I,NS7a_T120I,NSP13_P77L,NSP3_P1469S,M_A2S,NSP12_P323L,Spike_D950N,NSP6_T77A,NSP3_A1736V,Spike_F157del,NSP3_A488S,NS7b_T40I,NSP14_A394V,Spike_P681R,NSP3_P1228L,N_R203M,NSP12_F192V,NS3_S26L,N_D63G,N_G215C,Spike_R158del,Spike_E156G,Spike_T19R,Spike_T478K,NS7a_V82A,Spike_L452R,NSP12_G671S,N_D377Y,Spike_D614G,M_I82T
EPI_ISL_2535879	B.1.617.2	2021-05-14	North America / USA / Kansas	NSP4_V167L,NSP4_T492I,NS7a_T120I,NSP13_P77L,NSP3_P1469S,NSP12_P323L,Spike_D950N,NSP6_T77A,NS3_L106F,N_E253D,Spike_F157del,NSP3_A488S,NS7b_T40I,NSP14_A394V,Spike_P681R,NSP3_P1228L,N_R203M,NS3_S26L,N_D63G,N_G215C,Spike_R158del,Spike_E156G,NSP13_I334V,Spike_T19R,Spike_T478K,NS7a_V82A,Spike_L452R,NSP12_G671S,N_D377Y,Spike_D614G,M_I82T
EPI_ISL_2537240	B.1.617.2	2021-05-30	North America / USA / Colorado	NSP4_V167L,NSP4_T492I,NS7a_T120I,NSP13_P77L,NSP3_P1469S,NSP12_P323L,Spike_D950N,NSP6_T77A,Spike_F157del,E_V5I,NSP3_A488S,Spike_S112L,NSP14_A394V,Spike_P681R,NSP3_P1228L,NS7b_T40I,N_R203M,NS3_S26L,N_D63G,N_G215C,Spike_R158del,Spike_E156G,Spike_T19R,Spike_T478K,NS7a_V82A,Spike_L452R,NSP12_G671S,N_D377Y,Spike_D614G,NS3_E239Q,M_I82T
EPI_ISL_2537262	B.1.617.2	2021-06-02	North America / USA / Tennessee	Spike_K854N,NS7a_T120I,NSP13_P77L,NS3_V29L,NS3_Q218Y,NSP12_P323L,Spike_D950N,NSP14_P46L,NS3_D27del,Spike_F157del,NSP2_P129L,NSP4_A446V,Spike_P681R,N_R203M,N_D63G,NSP3_P822L,Spike_Q493E,NS7a_L116F,Spike_R158del,Spike_E156G,Spike_T19R,Spike_T478K,NS3_F28del,Spike_L452R,NS3_P240S,NS7a_V82A,NSP12_G671S,N_D377Y,NSP6_V149A,Spike_D614G,NS3_S26del,NS8_Q29L,M_I82T
EPI_ISL_2544786	B.1.617.2	2021-05-17	North America / USA / Maryland / MDH	NSP4_V167L,Spike_T95I,NSP4_T492I,NS7a_T120I,NSP3_I580V,NSP13_P77L,NSP3_P1469S,NSP12_P323L,Spike_D950N,NSP6_L37F,NSP6_T77A,Spike_F157del,NSP3_A488S,NSP2_G221V,NS7b_T40I,NSP14_A394V,Spike_P681R,NSP3_P1228L,N_R203M,Spike_G142D,NS3_S26L,N_D63G,N_G215C,Spike_R158del,Spike_E156G,Spike_T19R,Spike_T478K,NS7a_V82A,Spike_L452R,NSP12_G671S,N_D377Y,Spike_D614G,M_I82T
EPI_ISL_2544797	B.1.617.2	2021-05-19	North America / USA / Maryland / MDH	NSP3_P1103Q,NSP6_H11Q,NS7a_T120I,NSP12_P323L,Spike_D950N,Spike_F157del,NSP4_F375S,NSP2_P129L,Spike_G181V,Spike_P681R,N_R203M,NSP15_K259R,Spike_G142D,NSP4_D217N,NS3_S26L,N_D63G,NSP3_P822L,Spike_R158del,Spike_E156G,Spike_T19R,Spike_T478K,NS7a_V82A,Spike_L452R,N_D377Y,Spike_K77T,NSP3_G252C,Spike_D614G,M_I82T
EPI_ISL_2550407	B.1.617.2	2021-05-23	North America / USA / Colorado	NSP4_V167L,NSP4_T492I,NS7a_T120I,NSP13_P77L,NSP3_P1469S,NSP12_P323L,Spike_D950N,NSP6_T77A,Spike_F157del,NSP3_A488S,Spike_S112L,NSP14_A394V,Spike_P681R,NSP3_P1228L,NS7b_T40I,N_R203M,Spike_G142D,NS3_S26L,N_D63G,N_G215C,Spike_R158del,Spike_E156G,Spike_T19R,Spike_T478K,NS7a_V82A,Spike_L452R,NSP12_G671S,N_D377Y,Spike_D614G,NS3_E239Q,NSP3_T725I,M_I82T
EPI_ISL_2550778	B.1.617.2	2021-05-24	North America / USA / Maryland / MDH	NSP3_P1103Q,NSP6_H11Q,NS7a_T120I,NSP13_F291C,NSP12_P323L,Spike_D950N,Spike_F157del,NSP4_F375S,NSP2_P129L,Spike_G181V,Spike_P681R,Spike_A653V,N_R203M,NSP15_K259R,Spike_G142D,NSP4_D217N,NS3_S26L,N_D63G,NSP3_P822L,Spike_R158del,Spike_E156G,Spike_T19R,Spike_T478K,NS7a_V82A,Spike_L452R,N_D377Y,Spike_K77T,NSP3_G252C,Spike_D614G,E_V49L,M_I82T
EPI_ISL_2557130	B.1.617.2	2021-06-01	North America / USA / New Jersey	NSP4_V167L,NSP16_D269E,NSP4_T492I,NS7a_T120I,NSP13_P77L,NSP3_P1469S,NSP12_P323L,Spike_D950N,NSP6_T77A,Spike_F157del,NSP3_A488S,NS7b_T40I,NSP14_A394V,NSP3_P1228L,Spike_P681R,N_R203M,Spike_G142D,NS3_S26L,N_D63G,N_G215C,Spike_R158del,Spike_E156G,Spike_T19R,NSP2_K81N,Spike_T478K,NS7a_V82A,Spike_L452R,Spike_A879S,NSP12_G671S,N_D377Y,Spike_D614G,M_I82T
EPI_ISL_2557132	B.1.617.2	2021-05-29	North America / USA / New Jersey	NS7a_T120I,NSP13_P77L,NSP12_P323L,Spike_D950N,NS7b_E39stop,Spike_F157del,Spike_A222V,NSP4_A446V,Spike_P681R,N_R203M,Spike_G142D,NS3_S26L,N_D63G,NSP3_P822L,NSP16_T91M,Spike_R158del,Spike_E156G,Spike_T19R,Spike_T478K,NS7a_V82A,Spike_L452R,NSP6_T181I,NSP12_G671S,N_D377Y,NSP6_V149A,Spike_D614G,Spike_S680F,NS3_H78Y,M_I82T
EPI_ISL_2557616	B.1.617.2	2021-05-29	North America / USA / California	NSP2_S358A,Spike_T95I,NS7a_T120I,NSP13_P77L,NSP12_P323L,Spike_D950N,NSP14_P46L,NSP16_M20I,Spike_F157del,NSP2_P129L,NSP4_A446V,Spike_P681R,N_R203M,NSP14_S374F,NS3_S26L,NSP3_P822L,N_D63G,NS7a_L116F,Spike_R158del,Spike_E156G,Spike_T19R,Spike_T478K,NS7a_V82A,Spike_L452R,NSP12_G671S,N_D377Y,NSP6_V149A,Spike_D614G,M_I82T
EPI_ISL_2597685	B.1.617.2	2021-05-15	North America / USA / Pennsylvania / SE Pennsylvania	NS7a_T120I,NSP13_P77L,NSP15_H234Y,NSP12_P323L,Spike_D950N,NSP3_H1274Y,Spike_F157del,NSP2_P129L,NSP4_A446V,Spike_P681R,NSP12_T319I,N_R203M,N_R385K,NS3_S26L,N_D63G,NSP3_P822L,NS7a_L116F,Spike_R158del,Spike_E156G,Spike_T19R,Spike_T478K,NS7a_V82A,Spike_L452R,N_T362I,NSP12_G671S,N_D377Y,NSP6_V149A,Spike_D614G,M_I82T
EPI_ISL_2597688	B.1.617.2	2021-05-15	North America / USA / Pennsylvania / SE Pennsylvania	NS7a_T120I,NSP13_P77L,Spike_E583D,NSP15_H234Y,NSP12_P323L,Spike_D950N,NSP3_H1274Y,Spike_F157del,NSP2_P129L,NSP4_A446V,Spike_P681R,NSP9_D50Y,NSP12_T319I,N_R203M,N_R385K,NS3_S26L,N_D63G,NSP3_P822L,NS7a_L116F,Spike_R158del,Spike_E156G,Spike_T19R,NS7a_V82A,Spike_L452R,N_T362I,NSP12_G671S,N_D377Y,NSP6_V149A,Spike_D614G,M_I82T
EPI_ISL_2598023	B.1.617.2	2021-05-23	North America / USA / Maryland / MDH	NSP4_V167L,Spike_T95I,NSP4_T492I,NS7a_T120I,NSP13_P77L,NSP3_P1469S,NSP12_P323L,NSP4_Y25H,Spike_D950N,NSP6_T77A,Spike_F157del,NSP3_A488S,NS7b_T40I,NSP14_A394V,Spike_P681R,NSP3_P1228L,N_R203M,Spike_G142D,NS3_S26L,N_D63G,N_G215C,Spike_R158del,Spike_E156G,Spike_T19R,Spike_T478K,NS7a_V82A,Spike_L452R,NSP12_G671S,N_D377Y,Spike_D614G,M_I82T
EPI_ISL_2598060	B.1.617.2	2021-05-19	North America / USA / Maryland / MDH	NSP4_V167L,Spike_T95I,NSP4_T492I,NS7a_T120I,NSP13_P77L,NSP3_P1469S,NSP12_P323L,Spike_D950N,NS3_A110S,NSP6_T77A,Spike_F157del,NSP3_A488S,NS7b_T40I,NSP14_A394V,Spike_P681R,NSP3_P1228L,N_R203M,Spike_G142D,NS3_S26L,N_D63G,N_G215C,Spike_R158del,Spike_E156G,Spike_T19R,Spike_T478K,NS7a_V82A,Spike_L452R,NSP12_G671S,N_D377Y,Spike_D614G,NSP3_S1230F,M_I82T
EPI_ISL_2598066	B.1.617.2	2021-05-28	North America / USA / Maryland / MDH	NSP4_V167L,Spike_T95I,NSP4_T492I,NS7a_T120I,NSP13_P77L,NSP3_P1469S,NSP12_P323L,Spike_D950N,NS3_A110S,NSP6_T77A,Spike_F157del,NSP3_A488S,NS7b_T40I,NSP14_A394V,Spike_P681R,NSP3_P1228L,N_R203M,Spike_G142D,NS3_S26L,N_D63G,N_G215C,Spike_R158del,Spike_E156G,Spike_T19R,Spike_T478K,NS7a_V82A,Spike_L452R,NSP12_G671S,N_D377Y,Spike_D614G,NSP3_S1230F,M_I82T
EPI_ISL_2598073	B.1.617.2	2021-06-08	North America / USA / Maryland / MDH	NSP3_P1103Q,NSP6_H11Q,NS7a_T120I,NSP12_P323L,Spike_D950N,NS3_L106F,Spike_F157del,NSP4_F375S,NSP2_P129L,Spike_G181V,Spike_P681R,N_R203M,NSP15_K259R,Spike_G142D,NSP4_D217N,NS3_S26L,N_D63G,NSP3_P822L,Spike_R158del,Spike_E156G,Spike_T19R,Spike_T478K,NS7a_V82A,Spike_L452R,N_D377Y,Spike_K77T,Spike_D614G,M_I82T
EPI_ISL_2598216	B.1.617.2	2021-05-30	North America / USA / Illinois / Vermilion	NSP4_V167L,Spike_T95I,NSP4_T492I,NSP3_V635I,NS7a_T120I,NSP13_P77L,NSP3_P1469S,NSP12_P323L,Spike_D950N,NSP6_T77A,NSP1_L4F,Spike_F157del,NSP3_A488S,NS3_Q57H,NS7b_T40I,NSP14_A394V,Spike_P681R,NSP3_P1228L,NS7a_V71I,N_R203M,NSP16_Q238H,NS3_S26L,N_D63G,N_G215C,NS3_F43L,Spike_R158del,Spike_E156G,Spike_T19R,Spike_T478K,NS7a_V82A,Spike_L452R,NSP12_G671S,N_D377Y,Spike_D614G,M_I82T
EPI_ISL_2598863	B.1.617.2	2021-05-12	North America / USA / Florida	NS7a_T120I,NSP13_P77L,NS6_Q56R,NSP14_Y494H,NSP12_P323L,Spike_D950N,NSP3_T724I,Spike_F157del,Spike_A222V,NSP4_A446V,Spike_P681R,N_R203M,NS3_S26L,N_D63G,NSP3_P822L,Spike_R158del,Spike_E156G,Spike_T19R,Spike_T478K,NS7a_V82A,Spike_L452R,NSP6_T181I,NSP12_G671S,N_D377Y,NSP6_V149A,Spike_D614G,M_I82T
EPI_ISL_2598917	B.1.617.2	2021-05-10	North America / USA / Texas	NSP4_V167L,NSP4_T492I,NS7a_T120I,NSP13_P77L,NSP3_P1469S,NSP12_P323L,Spike_D950N,NSP6_T77A,Spike_F157del,NSP3_A488S,NS7b_T40I,NSP14_A394V,Spike_P681R,NSP3_P1228L,N_R203M,NS3_S26L,NS8_S67F,N_G215C,N_D63G,Spike_R158del,Spike_E156G,Spike_T19R,Spike_T478K,NS7a_V82A,Spike_L452R,NSP12_G671S,N_D377Y,Spike_D614G,NS3_E239Q,M_I82T
EPI_ISL_2599267	B.1.617.2	2021-05-12	North America / USA / Florida	NS7a_T120I,NSP13_P77L,NSP12_P323L,Spike_D950N,M_D3H,Spike_F157del,Spike_A222V,NSP4_A446V,Spike_P681R,NS6_K48N,N_R203M,NS3_S26L,N_D63G,NSP3_P822L,Spike_R158del,Spike_E156G,Spike_T19R,Spike_T478K,NS7a_V82A,Spike_L452R,NSP6_T181I,NSP12_G671S,N_D377Y,Spike_A1087S,NSP6_V149A,Spike_D614G,Spike_V1264L,M_I82T
EPI_ISL_2599575	B.1.617.2	2021-05-15	North America / USA / California	NSP4_V167L,Spike_T95I,NSP4_T492I,NS7a_T120I,NSP13_P77L,NSP3_P1469S,NSP12_P323L,Spike_D950N,NSP6_T77A,Spike_F157del,NSP3_A488S,NS7b_T40I,NSP14_A394V,Spike_P681R,NSP3_P1228L,N_R203M,NSP6_C221F,NS3_S26L,N_D63G,N_G215C,Spike_R158del,Spike_E156G,Spike_T19R,Spike_T478K,NS7a_V82A,Spike_L452R,NSP12_G671S,N_D377Y,Spike_D614G,M_I82T
EPI_ISL_2600023	B.1.617.2	2021-03-31	North America / USA / New Jersey	NSP3_P1103Q,NSP6_H11Q,NSP3_P1200S,NS7a_T120I,NSP12_P323L,Spike_D950N,Spike_F157del,NSP4_F375S,NSP2_P129L,Spike_P681R,N_R203M,NSP15_K259R,Spike_G142D,NSP4_D217N,NS3_S26L,N_D63G,NSP3_P822L,Spike_R158del,Spike_E156G,Spike_T19R,Spike_T478K,NS7a_V82A,Spike_L452R,N_D377Y,Spike_K77T,Spike_D614G,NSP12_T293I,M_I82T
EPI_ISL_2603202	B.1.617.2	2021-05-21	North America / USA / Virginia	NSP6_H11Q,NS7a_T120I,NSP12_P323L,Spike_D950N,Spike_F157del,NSP4_F375S,NSP2_P129L,Spike_P681R,N_R203M,NSP15_K259R,NSP4_D217N,NS3_S26L,N_D63G,NSP3_P822L,Spike_R158del,Spike_E156G,Spike_T19R,Spike_T478K,NS7a_V82A,Spike_L452R,N_D377Y,Spike_K77T,Spike_D614G,M_I82T
EPI_ISL_2603349	B.1.617.2	2021-06-01	North America / USA / Virginia	NSP6_H11Q,NS7a_T120I,NSP12_P323L,Spike_D950N,NSP3_E680K,Spike_F157del,NSP4_F375S,N_A381T,NSP2_P129L,Spike_P681R,N_R203M,NSP15_K259R,NSP4_D217N,NS3_S26L,N_D63G,NSP3_P822L,Spike_R158del,Spike_E156G,Spike_T19R,Spike_T478K,NS7a_V82A,Spike_L452R,N_D377Y,Spike_K77T,Spike_D614G,M_I82T
EPI_ISL_2611178	B.1.617.2	2021-06-02	North America / USA / Florida	NSP4_V167L,NSP4_T492I,NS7a_T120I,NSP13_P77L,NSP3_P1469S,NSP12_P323L,Spike_D950N,NSP6_T77A,Spike_F157del,NSP3_A488S,NS7b_T40I,NSP14_A394V,Spike_P681R,NSP3_P1228L,Spike_G142D,NS3_S26L,N_D63G,Spike_R158del,Spike_E156G,Spike_T19R,Spike_T478K,NS7a_V82A,Spike_L452R,N_T205I,NSP12_G671S,N_D377Y,N_M234I,Spike_D614G,NSP6_I162V,M_I82T
EPI_ISL_2611181	B.1.617.2	2021-06-02	North America / USA / Florida	NSP3_E815D,NS7a_T120I,NSP13_P77L,NSP12_P323L,Spike_D950N,Spike_V289I,Spike_F157del,N_G18V,Spike_A222V,NSP4_A446V,Spike_P681R,N_R203M,Spike_G142D,NS3_S26L,N_D63G,NSP3_P822L,Spike_R158del,Spike_E156G,Spike_T19R,Spike_T478K,NS7a_V82A,Spike_L452R,NSP6_T181I,NSP12_G671S,N_D377Y,NSP6_V149A,Spike_D614G,M_I82T
EPI_ISL_2611197	B.1.617.2	2021-06-01	North America / USA / Florida	NSP3_E815D,NS7a_T120I,NSP13_P77L,NSP12_P323L,Spike_D950N,Spike_V289I,Spike_F157del,N_G18V,Spike_A222V,NSP4_A446V,Spike_P681R,N_R203M,Spike_G142D,NS3_S26L,N_D63G,NSP3_P822L,Spike_R158del,Spike_E156G,Spike_T19R,Spike_T478K,NS7a_V82A,Spike_L452R,NSP6_T181I,NSP3_K1804N,NSP12_G671S,N_D377Y,NSP6_V149A,Spike_D614G,M_I82T
EPI_ISL_2611204	B.1.617.2	2021-06-03	North America / USA / Florida	NSP4_V167L,NSP4_T492I,NS7a_T120I,NSP13_P77L,NSP3_P1469S,NSP12_P323L,Spike_D950N,NSP6_T77A,Spike_F157del,NSP3_A488S,Spike_S112L,NSP14_A394V,Spike_P681R,NSP3_P1228L,NS7b_T40I,N_R203M,Spike_G142D,NS3_S26L,N_D63G,N_G215C,Spike_R158del,Spike_E156G,Spike_T19R,Spike_T478K,NS7a_V82A,Spike_L452R,NSP12_G671S,N_D377Y,Spike_D614G,NS3_E239Q,M_I82T
EPI_ISL_2611214	B.1.617.2	2021-06-03	North America / USA / Florida	NSP4_V167L,NSP4_T492I,NS7a_T120I,NSP13_P77L,NSP3_P1469S,NSP12_P323L,Spike_D950N,NSP6_T77A,Spike_F157del,NSP3_A488S,Spike_S112L,NSP14_A394V,Spike_P681R,NSP3_P1228L,NS7b_T40I,N_R203M,Spike_G142D,NS3_S26L,N_D63G,N_G215C,NSP12_K267N,Spike_R158del,Spike_E156G,Spike_T19R,Spike_T478K,NS7a_V82A,Spike_L452R,NSP12_G671S,N_D377Y,Spike_D614G,NS3_E239Q,M_I82T
EPI_ISL_2611224	B.1.617.2	2021-06-03	North America / USA / Florida	NSP4_V167L,Spike_T95I,NSP15_Q19H,NSP4_T492I,NS7a_T120I,NSP13_P77L,NSP3_P1469S,NSP12_P323L,Spike_D950N,NSP6_T77A,Spike_F157del,NSP3_A488S,NSP2_R27C,NS7b_T40I,NSP14_A394V,Spike_P681R,NSP3_P1228L,N_R203M,Spike_G142D,NS3_S26L,N_D63G,N_G215C,Spike_R158del,Spike_E156G,Spike_T19R,Spike_T478K,NS7a_V82A,Spike_L452R,NSP12_G671S,N_D377Y,Spike_D614G,M_I82T
EPI_ISL_2611228	B.1.617.2	2021-06-03	North America / USA / Florida	NSP3_P1103Q,NSP6_H11Q,NS7a_T120I,NSP12_P323L,Spike_D950N,Spike_F157del,NSP4_F375S,Spike_P809S,NSP2_P129L,Spike_P681R,N_E367D,N_R203M,NSP15_K259R,Spike_G142D,NSP4_D217N,NS3_S26L,N_D63G,NSP3_P822L,Spike_R158del,Spike_E156G,Spike_T19R,Spike_T478K,NS7a_V82A,Spike_L452R,N_D377Y,Spike_K77T,Spike_D614G,M_I82T
EPI_ISL_2611299	B.1.617.2	2021-05-31	North America / USA / Florida	NSP4_V167L,NSP4_T492I,NS7a_T120I,NSP13_P77L,NSP3_P1469S,NSP12_P323L,Spike_D950N,NSP6_T77A,Spike_F157del,NSP3_A488S,NS7b_T40I,NSP14_A394V,Spike_P681R,NSP3_P1228L,N_R203M,Spike_G142D,NS3_S26L,N_D63G,N_G215C,NSP3_A85V,Spike_R158del,Spike_E156G,NSP13_I334V,Spike_T19R,Spike_T478K,NS7a_V82A,Spike_L452R,NSP12_G671S,N_D377Y,Spike_D614G,M_I82T
EPI_ISL_2611307	B.1.617.2	2021-06-03	North America / USA / Massachusetts	NS7a_T120I,NSP13_P77L,NSP12_P323L,Spike_D950N,NSP3_T275A,Spike_F157del,Spike_A222V,NSP4_A446V,Spike_P681R,NSP9_P83H,N_R203M,Spike_G142D,NS3_S26L,N_D63G,NSP3_P822L,Spike_R158del,Spike_E156G,NSP3_V1173I,Spike_T19R,Spike_T478K,NS7a_V82A,Spike_L452R,NSP6_T181I,NSP12_G671S,N_D377Y,NSP6_V149A,Spike_D614G,M_I82T
EPI_ISL_2611320	B.1.617.2	2021-06-04	North America / USA / Alabama	NSP4_V167L,Spike_T95I,NSP4_T492I,NS7a_T120I,NSP13_P77L,NSP3_P1469S,NSP12_P323L,Spike_D950N,NSP6_T77A,Spike_F157del,NSP3_A488S,NS7b_T40I,NSP14_A394V,Spike_P681R,NSP3_P1228L,NS7a_V71I,N_R203M,NSP16_Q238H,Spike_G142D,NS3_S26L,N_D63G,N_G215C,NS3_T217I,Spike_R158del,Spike_E156G,Spike_T19R,Spike_T478K,NS7a_V82A,Spike_L452R,NS8_W45stop,NSP12_G671S,N_D377Y,Spike_D614G,M_I82T
EPI_ISL_2611333	B.1.617.2	2021-06-04	North America / USA / Florida	NSP3_P1103Q,NSP6_H11Q,NS7a_T120I,NSP12_P323L,Spike_D950N,Spike_F157del,NSP4_F375S,NSP2_P129L,Spike_P681R,N_R203M,NSP15_K259R,Spike_G142D,NSP4_D217N,NS3_S26L,N_D63G,NSP3_P822L,Spike_R158del,Spike_E156G,Spike_T19R,Spike_T478K,NS7a_V82A,Spike_L452R,N_D377Y,Spike_K77T,Spike_D614G,M_I82T
EPI_ISL_2611337	B.1.617.2	2021-06-05	North America / USA / Florida	NSP4_V167L,NSP4_T492I,NS7a_T120I,NSP13_P77L,N_S327L,NSP3_P1469S,NSP12_P323L,Spike_D950N,NSP6_T77A,Spike_F157del,NSP3_A488S,NS7b_T40I,NSP14_A394V,Spike_P681R,NSP3_P1228L,N_R203M,Spike_G142D,NS3_S26L,N_D63G,N_G215C,Spike_R158del,Spike_E156G,Spike_T19R,Spike_T478K,NS7a_V82A,Spike_L452R,NSP12_G671S,N_D377Y,Spike_D614G,M_I82T
EPI_ISL_2611362	B.1.617.2	2021-06-04	North America / USA / Florida	NSP4_V167L,Spike_T95I,NSP4_T492I,NS7a_T120I,NSP13_P77L,NSP3_P1469S,NSP12_P323L,Spike_D950N,NSP6_T77A,NSP14_A323S,Spike_F157del,NSP3_A488S,NS7b_T40I,NSP14_A394V,Spike_P681R,NSP3_P1228L,N_R203M,Spike_G142D,NS3_S26L,N_D63G,N_G215C,NSP4_A92V,Spike_R158del,Spike_E156G,Spike_T19R,Spike_T478K,NS7a_V82A,Spike_L452R,NSP12_G671S,N_D377Y,Spike_D614G,M_I82T
EPI_ISL_2611370	B.1.617.2	2021-06-06	North America / USA / Florida	NSP4_V167L,Spike_T95I,NSP4_T492I,NS7a_T120I,NSP13_P77L,NSP3_P1469S,NSP12_P323L,Spike_D950N,NSP6_T77A,Spike_F157del,NSP3_A488S,NS7b_T40I,NSP14_A394V,Spike_P681R,NSP3_P1228L,NS7a_V71I,N_R203M,NSP16_Q238H,Spike_G142D,NS3_S26L,N_D63G,N_G215C,Spike_R158del,Spike_E156G,Spike_T19R,Spike_T478K,NS7a_V82A,Spike_L452R,NSP12_G671S,N_D377Y,Spike_D614G,M_I82T
EPI_ISL_2611399	B.1.617.2	2021-06-07	North America / USA / Georgia	NSP4_V167L,Spike_T95I,NSP4_T492I,NS7a_T120I,NSP13_P77L,NSP3_P1469S,NSP12_P323L,Spike_D950N,NSP6_T77A,Spike_F157del,NSP3_A488S,NS7b_T40I,NSP14_A394V,Spike_P681R,NSP3_P1228L,NS7a_V71I,N_R203M,NSP16_Q238H,Spike_G142D,NS3_S26L,N_D63G,N_G215C,Spike_R158del,Spike_E156G,Spike_T19R,NSP13_Q281E,Spike_T478K,NS7a_V82A,Spike_L452R,NSP12_G671S,N_D377Y,Spike_D614G,M_I82T
EPI_ISL_2611426	B.1.617.2	2021-06-07	North America / USA / Florida	NS3_G224C,NS7a_T120I,NSP13_P77L,M_S197N,NSP12_P323L,Spike_D950N,Spike_F157del,Spike_A222V,NSP4_A446V,Spike_P681R,N_R203M,Spike_G142D,NS3_S26L,N_D63G,NSP3_P822L,Spike_R158del,Spike_E156G,Spike_T19R,Spike_T478K,NS7a_V82A,Spike_L452R,NSP6_T181I,NSP12_G671S,N_D377Y,NSP6_V149A,Spike_D614G,N_T334I,M_I82T
EPI_ISL_2611464	B.1.617.2	2021-05-30	North America / USA / New Jersey	NSP4_V167L,Spike_T95I,NSP4_T492I,NS7a_T120I,NSP13_P77L,NSP3_P1469S,NSP12_P323L,Spike_D950N,NS8_S67del,NSP6_T77A,NSP14_A323S,NS8_K68E,Spike_F157del,NSP3_A488S,NS7b_T40I,NSP14_A394V,Spike_P681R,NSP3_P1228L,N_R203M,Spike_G142D,NS3_S26L,N_D63G,N_G215C,Spike_R158del,Spike_E156G,Spike_T19R,Spike_T478K,NS7a_V82A,Spike_L452R,NSP12_G671S,N_D377Y,Spike_D614G,NS8_G66del,M_I82T
EPI_ISL_2611469	B.1.617.2	2021-05-30	North America / USA / New Jersey	NSP4_V167L,Spike_T95I,NSP4_T492I,NS7a_T120I,NSP13_P77L,NSP3_P1469S,N_A152S,NSP12_P323L,Spike_D950N,NSP6_T77A,NSP14_A323S,Spike_F157del,NSP3_A488S,NS7b_T40I,NSP14_A394V,Spike_P681R,NSP3_P1228L,N_R203M,NSP2_S369F,Spike_G142D,NS3_S26L,N_D63G,N_G215C,Spike_R158del,Spike_E156G,Spike_T19R,Spike_T478K,NS7a_V82A,Spike_L452R,Spike_M731I,NSP12_G671S,N_D377Y,Spike_D614G,M_I82T
EPI_ISL_2611470	B.1.617.2	2021-05-31	North America / USA / New Jersey	NSP4_V167L,Spike_T95I,NSP4_T492I,NS7a_T120I,NSP13_P77L,NSP3_P1469S,NSP12_P323L,Spike_D950N,NSP6_T77A,NSP14_A323S,Spike_F157del,NSP3_A488S,NS7b_T40I,NSP14_A394V,Spike_P681R,NSP3_P1228L,N_R203M,NSP2_S369F,Spike_G142D,NS3_S26L,N_D63G,N_G215C,Spike_R158del,Spike_E156G,Spike_T19R,Spike_T478K,NS7a_V82A,Spike_L452R,NSP12_G671S,N_D377Y,Spike_D614G,M_I82T
EPI_ISL_2611475	B.1.617.2	2021-05-31	North America / USA / New Jersey	NSP4_V167L,Spike_T95I,NSP4_T492I,NS7a_T120I,NSP13_P77L,NSP3_P1469S,N_A152S,NSP12_P323L,Spike_D950N,NSP6_T77A,NSP14_A323S,Spike_F157del,NSP3_A488S,NS7b_T40I,NSP14_A394V,Spike_P681R,NSP3_P1228L,N_R203M,NSP2_S369F,Spike_G142D,NS3_S26L,N_D63G,N_G215C,Spike_R158del,Spike_E156G,Spike_T19R,Spike_T478K,NS7a_V82A,Spike_L452R,NSP12_G671S,N_D377Y,Spike_D614G,M_I82T
EPI_ISL_2611477	B.1.617.2	2021-05-31	North America / USA / New Jersey	NSP4_V167L,Spike_T95I,NSP4_T492I,NS7a_T120I,NSP13_P77L,NSP3_P1469S,N_A152S,NSP12_P323L,Spike_D950N,NSP6_T77A,NSP14_A323S,Spike_F157del,NSP3_A488S,NS7b_T40I,NSP14_A394V,Spike_P681R,NSP3_P1228L,N_R203M,NSP2_S369F,Spike_G142D,NS3_S26L,N_D63G,N_G215C,Spike_R158del,Spike_E156G,Spike_T19R,Spike_T478K,NS7a_V82A,Spike_L452R,Spike_M731I,NSP12_G671S,N_D377Y,Spike_D614G,M_I82T
EPI_ISL_2611483	B.1.617.2	2021-06-01	North America / USA / New Jersey	NSP4_V167L,Spike_T95I,NSP4_T492I,NS7a_T120I,NSP13_P77L,NSP3_P1469S,N_A152S,NSP12_P323L,Spike_D950N,NSP6_T77A,NSP14_A323S,Spike_F157del,NSP3_A488S,NS7b_T40I,NSP14_A394V,Spike_P681R,NSP3_P1228L,N_R203M,NSP2_S369F,Spike_G142D,NS3_S26L,N_D63G,N_G215C,Spike_R158del,Spike_E156G,Spike_T19R,Spike_T478K,NS7a_V82A,Spike_L452R,NSP12_G671S,N_D377Y,Spike_D614G,M_I82T
EPI_ISL_2611503	B.1.617.2	2021-06-01	North America / USA / New Jersey	NSP4_V167L,NSP4_T492I,NS7a_T120I,NSP13_P77L,NSP3_P1469S,NSP12_P323L,Spike_D950N,NSP6_T77A,Spike_F157del,NSP3_A488S,NS7b_T40I,NSP14_A394V,NSP3_P1228L,Spike_P681R,NSP13_P53S,N_R203M,Spike_G142D,NS3_S26L,N_D63G,N_G215C,Spike_R158del,Spike_E156G,Spike_T19R,NSP2_K81N,Spike_T478K,NS7a_V82A,Spike_L452R,NSP12_G671S,N_D377Y,Spike_D614G,NS3_D238Y,M_I82T
EPI_ISL_2611504	B.1.617.2	2021-06-01	North America / USA / New Jersey	NS7a_T120I,NSP13_P77L,N_Q7H,NSP13_V544I,NSP12_P323L,Spike_D950N,NSP3_P1103S,Spike_F157del,Spike_A222V,NSP4_A446V,Spike_P681R,N_R203M,Spike_G142D,NS3_S26L,N_D63G,NSP3_P822L,NS3_W128L,Spike_R158del,Spike_E156G,Spike_T19R,Spike_T478K,NS7a_V82A,Spike_L452R,NSP6_T181I,NSP12_G671S,N_D377Y,NSP6_V149A,Spike_D614G,M_I82T
EPI_ISL_2611526	B.1.617.2	2021-06-01	North America / USA / New Jersey	NS3_G224C,NS7a_T120I,NSP13_P77L,M_S197N,NSP12_P323L,Spike_D950N,Spike_F157del,Spike_A222V,NSP4_A446V,Spike_P681R,N_R203M,Spike_G142D,NS3_S26L,N_D63G,NSP3_P822L,Spike_R158del,Spike_E156G,Spike_T19R,Spike_T478K,NS7a_V82A,Spike_L452R,NSP6_T181I,NSP12_G671S,N_D377Y,NSP6_V149A,Spike_D614G,M_I82T
EPI_ISL_2611577	B.1.617.2	2021-06-02	North America / USA / Indiana	NSP4_V167L,NS7a_V93F,Spike_T95I,NSP4_T492I,NS7a_T120I,NSP13_P77L,NSP3_P1469S,NSP12_P323L,Spike_D950N,NSP6_T77A,Spike_F157del,NSP3_A488S,NS7b_T40I,NSP14_A394V,Spike_P681R,NSP3_P1228L,NS7a_V71I,N_R203M,NSP16_Q238H,Spike_G142D,NS3_S26L,N_D63G,N_G215C,Spike_R158del,Spike_E156G,Spike_T19R,Spike_T478K,NS7a_V82A,Spike_L452R,NSP12_G671S,N_D377Y,Spike_D614G,M_I82T
EPI_ISL_2611597	B.1.617.2	2021-06-03	North America / USA / New Jersey	NSP3_P1103Q,NSP6_H11Q,NS7a_T120I,NSP12_P323L,Spike_D950N,Spike_F157del,NSP4_F375S,NSP2_P129L,Spike_P681R,N_E367D,N_R203M,NSP15_K259R,Spike_G142D,NSP4_D217N,NS3_S26L,N_D63G,NSP3_P822L,NSP3_I458T,Spike_R158del,Spike_E156G,Spike_T19R,Spike_T478K,NS7a_V82A,Spike_L452R,N_D377Y,Spike_K77T,Spike_D614G,M_I82T
EPI_ISL_2611624	B.1.617.2	2021-06-03	North America / USA / New Jersey	NSP3_P1103Q,NSP6_H11Q,NS7a_T120I,NSP12_P323L,Spike_D950N,NS3_G172C,Spike_F157del,NSP4_F375S,NSP2_P129L,Spike_P681R,N_E367D,N_R203M,NSP15_K259R,Spike_G142D,NSP4_D217N,NS3_S26L,N_D63G,NSP3_P822L,Spike_R158del,Spike_E156G,Spike_T19R,Spike_T478K,NS7a_V82A,Spike_L452R,N_D377Y,Spike_K77T,Spike_D614G,M_I82T
EPI_ISL_2611659	B.1.617.2	2021-06-03	North America / USA / North Carolina	NS7a_T120I,NSP13_P77L,NSP12_P323L,Spike_D950N,NSP2_D615N,Spike_F157del,Spike_A222V,NSP4_A446V,Spike_P681R,N_R203M,Spike_G142D,NS3_S26L,N_D63G,NSP3_P822L,Spike_R158del,Spike_E156G,Spike_T19R,Spike_T478K,NS7a_V82A,Spike_L452R,NSP6_T181I,NSP12_G671S,N_D377Y,NSP6_V149A,Spike_D614G,M_I82T
EPI_ISL_2611704	B.1.617.2	2021-06-04	North America / USA / Virginia	NSP4_V167L,NSP4_T492I,NS7a_T120I,NSP13_P77L,NS7a_P45L,NSP3_P1469S,NS8_E106Q,NSP12_P323L,Spike_D950N,NSP6_T77A,Spike_F157del,NS7a_P99Q,NSP3_A488S,NS7b_T40I,NSP14_A394V,NSP3_P1228L,Spike_P681R,N_R203M,Spike_G142D,NS3_S26L,N_D63G,N_G215C,Spike_R158del,NSP3_A579V,Spike_E156G,Spike_T19R,NSP2_K81N,Spike_T478K,NS7a_V82A,Spike_L452R,NSP12_G671S,N_D377Y,Spike_D614G,M_I82T
EPI_ISL_2611712	B.1.617.2	2021-06-04	North America / USA / New Jersey	NSP4_V167L,Spike_T95I,NSP4_T492I,NS7a_T120I,NSP13_P77L,Spike_D936H,NSP3_P1469S,NSP12_P323L,Spike_D950N,NSP6_T77A,NSP14_A323S,Spike_F157del,NSP3_A488S,NS7b_T40I,NSP14_A394V,Spike_P681R,NSP3_P1228L,N_R203M,Spike_G142D,NS3_S26L,N_D63G,N_G215C,Spike_R158del,Spike_E156G,Spike_T19R,Spike_T478K,NSP3_L1359R,Spike_L452R,NS7a_V82A,NSP12_G671S,N_D377Y,Spike_D614G,M_I82T
EPI_ISL_2611732	B.1.617.2	2021-06-04	North America / USA / Virginia	NSP6_H11Q,NS7a_T120I,NSP12_P323L,Spike_D950N,NSP3_E680K,Spike_S691F,Spike_F157del,NSP4_F375S,N_A381T,NSP2_P129L,Spike_P681R,N_R203M,NSP15_K259R,Spike_G142D,NSP4_D217N,NS3_S26L,N_D63G,NSP3_P822L,Spike_R158del,Spike_E156G,Spike_T19R,Spike_T478K,NS7a_V82A,Spike_L452R,N_D377Y,Spike_K77T,Spike_D614G,M_I82T
EPI_ISL_2611741	B.1.617.2	2021-06-04	North America / USA / New Jersey	NSP15_I305M,NS7a_T120I,NSP13_P77L,NSP12_P323L,Spike_D950N,NSP10_P8L,Spike_F157del,Spike_A222V,NSP4_A446V,Spike_P681R,NS6_K48N,N_R203M,Spike_G142D,NS3_S26L,N_D63G,NSP3_P822L,Spike_R158del,NSP12_D738Y,Spike_T19R,Spike_E156G,Spike_T478K,NS7a_V82A,Spike_L452R,NSP6_T181I,NSP12_G671S,N_D377Y,NSP6_V149A,Spike_D614G,NSP3_T936I,Spike_V1264L,M_I82T
EPI_ISL_2611753	B.1.617.2	2021-06-05	North America / USA / New Jersey	NSP4_V167L,Spike_T95I,NSP4_T492I,NS7a_T120I,NSP13_P77L,NSP3_P1469S,N_A152S,NSP12_P323L,Spike_D950N,NSP6_T77A,NSP14_A323S,Spike_F157del,NSP3_A488S,NS7b_T40I,NSP14_A394V,Spike_P681R,NSP3_P1228L,N_R203M,NSP2_S369F,Spike_G142D,NS3_S26L,N_D63G,N_G215C,Spike_R158del,Spike_E156G,Spike_T19R,Spike_T478K,NS7a_V82A,Spike_L452R,NSP12_G671S,N_D377Y,Spike_D614G,M_I82T
EPI_ISL_2611780	B.1.617.2	2021-06-06	North America / USA / New Jersey	NSP4_V167L,Spike_T95I,NSP4_T492I,NS7a_T120I,NSP13_P77L,NSP3_P1469S,NSP12_P323L,Spike_D950N,NSP6_T77A,NSP14_A323S,NSP14_M72I,Spike_F157del,NSP3_A488S,NS7b_T40I,NSP14_A394V,Spike_P681R,NSP3_P1228L,N_R203M,Spike_G142D,NS3_S26L,N_D63G,N_G215C,Spike_R158del,Spike_E156G,Spike_T19R,Spike_T478K,NS7a_V82A,Spike_L452R,NSP12_G671S,N_D377Y,Spike_D614G,M_I82T
EPI_ISL_2611781	B.1.617.2	2021-06-06	North America / USA / New Jersey	NSP4_V167L,Spike_T95I,NSP4_T492I,NS7a_T120I,NSP13_P77L,NSP3_P1469S,NSP12_P323L,Spike_D950N,NSP6_T77A,NSP14_A323S,NSP14_M72I,Spike_F157del,NSP3_A488S,NS7b_T40I,NSP14_A394V,Spike_P681R,NSP3_P1228L,N_R203M,Spike_G142D,NS3_S26L,N_D63G,N_G215C,Spike_R158del,Spike_E156G,Spike_T19R,Spike_T478K,NS7a_V82A,Spike_L452R,NSP12_G671S,N_D377Y,Spike_D614G,M_I82T
EPI_ISL_2611784	B.1.617.2	2021-06-06	North America / USA / North Carolina	NSP4_V167L,NSP4_T492I,NS7a_T120I,NSP13_P77L,NSP3_P1469S,NS6_Y49H,NSP12_P323L,Spike_D950N,NSP6_T77A,Spike_F157del,NSP3_A488S,NSP5_P108S,NS7b_T40I,NSP14_A394V,Spike_P681R,NSP3_P1228L,N_R203M,Spike_G142D,NS3_S26L,N_D63G,N_G215C,Spike_R158del,Spike_E156G,Spike_T19R,Spike_T478K,NS7a_V82A,Spike_L452R,NSP12_G671S,N_D377Y,Spike_D614G,M_I82T
EPI_ISL_2612185	B.1.617.2	2021-06-09	North America / USA / Kansas	NSP4_V167L,NSP4_T492I,NS7a_T120I,NSP13_P77L,NSP3_P1469S,NSP12_P323L,Spike_D950N,NSP6_T77A,Spike_F157del,NSP3_A488S,NS7b_T40I,NSP14_A394V,Spike_P681R,NSP3_P1228L,N_R203M,NS3_S26L,N_D63G,N_G215C,Spike_R158del,Spike_E156G,Spike_T19R,Spike_T478K,NS7a_V82A,Spike_L452R,NSP12_G671S,N_D377Y,Spike_D614G,NSP15_V303F,NS7a_Q94stop,NS3_E239Q,M_I82T
EPI_ISL_2612186	B.1.617.2	2021-06-13	North America / USA / Kansas	NSP4_V167L,NSP4_T492I,NS7a_T120I,NSP13_P77L,NSP3_P1469S,NSP12_P323L,Spike_D950N,NSP6_T77A,NSP3_A488S,NS7b_T40I,NSP14_A394V,Spike_P681R,NSP3_P1228L,N_R203M,NS3_S26L,N_D63G,N_G215C,Spike_T19R,Spike_T478K,NS7a_V82A,Spike_L452R,NSP12_G671S,N_D377Y,Spike_D614G,NSP15_V303F,NS7a_Q94stop,NS3_E239Q,M_I82T
EPI_ISL_2614010	B.1.617.2	2021-05-07	North America / USA / New York	NS7a_T120I,NSP13_P77L,NSP15_H234Y,NSP12_P323L,Spike_D950N,NSP6_L37F,NSP3_H1274Y,Spike_F157del,NSP2_P129L,NSP4_A446V,Spike_P681R,N_R203M,N_R385K,NS3_S26L,N_D63G,NSP3_P822L,NS7a_L116F,Spike_R158del,Spike_E156G,Spike_T19R,Spike_T478K,NS7a_V82A,Spike_L452R,NSP12_G671S,N_D377Y,NSP6_V149A,Spike_D614G,NSP1_G49C,M_I82T
EPI_ISL_2616773	B.1.617.2	2021-05-21	North America / USA / Texas	NS7a_T120I,NSP13_P77L,NSP12_P323L,Spike_D950N,Spike_F157del,Spike_A222V,NSP12_N177T,NSP4_A446V,Spike_P681R,N_R203M,Spike_G142D,NS3_S26L,N_D63G,NSP3_P822L,Spike_R158del,Spike_E156G,Spike_T19R,Spike_T478K,NS7a_V82A,Spike_L452R,NSP6_T181I,NSP12_G671S,N_D377Y,NSP6_V149A,Spike_D614G,M_I82T
EPI_ISL_2616774	B.1.617.2	2021-05-25	North America / USA / Texas	NSP4_V167L,NSP4_T492I,NS7a_T120I,NSP13_P77L,NSP3_P1469S,NSP12_P323L,Spike_D950N,NSP6_T77A,Spike_F157del,NSP3_A488S,NS7b_T40I,NSP14_A394V,Spike_P681R,NSP3_P1228L,N_R203M,Spike_G142D,NS3_S26L,N_D63G,N_G215C,Spike_R158del,Spike_E156G,Spike_T19R,Spike_T478K,NS7a_V82A,Spike_L452R,NSP12_G671S,N_D377Y,Spike_D614G,NSP6_C197F,NS3_E239Q,M_I82T
EPI_ISL_2617631	B.1.617.2	2021-06-01	North America / USA / Louisiana	NSP4_V167L,NSP4_T492I,NS7a_T120I,NSP13_P77L,NSP3_P1469S,NSP12_P323L,Spike_D950N,NSP6_T77A,NSP9_R39K,Spike_F157del,NSP3_A488S,NS7b_T40I,NSP14_A394V,Spike_P681R,NSP3_P1228L,N_R203M,Spike_G142D,NS3_S26L,N_D63G,N_G215C,Spike_R158del,Spike_E156G,Spike_T19R,Spike_T478K,NS7a_V82A,Spike_L452R,NSP12_G671S,N_D377Y,Spike_D614G,NS3_E239Q,M_I82T
EPI_ISL_2617813	B.1.617.2	2021-06	North America / USA / Ohio	NS3_G224C,Spike_K854N,NS7a_T120I,NSP13_P77L,M_S197N,NSP12_P323L,Spike_D950N,Spike_F157del,Spike_A222V,NSP4_A446V,Spike_P681R,N_R203M,NS3_S26L,N_D63G,NSP3_P822L,Spike_R158del,Spike_E156G,Spike_T19R,Spike_T478K,NS7a_V82A,Spike_L452R,NSP6_T181I,NSP12_G671S,N_D377Y,NSP6_V149A,Spike_D614G,M_I82T
EPI_ISL_2617814	B.1.617.2	2021-06	North America / USA / Ohio	NSP4_V167L,Spike_T95I,NSP4_T492I,NS7a_T120I,NSP13_P77L,NSP3_P1469S,NSP12_P323L,Spike_D950N,NSP6_T77A,Spike_F157del,NSP3_A488S,NS7b_T40I,NSP14_A394V,Spike_P681R,NSP3_P1228L,NS7a_V71I,N_R203M,NSP16_Q238H,NS3_S26L,N_D63G,N_G215C,NS3_F43L,Spike_R158del,Spike_E156G,Spike_T19R,Spike_T478K,NS7a_V82A,Spike_L452R,NSP12_G671S,N_D377Y,Spike_D614G,M_I82T
EPI_ISL_2617826	B.1.617.2	2021-06	North America / USA / Ohio	NSP4_V167L,NSP4_T492I,NS7a_T120I,Spike_D138Y,NSP13_P77L,NSP3_P1469S,NSP12_P323L,Spike_D950N,NSP6_T77A,NSP3_A488S,NS7b_T40I,NSP14_A394V,Spike_P681R,NSP3_P1228L,N_R203M,NS3_S26L,N_D63G,NSP2_L622F,N_G215C,NSP13_I334V,Spike_T19R,Spike_T478K,NS7a_V82A,Spike_L452R,Spike_A243S,NSP12_G671S,N_D377Y,Spike_D614G,M_I82T
EPI_ISL_2626772	B.1.617.2	2021-05-24	North America / USA / Texas	NSP4_V167L,NSP4_T492I,NS7a_T120I,NSP13_P77L,NSP3_P1469S,NSP12_P323L,NSP6_T77A,NSP3_A1736V,Spike_F157del,NSP3_A488S,NS7b_T40I,NSP14_A394V,Spike_P681R,NSP3_P1228L,N_R203M,NSP12_F192V,NS3_S26L,N_D63G,N_G215C,Spike_R158del,Spike_E156G,Spike_T19R,Spike_T478K,NS7a_V82A,Spike_L452R,NSP12_G671S,N_D377Y,Spike_S698T,Spike_D614G,M_I82T
EPI_ISL_2626779	B.1.617.2	2021-05-25	North America / USA / Texas	NS7a_T120I,NSP13_P77L,NSP12_P323L,Spike_D950N,Spike_F157del,Spike_A222V,NSP4_A446V,Spike_P681R,N_R203M,NS3_S26L,NS8_S67F,NSP3_P822L,N_D63G,Spike_R158del,Spike_E156G,Spike_T19R,Spike_T478K,NS7a_V82A,Spike_L452R,NSP6_T181I,NSP2_G339S,N_A35S,NSP12_G671S,N_D377Y,NSP6_V149A,Spike_D614G,M_I82T
EPI_ISL_2626804	B.1.617.2	2021-05-31	North America / USA / Texas	NS3_G224C,NS7a_T120I,NSP13_P77L,M_S197N,NSP12_P323L,Spike_D950N,Spike_F157del,Spike_A222V,NSP4_A446V,Spike_P681R,NSP9_T21I,N_R203M,NS3_S26L,N_D63G,NSP3_P822L,Spike_R158del,Spike_E156G,Spike_T19R,Spike_T478K,NS7a_V82A,Spike_L452R,NSP6_T181I,NSP12_G671S,N_D377Y,NSP6_V149A,Spike_D614G,M_I82T
EPI_ISL_2626814	B.1.617.2	2021-06-02	North America / USA / Texas	NS7a_T120I,NSP13_P77L,NSP12_P323L,Spike_D950N,Spike_F157del,Spike_A222V,NSP4_A446V,Spike_P681R,N_R203M,NS3_S26L,NS8_S67F,NSP3_P822L,N_D63G,Spike_R158del,Spike_E156G,Spike_T19R,Spike_T478K,NS7a_V82A,Spike_L452R,NSP6_T181I,NSP2_G339S,NSP12_G671S,N_D377Y,NSP6_V149A,Spike_D614G,M_I82T
EPI_ISL_2626819	B.1.617.2	2021-06-03	North America / USA / Texas	NS7a_T120I,NSP13_P77L,NSP12_P323L,Spike_D950N,Spike_F157del,Spike_A222V,NSP4_A446V,Spike_P681R,N_R203M,NS3_S26L,NS8_S67F,NSP3_P822L,N_D63G,Spike_R158del,Spike_E156G,Spike_T19R,Spike_T478K,NS7a_V82A,Spike_L452R,NSP6_T181I,NSP2_G339S,NSP12_G671S,N_D377Y,NSP6_V149A,Spike_D614G,M_I82T
EPI_ISL_2626822	B.1.617.2	2021-06-03	North America / USA / Texas	NS7a_T120I,NSP13_P77L,NSP12_P323L,Spike_F157del,Spike_A222V,NSP4_A446V,Spike_P681R,N_R203M,NS3_S26L,N_D63G,NSP3_P822L,Spike_R158del,Spike_E156G,Spike_T19R,Spike_T478K,NS7a_V82A,Spike_L452R,NSP6_T181I,NSP2_G339S,NSP12_G671S,N_D377Y,NSP6_V149A,Spike_D614G,M_I82T
EPI_ISL_2626832	B.1.617.2	2021-06-07	North America / USA / Texas	NS7a_T120I,NSP13_P77L,NSP12_P323L,Spike_D950N,Spike_F157del,Spike_A222V,NSP4_A446V,Spike_P681R,N_R203M,NS3_S26L,NS8_S67F,NSP3_P822L,N_D63G,Spike_R158del,Spike_E156G,Spike_T19R,Spike_T478K,NS7a_V82A,Spike_L452R,NSP6_T181I,NSP2_G339S,NSP12_G671S,N_D377Y,NSP6_V149A,Spike_D614G,M_I82T
EPI_ISL_2626955	B.1.617.2	2021-05-23	North America / USA / New York / Monroe County	NSP5_M276I,NS7a_T120I,NSP13_P77L,NSP12_P323L,Spike_D950N,Spike_F157del,Spike_A222V,NS6_T21I,NSP3_C1731F,N_S202I,NSP4_A446V,Spike_P681R,N_R203M,NS3_S26L,N_D63G,NSP3_P822L,Spike_R158del,Spike_E156G,Spike_T19R,Spike_T478K,NS7a_V82A,Spike_L452R,NSP6_T181I,NSP12_G671S,N_D377Y,NSP6_V149A,Spike_D614G,M_I82T
EPI_ISL_2626969	B.1.617.2	2021-05-22	North America / USA / New York / Ulster County	NSP4_V167L,NSP4_T492I,NS7a_T120I,NSP13_P77L,NS7a_P45L,NSP3_P1469S,NSP12_P323L,Spike_D950N,NSP6_T77A,Spike_F157del,NSP3_A488S,NS7b_T40I,NSP14_A394V,NSP3_P1228L,Spike_P681R,N_R203M,NS3_S26L,N_D63G,N_G215C,Spike_R158del,NSP3_A579V,Spike_E156G,Spike_T19R,NSP2_K81N,Spike_T478K,NS7a_V82A,Spike_L452R,NSP12_G671S,N_D377Y,Spike_D614G,M_I82T
EPI_ISL_2627112	B.1.617.2	2021-05-18	North America / USA / New York / Monroe County	NSP3_P1103Q,NSP6_H11Q,NS7a_T120I,NSP12_P323L,Spike_D950N,Spike_F157del,NSP4_F375S,NSP2_P129L,Spike_P681R,N_R203M,NSP15_K259R,NSP4_D217N,NS3_S26L,N_D63G,NSP3_P822L,Spike_R158del,Spike_E156G,Spike_T19R,Spike_T478K,NS7a_V82A,Spike_L452R,N_A419S,N_D377Y,Spike_K77T,Spike_D614G,NSP4_T113I,M_I82T
EPI_ISL_2627178	B.1.617.2	2021-05-25	North America / USA / New York / Queens	NSP4_V167L,NSP4_T492I,NS7a_T120I,NSP13_P77L,NSP12_P323L,Spike_D950N,NSP6_T77A,Spike_F157del,NSP3_A488S,NSP6_A2V,NSP14_A394V,Spike_P681R,NSP3_P1228L,NS7b_T40I,N_R203M,NS3_S26L,N_D63G,N_G215C,Spike_R158del,Spike_E156G,Spike_T19R,Spike_T478K,NSP3_P1469F,Spike_L452R,NS7a_V82A,NSP12_G671S,N_D377Y,Spike_D614G,M_I82T
EPI_ISL_2627936	B.1.617.2	2021-06-14	North America / USA / Kansas	NSP4_V167L,NSP4_T492I,NS7a_T120I,NSP13_P77L,NSP3_P1469S,NSP12_P323L,Spike_D950N,NSP6_T77A,Spike_F157del,NSP3_A488S,NS7b_T40I,NSP14_A394V,Spike_P681R,NSP3_P1228L,NSP3_D135Y,N_R203M,NS3_S26L,N_D63G,N_G215C,NSP1_G52C,Spike_R158del,Spike_E156G,NSP13_I334V,Spike_T19R,Spike_T478K,NS7a_V82A,Spike_L452R,NSP12_G671S,N_D377Y,Spike_D614G,M_I82T
EPI_ISL_2628760	B.1.617.2	2021-05-06	North America / USA / California / San Diego	NSP4_V167L,NS7a_H47Y,NSP1_S40L,NSP4_T492I,NS7a_T120I,NSP13_P77L,NSP3_P1469S,NSP12_P323L,Spike_D950N,NSP6_T77A,Spike_F157del,NSP3_A488S,NS7b_T40I,NSP14_A394V,NSP3_P1228L,Spike_P681R,NSP12_M601I,N_R203M,Spike_G142D,NS3_S26L,N_D63G,N_G215C,Spike_R158del,Spike_E156G,Spike_T19R,NSP2_K81N,Spike_T478K,NS7a_V82A,Spike_L452R,NSP12_G671S,N_D377Y,Spike_D614G,M_I82T
EPI_ISL_2629587	B.1.617.2	2021-04-29	North America / USA / Georgia	NSP4_V167L,Spike_T95I,NSP4_T492I,NS7a_T120I,NSP13_P77L,NSP3_P1469S,NSP12_P323L,Spike_D950N,NSP6_T77A,Spike_F157del,NSP3_A488S,NS7b_T40I,NSP14_A394V,Spike_P681R,NSP3_P1228L,N_R203M,Spike_G142D,NS3_S26L,N_D63G,N_G215C,Spike_R158del,Spike_E156G,Spike_T19R,Spike_T478K,NS7a_V82A,NSP12_G671S,N_D377Y,Spike_S151I,Spike_D614G,M_I82T
EPI_ISL_2631214	B.1.617.2	2021-05-16	North America / USA / California / Santa Clara	NSP3_L1244F,NS7a_T120I,NSP13_P77L,NSP12_P323L,Spike_D950N,M_I82T,Spike_F157del,Spike_A222V,NSP4_A446V,Spike_P681R,N_R203M,Spike_G142D,NS3_S26L,N_D63G,NSP3_P822L,Spike_R158del,Spike_E156G,Spike_T19R,Spike_T478K,NS7a_V82A,Spike_L452R,NSP6_T181I,NSP12_G671S,N_D377Y,NSP6_V149A,Spike_D614G,NSP13_R392C
EPI_ISL_2631357	B.1.617.2	2021-06-05	North America / USA / New York / New York City	N_A138V,NS7a_T120I,NSP13_P77L,NSP12_P323L,Spike_D950N,Spike_F157del,Spike_A222V,NSP2_R27C,NSP4_A446V,Spike_P681R,NSP9_P83H,N_R203M,Spike_G142D,NS3_S26L,N_D63G,NSP3_P822L,Spike_R158del,Spike_E156G,NSP3_V1173I,Spike_T19R,Spike_T478K,NS7a_V82A,Spike_L452R,NSP6_T181I,NSP12_G671S,N_D377Y,NSP6_V149A,Spike_D614G,M_I82T
EPI_ISL_2631389	B.1.617.2	2021-06-08	North America / USA / New York / New York City	NSP4_V167L,Spike_T95I,NSP4_T492I,NS7a_T120I,NSP13_P77L,NSP3_P1469S,NSP12_P323L,Spike_D950N,NSP6_T77A,Spike_F157del,NSP3_A488S,Spike_H1101Y,NSP14_A394V,Spike_P681R,NSP3_P1228L,NS7b_T40I,N_R203M,Spike_G142D,NS3_S26L,N_D63G,N_G215C,Spike_R158del,Spike_E156G,Spike_T19R,Spike_T478K,NS7a_V82A,Spike_L452R,N_T362I,NSP12_G671S,N_D377Y,Spike_D614G,M_I82T
EPI_ISL_2631392	B.1.617.2	2021-06-07	North America / USA / New York / New York City	NSP4_V167L,Spike_T95I,NSP4_T492I,NS7a_T120I,NSP13_P77L,NSP3_P1469S,NSP12_P323L,Spike_D950N,NSP6_L37F,NSP6_T77A,NSP14_A323S,Spike_F157del,NSP3_A488S,NS7b_T40I,NSP14_A394V,Spike_P681R,NSP3_P1228L,N_R203M,Spike_G142D,NS3_S26L,N_D63G,N_G215C,NSP4_A92V,Spike_R158del,Spike_E156G,Spike_T19R,Spike_T478K,NS7a_V82A,Spike_L452R,NSP14_V125F,NSP12_G671S,N_D377Y,Spike_D614G,M_I82T
EPI_ISL_2631396	B.1.617.2	2021-06-07	North America / USA / New York / New York City	NSP4_V167L,Spike_T95I,NSP4_T492I,NS7a_T120I,NSP13_P77L,NSP3_P1469S,NSP12_P323L,Spike_D950N,NSP6_T77A,Spike_F157del,NSP3_A488S,Spike_H1101Y,NSP14_A394V,Spike_P681R,NSP3_P1228L,NS7b_T40I,N_R203M,Spike_G142D,NS3_S26L,N_D63G,N_G215C,Spike_R158del,Spike_E156G,Spike_T19R,Spike_T478K,NSP3_G1716C,Spike_L452R,NS7a_V82A,N_T362I,NSP12_G671S,N_D377Y,Spike_D614G,M_I82T
EPI_ISL_2631401	B.1.617.2	2021-06-06	North America / USA / New York / New York City	NSP4_V167L,NSP4_T492I,NS7a_T120I,NSP13_P77L,NSP3_P1469S,NSP12_P323L,Spike_D950N,NSP6_T77A,NSP3_A1736V,Spike_F157del,NSP3_A488S,NS7b_T40I,NSP14_A394V,Spike_P681R,NSP3_P1228L,N_R203M,NSP12_F192V,Spike_G142D,NS3_S26L,N_D63G,N_G215C,Spike_R158del,Spike_E156G,Spike_T19R,Spike_T478K,NS7a_V82A,Spike_L452R,NSP12_G671S,N_D377Y,Spike_D614G,NSP7_S26F,M_I82T
EPI_ISL_2631404	B.1.617.2	2021-06-08	North America / USA / New York / New York City	NSP4_V167L,NSP16_D269E,NSP4_T492I,NS7a_T120I,NSP13_P77L,NSP3_P1469S,NSP12_P323L,Spike_D950N,NSP6_T77A,Spike_F157del,NSP3_A488S,NS7b_T40I,NSP14_A394V,NSP3_P1228L,Spike_P681R,N_R203M,Spike_G142D,NS3_S26L,N_D63G,N_G215C,Spike_R158del,Spike_E156G,Spike_T19R,NSP2_K81N,Spike_T478K,NS7a_V82A,Spike_L452R,NS3_V255F,Spike_A879S,NSP12_G671S,N_D377Y,Spike_D614G,M_I82T
EPI_ISL_2634925	B.1.617.2	2021-06-12	North America / USA / New York / New York City	NSP4_V167L,Spike_T95I,NSP4_T492I,NS7a_T120I,NSP13_P77L,NSP3_P1469S,NSP12_P323L,Spike_D950N,NSP6_T77A,Spike_F157del,NSP3_A488S,Spike_H1101Y,NSP14_A394V,Spike_P681R,NSP3_P1228L,NS7b_T40I,N_R203M,Spike_G142D,NS3_S26L,N_D63G,N_G215C,Spike_R158del,Spike_E156G,Spike_T19R,Spike_T478K,NS7a_V82A,Spike_L452R,N_T362I,NSP12_G671S,N_D377Y,Spike_D614G,M_I82T
EPI_ISL_2634933	B.1.617.2	2021-06-12	North America / USA / New York / New York City	NSP4_V167L,Spike_T95I,NSP4_T492I,NS7a_T120I,NSP13_P77L,NSP3_P1469S,NSP12_P323L,Spike_D950N,NSP6_T77A,Spike_F157del,NSP3_A488S,Spike_H1101Y,NSP14_A394V,Spike_P681R,NSP3_P1228L,NS7b_T40I,N_R203M,Spike_G142D,NS3_S26L,N_D63G,N_G215C,Spike_R158del,Spike_E156G,Spike_T19R,Spike_T478K,NS7a_V82A,Spike_L452R,N_T362I,NSP12_G671S,N_D377Y,NSP14_D222N,Spike_D614G,M_I82T
EPI_ISL_2634938	B.1.617.2	2021-06-10	North America / USA / New York / New York City	NSP3_P1103Q,NSP6_H11Q,NS7a_T120I,N_T366A,NSP12_P323L,Spike_D950N,Spike_F157del,NSP4_F375S,NSP2_P129L,Spike_P681R,N_R203M,NSP15_K259R,Spike_G142D,NSP4_D217N,NS3_S26L,N_D63G,NSP3_P822L,Spike_R158del,Spike_E156G,Spike_T19R,Spike_T478K,NS7a_V82A,Spike_L452R,N_D377Y,Spike_K77T,Spike_D614G,M_I82T
EPI_ISL_2634949	B.1.617.2	2021-06-11	North America / USA / New York / New York City	NS7a_T120I,NSP13_P77L,NSP12_A95T,NSP15_H234Y,NSP12_P323L,Spike_D950N,NSP3_H1274Y,Spike_F157del,NSP8_A63S,NSP2_P129L,NSP4_A446V,Spike_P681R,NSP15_V303I,N_R203M,N_R385K,Spike_G142D,NS3_S26L,N_D63G,NSP3_P822L,NSP3_P236S,NS7a_L116F,Spike_R158del,Spike_E156G,Spike_T19R,Spike_T478K,NS7a_V82A,Spike_L452R,NSP12_G671S,N_D377Y,NSP6_V149A,Spike_D614G,M_I82T
EPI_ISL_2634951	B.1.617.2	2021-06-12	North America / USA / New York / New York City	NSP4_V167L,Spike_T95I,NSP4_T492I,NS7a_T120I,NSP13_P77L,NSP3_P1469S,NSP12_P323L,Spike_D950N,NSP6_T77A,Spike_F157del,NSP3_A488S,Spike_H1101Y,NSP14_A394V,Spike_P681R,NSP3_P1228L,NS7b_T40I,N_R203M,Spike_G142D,NS3_S26L,N_D63G,N_G215C,Spike_R158del,Spike_E156G,Spike_T19R,Spike_T478K,NS7a_V82A,Spike_L452R,N_T362I,NSP12_G671S,N_D377Y,Spike_D614G,M_I82T
EPI_ISL_2634952	B.1.617.2	2021-06-10	North America / USA / New York / New York City	NSP4_V167L,Spike_T95I,NSP4_T492I,NS7a_T120I,NSP13_P77L,Spike_D936H,NSP3_P1469S,NSP12_P323L,Spike_D950N,NSP6_T77A,NSP14_A323S,Spike_F157del,NSP3_A488S,NS7b_T40I,NSP14_A394V,Spike_P681R,NSP3_P1228L,N_R203M,Spike_G142D,NS3_S26L,N_D63G,N_G215C,Spike_R158del,Spike_E156G,Spike_T19R,Spike_T478K,NS7a_V82A,Spike_L452R,NSP12_G671S,N_D377Y,Spike_D614G,M_I82T
EPI_ISL_2634963	B.1.617.2	2021-06-11	North America / USA / New York / New York City	NS7a_T120I,NSP13_P77L,NSP15_H234Y,NSP12_P323L,Spike_D950N,NSP3_H1274Y,Spike_F157del,NSP8_A63S,NSP2_P129L,NSP4_A446V,Spike_P681R,N_R203M,N_R385K,Spike_G142D,NS3_S26L,N_D63G,NSP3_P822L,NSP3_P236S,NS7a_L116F,Spike_R158del,Spike_E156G,Spike_T19R,Spike_T478K,NS7a_V82A,Spike_L452R,NSP12_G671S,N_D377Y,NSP6_V149A,Spike_D614G,M_I82T
EPI_ISL_2645337	B.1.617.2	2021-05-17	North America / USA / Michigan	NSP4_V167L,Spike_T95I,NSP4_T492I,NS7a_T120I,NSP13_P77L,NSP3_P1469S,NSP12_P323L,Spike_W64L,Spike_D950N,NSP6_T77A,Spike_F157del,NSP3_A488S,NS7b_T40I,NSP14_A394V,Spike_P681R,NSP3_P1228L,NS7a_V71I,N_R203M,NSP16_Q238H,Spike_G142D,NS3_S26L,N_D63G,N_G215C,Spike_R158del,Spike_E156G,Spike_T19R,Spike_T478K,NS7a_V82A,Spike_L452R,NSP12_G671S,N_D377Y,Spike_D614G,M_I82T
EPI_ISL_2646557	B.1.617.2	2021-05-11	North America / USA / Colorado	NSP4_V167L,NSP4_T492I,NS7a_T120I,NSP13_P77L,NSP3_P1469S,NSP12_P323L,Spike_D950N,NSP6_T77A,NSP3_A1736V,Spike_F157del,NSP3_A488S,NS7b_T40I,NSP14_A394V,Spike_P681R,NSP3_P1228L,N_R203M,NSP12_F192V,Spike_G142D,NS3_S26L,N_D63G,N_G215C,Spike_R158del,Spike_E156G,Spike_T19R,Spike_T478K,NS7a_V82A,Spike_L452R,NSP12_G671S,N_D377Y,Spike_D614G,M_I82T
EPI_ISL_2646611	B.1.617.2	2021-05-12	North America / USA / Colorado	NSP4_V167L,NSP4_T492I,NS7a_T120I,NSP13_P77L,NSP3_P1469S,NSP12_P323L,Spike_D950N,NSP6_T77A,NSP3_A1736V,Spike_F157del,NSP3_A488S,NS7b_T40I,NSP14_A394V,Spike_P681R,NSP3_P1228L,N_R203M,NSP12_F192V,Spike_G142D,NS3_S26L,N_D63G,N_G215C,Spike_R158del,Spike_E156G,Spike_T19R,Spike_T478K,NS7a_V82A,Spike_L452R,NSP12_G671S,N_D377Y,Spike_D614G,M_I82T
EPI_ISL_2646627	B.1.617.2	2021-05-12	North America / USA / Colorado	NSP4_V167L,NSP4_T492I,NS7a_T120I,NSP13_P77L,NSP3_P1469S,NSP12_P323L,Spike_D950N,NSP6_T77A,NSP3_A1736V,Spike_F157del,NSP3_A488S,NS7b_T40I,NSP14_A394V,Spike_P681R,NSP3_P1228L,N_R203M,NSP12_F192V,Spike_G142D,NS3_S26L,N_D63G,N_G215C,Spike_R158del,Spike_E156G,Spike_T19R,Spike_T478K,NS7a_V82A,Spike_L452R,NSP12_G671S,N_D377Y,Spike_D614G,M_I82T
EPI_ISL_2646651	B.1.617.2	2021-05-12	North America / USA / Colorado	NSP4_V167L,N_A211V,NSP4_T492I,NS7a_T120I,NSP13_P77L,NSP3_P1469S,NSP12_P323L,Spike_D950N,NSP6_T77A,NSP3_A1736V,Spike_F157del,NSP3_A488S,NS7b_T40I,NSP14_A394V,Spike_P681R,NSP3_P1228L,N_R203M,NSP12_F192V,Spike_G142D,NS3_S26L,N_D63G,N_G215C,Spike_R158del,M_S136N,Spike_E156G,Spike_T19R,Spike_T478K,NS7a_V82A,Spike_L452R,NSP12_G671S,N_D377Y,NSP14_V290F,Spike_D614G,M_I82T
EPI_ISL_2646695	B.1.617.2	2021-05-12	North America / USA / Colorado	NSP4_V167L,NSP4_T492I,NS7a_T120I,NSP13_P77L,NSP3_P1469S,NSP12_P323L,Spike_L877M,Spike_D950N,NSP6_T77A,NSP3_A1736V,Spike_F157del,NSP3_A488S,NS7b_T40I,NSP14_A394V,Spike_P681R,NSP3_P1228L,N_R203M,NSP12_F192V,Spike_G142D,NS3_S26L,N_D63G,N_G215C,Spike_R158del,Spike_E156G,Spike_T19R,Spike_T478K,NS7a_V82A,Spike_L452R,NSP12_G671S,N_D377Y,Spike_D614G,M_I82T
EPI_ISL_2646716	B.1.617.2	2021-05-11	North America / USA / Colorado	NSP4_V167L,NSP4_T492I,NS7a_T120I,NSP13_P77L,NSP4_L264F,NSP3_P1469S,NSP12_P323L,Spike_D950N,NSP6_T77A,Spike_F157del,NSP3_A488S,Spike_S112L,NSP14_A394V,Spike_P681R,NSP3_P1228L,NS7b_T40I,N_R203M,Spike_G142D,NS3_S26L,N_D63G,N_G215C,Spike_R158del,Spike_E156G,Spike_T19R,Spike_T478K,NS7a_V82A,Spike_L452R,NSP12_G671S,N_D377Y,Spike_D614G,NS3_E239Q,M_I82T
EPI_ISL_2646762	B.1.617.2	2021-05-12	North America / USA / Colorado	NSP4_V167L,NSP4_T492I,NS7a_T120I,NSP13_P77L,NSP3_P1469S,NSP12_P323L,Spike_D950N,NSP6_T77A,Spike_F157del,NSP3_A488S,Spike_S112L,NSP14_A394V,Spike_P681R,NSP3_P1228L,NS7b_T40I,N_R203M,Spike_G142D,NS3_S26L,N_D63G,N_G215C,Spike_R158del,Spike_E156G,Spike_T19R,Spike_T478K,NS7a_V82A,Spike_L452R,NSP12_G671S,N_D377Y,Spike_D614G,NS7a_R89I,NS3_E239Q,M_I82T
EPI_ISL_2646813	B.1.617.2	2021-05-12	North America / USA / Colorado	NSP4_V167L,NSP4_T492I,NS7a_T120I,NSP13_P77L,NSP3_P1469S,NSP12_P323L,Spike_D950N,NSP6_T77A,Spike_F157del,NSP3_A488S,Spike_S112L,NSP14_A394V,Spike_P681R,NSP3_P1228L,NS7b_T40I,N_R203M,Spike_G142D,NS3_S26L,N_D63G,N_G215C,Spike_N501Y,Spike_R158del,Spike_E156G,Spike_T19R,Spike_T478K,NS7a_V82A,Spike_L452R,NSP12_G671S,N_D377Y,Spike_D614G,NS3_E239Q,M_I82T
EPI_ISL_2647023	B.1.617.2	2021-05-17	North America / USA / Colorado	NSP4_V167L,NSP4_T492I,NS7a_T120I,NSP13_P77L,NSP3_P1469S,NSP12_P323L,Spike_D950N,NSP6_T77A,Spike_F157del,NSP3_A488S,Spike_S112L,NSP14_A394V,Spike_P681R,NSP3_P1228L,NS7b_T40I,N_R203M,Spike_G142D,NS3_S26L,N_D63G,N_G215C,Spike_R158del,Spike_E156G,Spike_T19R,Spike_T478K,NS7a_V82A,Spike_L452R,NSP6_N40H,NSP12_G671S,N_D377Y,Spike_D614G,NS3_E239Q,M_I82T
EPI_ISL_2647028	B.1.617.2	2021-05-17	North America / USA / Colorado	NSP4_V167L,NSP4_T492I,NS7a_T120I,NSP13_P77L,NSP3_P1469S,NSP12_P323L,Spike_D950N,NSP6_T77A,Spike_F157del,NSP3_A488S,Spike_S112L,NSP14_A394V,Spike_P681R,NSP3_P1228L,NS7b_T40I,N_R203M,Spike_G142D,NS3_S26L,N_D63G,N_G215C,Spike_R158del,Spike_E156G,Spike_T19R,Spike_T478K,NS7a_V82A,Spike_L452R,NSP12_G671S,N_D377Y,Spike_D614G,NS3_E239Q,M_I82T
EPI_ISL_2647029	B.1.617.2	2021-05-17	North America / USA / Colorado	NSP4_V167L,NSP4_T492I,NS7a_T120I,NSP13_P77L,NSP3_P1469S,NSP12_P323L,Spike_D950N,NSP6_T77A,Spike_F157del,NSP3_A488S,Spike_S112L,NSP14_A394V,Spike_P681R,NSP3_P1228L,NS7b_T40I,N_R203M,Spike_G142D,NS3_S26L,N_D63G,N_G215C,Spike_R158del,Spike_E156G,Spike_T19R,Spike_T478K,NS7a_V82A,Spike_L452R,NSP12_G671S,N_D377Y,Spike_D614G,NS3_E239Q,M_I82T
EPI_ISL_2647032	B.1.617.2	2021-05-17	North America / USA / Colorado	NSP4_V167L,NSP4_T492I,NS7a_T120I,NSP13_P77L,NSP3_P1469S,NSP12_P323L,Spike_D950N,NSP6_T77A,Spike_F157del,NSP3_A488S,Spike_S112L,NSP14_A394V,Spike_P681R,NSP3_P1228L,NS7b_T40I,N_R203M,Spike_G142D,NS3_S26L,N_D63G,N_G215C,Spike_R158del,Spike_E156G,Spike_T19R,Spike_T478K,NS7a_V82A,Spike_L452R,NSP12_G671S,N_D377Y,Spike_D614G,NS3_E239Q,M_I82T
EPI_ISL_2647056	B.1.617.2	2021-05-17	North America / USA / Colorado	NSP4_V167L,NSP4_T492I,NS7a_T120I,NSP13_P77L,NSP3_P1469S,NSP12_P323L,Spike_D950N,NSP6_T77A,NSP3_A1736V,Spike_F157del,NSP3_A488S,NS7b_T40I,NSP14_A394V,Spike_P681R,NSP3_P1228L,N_R203M,NSP12_F192V,Spike_G142D,NS3_S26L,N_D63G,N_G215C,NSP13_A296S,Spike_R158del,Spike_E156G,Spike_T19R,Spike_T478K,NS7a_V82A,Spike_L452R,NSP12_G671S,N_D377Y,Spike_D614G,M_I82T
EPI_ISL_2647086	B.1.617.2	2021-05-19	North America / USA / Colorado	NSP4_V167L,NSP4_T492I,NS7a_T120I,NSP13_P77L,NSP3_P1469S,NSP12_P323L,Spike_D950N,NSP6_T77A,NSP3_A1736V,Spike_F157del,NSP3_A488S,NS7b_T40I,NSP14_A394V,Spike_P681R,NSP3_P1228L,N_R203M,NSP12_F192V,Spike_G142D,NS3_S26L,N_D63G,N_G215C,Spike_R158del,Spike_E156G,Spike_T19R,Spike_T478K,NS7a_V82A,Spike_L452R,NSP12_G671S,N_D377Y,Spike_D614G,Spike_E1202D,M_I82T
EPI_ISL_2647094	B.1.617.2	2021-05-19	North America / USA / Colorado	NSP4_V167L,N_A211V,NSP4_T492I,NS7a_T120I,NSP13_P77L,NSP3_P1469S,NSP12_P323L,Spike_D950N,NSP6_T77A,NSP3_A1736V,Spike_F157del,NSP3_A488S,NSP3_L247F,NSP2_C487R,NS7b_T40I,NSP14_A394V,Spike_P681R,NSP3_P1228L,N_R203M,NSP12_F192V,Spike_G142D,NS3_S26L,N_D63G,N_G215C,Spike_R158del,Spike_E156G,Spike_T19R,Spike_T478K,NS7a_V82A,Spike_L452R,NSP12_G671S,N_D377Y,NSP14_V290F,Spike_D614G,M_I82T
EPI_ISL_2647116	B.1.617.2	2021-05-19	North America / USA / Pennsylvania	NSP6_H11Q,NSP3_T1180I,NS7a_T120I,NSP12_P323L,Spike_D950N,Spike_F157del,NSP4_F375S,NSP2_P129L,Spike_P681R,NS8_I121L,N_R203M,NSP15_K259R,NSP13_A18V,NSP4_D217N,Spike_G142D,NS3_S26L,NSP3_P822L,N_D63G,Spike_R158del,Spike_E156G,Spike_T19R,Spike_T478K,NS7a_V82A,Spike_L452R,N_D377Y,Spike_K77T,Spike_D614G,M_I82T
EPI_ISL_2647123	B.1.617.2	2021-05-19	North America / USA / Colorado	NSP4_V167L,NSP4_T492I,NS7a_T120I,NSP13_P77L,NSP3_P1469S,NSP12_P323L,Spike_D950N,NSP6_T77A,Spike_F157del,NSP3_A488S,Spike_S112L,NSP14_A394V,Spike_P681R,NSP3_P1228L,NS7b_T40I,N_R203M,Spike_G142D,NS3_S26L,N_D63G,N_G215C,Spike_R158del,Spike_E156G,Spike_T19R,Spike_T478K,NS7a_V82A,Spike_L452R,NSP12_G671S,N_D377Y,Spike_D614G,NS3_E239Q,M_I82T
EPI_ISL_2647125	B.1.617.2	2021-05-19	North America / USA / Colorado	NSP4_V167L,NSP4_T492I,NS7a_T120I,NSP13_P77L,NSP3_P1469S,NSP12_P323L,Spike_D950N,NSP6_T77A,NSP3_A1736V,Spike_F157del,NSP3_A488S,NS7b_T40I,NSP14_A394V,Spike_P681R,NSP3_P1228L,N_R203M,NSP12_F192V,Spike_G142D,NS3_S26L,N_D63G,N_G215C,Spike_R158del,Spike_E156G,Spike_T19R,Spike_T478K,NS7a_V82A,Spike_L452R,NSP12_G671S,N_D377Y,Spike_D614G,M_I82T
EPI_ISL_2647143	B.1.617.2	2021-05-19	North America / USA / Colorado	NSP4_V167L,NSP4_T492I,NS7a_T120I,N_A397S,NSP13_P77L,NSP3_P1469S,NSP12_P323L,Spike_D950N,NSP6_T77A,NSP3_A1736V,Spike_F157del,NSP3_A488S,NS7b_T40I,NSP14_A394V,Spike_P681R,NSP3_P1228L,N_T166I,N_R203M,NSP12_F192V,Spike_G142D,NS3_S26L,N_D63G,N_G215C,Spike_R158del,Spike_E156G,Spike_T19R,Spike_T478K,NS7a_V82A,Spike_L452R,NSP12_G671S,N_D377Y,Spike_D614G,M_I82T
EPI_ISL_2647146	B.1.617.2	2021-05-19	North America / USA / Colorado	NSP4_V167L,NSP4_T492I,NS7a_T120I,NSP13_P77L,NSP3_P1469S,NSP12_P323L,Spike_D950N,NSP6_T77A,NSP3_A1736V,Spike_F157del,NSP3_A488S,NS7b_T40I,NSP14_A394V,Spike_P681R,NSP3_P1228L,N_R203M,NSP12_F192V,Spike_G142D,NS3_S26L,N_D63G,N_G215C,Spike_R158del,Spike_E156G,Spike_T19R,M_R158C,Spike_T478K,NS7a_V82A,Spike_L452R,NSP12_G671S,N_D377Y,Spike_D614G,M_I82T
EPI_ISL_2647223	B.1.617.2	2021-05-19	North America / USA / North Carolina	NSP3_P1103Q,NSP6_H11Q,NS7a_T120I,NS3_D22Y,NSP12_P323L,Spike_D950N,NS3_L106F,Spike_F157del,NSP4_F375S,NSP2_P129L,Spike_G181V,Spike_P681R,N_R203M,NSP15_K259R,Spike_G142D,NSP4_D217N,NS3_S26L,N_D63G,NSP3_P822L,Spike_R158del,Spike_E156G,Spike_T19R,Spike_T478K,NS7a_V82A,Spike_L452R,N_D377Y,Spike_K77T,Spike_D614G,M_I82T
EPI_ISL_2647234	B.1.617.2	2021-05-19	North America / USA / Colorado	NSP4_V167L,NSP4_T492I,NS7a_T120I,NSP13_P77L,NSP3_P1469S,NSP12_P323L,Spike_L877M,Spike_D950N,NSP6_T77A,M_G78C,NSP3_A1736V,Spike_F157del,NSP3_A488S,NS7b_T40I,NSP14_A394V,Spike_P681R,NSP3_P1228L,N_R203M,NSP12_F192V,Spike_G142D,NS3_S26L,N_D63G,N_G215C,Spike_R158del,Spike_E156G,Spike_T19R,Spike_T478K,NS7a_V82A,Spike_L452R,NSP12_G671S,N_D377Y,Spike_D614G,M_I82T
EPI_ISL_2647316	B.1.617.2	2021-05-23	North America / USA / Colorado	NSP4_V167L,NSP4_T492I,NS7a_T120I,NSP13_P77L,NS8_G8stop,NSP3_P1469S,NSP12_P323L,Spike_D950N,NSP6_T77A,Spike_F157del,NSP3_A488S,Spike_S112L,NSP14_A394V,Spike_P681R,NSP3_P1228L,NS7b_T40I,N_R203M,Spike_G142D,NS3_S26L,N_D63G,N_G215C,Spike_R158del,Spike_E156G,Spike_T19R,Spike_T478K,NS7a_V82A,Spike_L452R,NSP12_G671S,N_D377Y,Spike_D614G,NS3_E239Q,M_I82T
EPI_ISL_2647328	B.1.617.2	2021-05-23	North America / USA / Colorado	NSP4_V167L,NSP4_T492I,NS7a_T120I,NSP10_A24V,NSP13_P77L,NSP3_P1469S,NSP12_P323L,Spike_D950N,NSP6_T77A,NSP3_A1736V,Spike_F157del,NSP3_A488S,NS7b_T40I,NSP14_A394V,Spike_P681R,NSP3_P1228L,N_R203M,NSP12_F192V,Spike_G142D,NS3_S26L,N_D63G,N_G215C,NSP13_A296S,Spike_R158del,Spike_E156G,Spike_T19R,Spike_T478K,NS7a_V82A,Spike_L452R,NSP12_G671S,N_D377Y,Spike_D614G,M_I82T
EPI_ISL_2647334	B.1.617.2	2021-05-20	North America / USA / Colorado	NSP4_V167L,NSP4_T492I,NS7a_T120I,NSP13_P77L,NSP3_P1469S,NSP12_P323L,Spike_D950N,NSP6_T77A,Spike_F157del,NSP3_A488S,Spike_S112L,NSP14_A394V,Spike_P681R,NSP3_P1228L,NS7b_T40I,N_R203M,Spike_G142D,NS3_S26L,N_D63G,N_G215C,Spike_R158del,Spike_E156G,Spike_T19R,Spike_T478K,NS7a_V82A,Spike_L452R,NSP3_A1570T,NSP12_G671S,N_D377Y,Spike_D614G,NS3_E239Q,NSP3_T936I,M_I82T
EPI_ISL_2647339	B.1.617.2	2021-05-19	North America / USA / Colorado	NSP4_V167L,N_A211V,NSP4_T492I,NS7a_T120I,NSP13_P77L,NSP3_P1469S,NSP12_P323L,Spike_D950N,NSP6_T77A,NSP3_A1736V,Spike_F157del,NSP3_A488S,NS7b_T40I,NSP14_A394V,Spike_P681R,NSP3_P1228L,N_R203M,NSP12_F192V,Spike_G142D,NS3_S26L,N_D63G,N_G215C,Spike_R158del,Spike_E156G,Spike_T19R,Spike_T478K,NS7a_V82A,Spike_L452R,NSP12_G671S,N_D377Y,NSP14_V290F,Spike_D614G,M_I82T
EPI_ISL_2647341	B.1.617.2	2021-05-19	North America / USA / Colorado	NSP4_V167L,NSP4_T492I,NS7a_T120I,NSP13_P77L,NSP3_P1469S,NSP12_P323L,Spike_D950N,NSP6_T77A,NSP3_A1736V,Spike_F157del,NSP3_A488S,NS7b_T40I,NSP14_A394V,Spike_P681R,NSP3_P1228L,N_R203M,NSP12_F192V,Spike_G142D,NS3_S26L,N_D63G,N_G215C,Spike_R158del,Spike_E156G,Spike_T19R,Spike_T478K,NS7a_V82A,Spike_L452R,NSP12_G671S,N_D377Y,Spike_D614G,NSP14_A307E,M_I82T
EPI_ISL_2647347	B.1.617.2	2021-05-19	North America / USA / Colorado	NSP4_V167L,NSP4_T492I,NS7a_T120I,NSP13_P77L,NSP3_P1469S,NSP12_P323L,Spike_D950N,NSP6_T77A,NSP3_A1736V,Spike_F157del,NSP3_A488S,NS7b_T40I,NSP14_A394V,Spike_P681R,NSP3_P1228L,N_R203M,NSP12_F192V,Spike_G142D,NS3_S26L,N_D63G,N_G215C,Spike_R158del,Spike_E156G,Spike_T19R,Spike_T478K,NS7a_V82A,Spike_L452R,NSP12_G671S,N_D377Y,Spike_D614G,Spike_E1202D,M_I82T
EPI_ISL_2647358	B.1.617.2	2021-05-22	North America / USA / Colorado	NSP4_V167L,NSP4_T492I,NS7a_T120I,NSP13_P77L,NSP3_P1469S,NSP12_P323L,Spike_D950N,NSP6_T77A,Spike_F157del,NSP3_A488S,Spike_S112L,NSP14_A394V,Spike_P681R,NSP3_P1228L,NS7b_T40I,N_R203M,Spike_G142D,NS3_S26L,N_D63G,N_G215C,Spike_R158del,Spike_E156G,Spike_T19R,Spike_T478K,NS7a_V82A,Spike_L452R,NSP12_G671S,N_D377Y,NSP5_K88N,Spike_D614G,NS3_E239Q,M_I82T
EPI_ISL_2647409	B.1.617.2	2021-05-19	North America / USA / Colorado	NSP4_V167L,NSP4_T492I,NS7a_T120I,NSP13_P77L,NSP3_P1469S,NSP12_P323L,Spike_D950N,NSP6_T77A,NSP3_A1736V,Spike_F157del,NSP3_A488S,NS7b_T40I,NSP14_A394V,Spike_P681R,NSP3_P1228L,N_R203M,NSP12_F192V,Spike_G142D,NS3_S26L,N_D63G,N_G215C,NSP2_G173D,Spike_R158del,Spike_E156G,Spike_T19R,Spike_T478K,NS7a_V82A,Spike_L452R,NSP12_G671S,N_D377Y,Spike_D614G,M_I82T
EPI_ISL_2647429	B.1.617.2	2021-05-23	North America / USA / Colorado	NSP4_V167L,NSP4_T492I,NS7a_T120I,NSP13_P77L,NSP3_P1469S,NSP12_P323L,Spike_D950N,NSP6_T77A,Spike_F157del,NSP3_A488S,Spike_S112L,NSP14_A394V,Spike_P681R,NSP3_P1228L,NS7b_T40I,N_R203M,Spike_G142D,NS3_S26L,N_D63G,N_G215C,Spike_R158del,Spike_E156G,Spike_T19R,Spike_T478K,NS7a_V82A,Spike_L452R,NSP12_G671S,N_D377Y,Spike_D614G,NS3_E239Q,NSP3_T936I,M_I82T
EPI_ISL_2647472	B.1.617.2	2021-05-24	North America / USA / Colorado	NSP4_V167L,NSP4_T492I,NS7a_T120I,NSP13_P77L,NSP3_P1469S,NSP12_P323L,Spike_D950N,NSP6_T77A,NSP3_A1736V,Spike_F157del,NSP3_A488S,NS7b_T40I,NSP14_A394V,Spike_P681R,NSP3_P1228L,N_R203M,NSP12_F192V,Spike_G142D,NS3_S26L,N_D63G,N_G215C,Spike_R158del,Spike_E156G,Spike_T19R,Spike_T478K,NS7a_V82A,Spike_L452R,NSP12_G671S,N_D377Y,Spike_D614G,M_I82T
EPI_ISL_2647507	B.1.617.2	2021-05-25	North America / USA / North Carolina	NS3_G224C,NS7a_T120I,NSP13_P77L,M_S197N,NSP12_P323L,Spike_D950N,Spike_F157del,Spike_A222V,NSP4_A446V,Spike_P681R,N_R203M,Spike_G142D,NS3_S26L,N_D63G,NSP3_P822L,Spike_R158del,Spike_E156G,Spike_T19R,Spike_T478K,NS7a_V82A,Spike_L452R,NSP6_T181I,NSP12_G671S,N_D377Y,NSP6_V149A,Spike_D614G,M_I82T
EPI_ISL_2647592	B.1.617.2	2021-05-24	North America / USA / Colorado	NSP4_V167L,NSP4_T492I,NS7a_T120I,NSP13_P77L,NSP3_P1469S,NSP12_P323L,Spike_D950N,NSP6_T77A,Spike_F157del,NSP3_A488S,Spike_S112L,NSP14_A394V,Spike_P681R,NSP3_P1228L,NS7b_T40I,NSP2_A360V,N_R203M,Spike_G142D,NS3_S26L,N_D63G,N_G215C,Spike_N501Y,Spike_R158del,Spike_E156G,Spike_T19R,Spike_T478K,NS7a_V82A,Spike_L452R,NSP12_G671S,N_D377Y,Spike_D614G,NS3_E239Q,M_I82T
EPI_ISL_2647619	B.1.617.2	2021-05-24	North America / USA / Colorado	NSP4_V167L,NSP4_T492I,NS7a_T120I,NSP13_P77L,NSP3_P1469S,NSP12_P323L,Spike_D950N,NSP6_T77A,Spike_F157del,NSP3_A488S,Spike_S112L,NSP14_A394V,Spike_P681R,NSP3_P1228L,NS7b_T40I,N_R203M,Spike_G142D,NS3_S26L,N_D63G,N_G215C,NSP14_A220V,Spike_R158del,Spike_E156G,Spike_T19R,Spike_T478K,NS7a_V82A,Spike_L452R,NSP12_G671S,N_D377Y,Spike_D614G,NS3_E239Q,M_I82T
EPI_ISL_2647679	B.1.617.2	2021-05-25	North America / USA / Colorado	NSP4_V167L,NSP4_T492I,NS7a_T120I,NSP13_P77L,NSP3_P1469S,NSP12_P323L,Spike_D950N,NSP6_T77A,NSP3_T1036I,NSP3_A1736V,Spike_F157del,NSP3_A488S,NSP15_D335Y,NS7b_T40I,NSP14_A394V,Spike_P681R,NSP3_P1228L,N_R203M,NSP12_F192V,Spike_G142D,NS3_S26L,N_D63G,N_G215C,Spike_R158del,Spike_E156G,Spike_T19R,Spike_T478K,NSP13_T351I,Spike_L452R,NS7a_V82A,NSP12_G671S,N_D377Y,Spike_D614G,M_I82T
EPI_ISL_2647680	B.1.617.2	2021-05-25	North America / USA / Colorado	NSP4_V167L,NSP4_T492I,NS7a_T120I,NSP13_P77L,NSP3_P1469S,NSP12_P323L,Spike_D950N,NSP6_T77A,NSP3_A1736V,Spike_F157del,NSP3_A488S,NS7b_T40I,NSP14_A394V,Spike_P681R,NSP3_P1228L,N_R203M,NSP12_F192V,Spike_G142D,NS3_S26L,N_D63G,N_G215C,Spike_R158del,Spike_E156G,Spike_T19R,Spike_T478K,NS7a_V82A,Spike_L452R,NSP12_G671S,N_D377Y,Spike_D614G,NSP1_R29C,M_I82T
EPI_ISL_2647681	B.1.617.2	2021-05-26	North America / USA / Colorado	NSP4_V167L,NSP4_T492I,NS7a_T120I,NSP13_P77L,NSP3_P1469S,NSP12_P323L,Spike_D950N,NSP6_T77A,Spike_F157del,NSP3_A488S,Spike_S112L,NSP14_A394V,Spike_P681R,NSP3_P1228L,NS7b_T40I,N_R203M,Spike_G142D,NS3_S26L,N_D63G,N_G215C,Spike_R158del,Spike_E156G,Spike_T19R,Spike_T478K,NS7a_V82A,Spike_L452R,NSP12_G671S,N_D377Y,NSP5_K88N,Spike_D614G,NS3_E239Q,M_I82T
EPI_ISL_2647687	B.1.617.2	2021-05-26	North America / USA / Colorado	NSP4_V167L,NSP14_Q354R,NSP4_T492I,NS7a_T120I,NSP13_P77L,NSP3_P1469S,NSP12_P323L,Spike_D950N,NSP6_T77A,NSP3_A1736V,Spike_F157del,NSP3_A488S,NS7b_T40I,NSP14_A394V,Spike_P681R,NSP3_P1228L,N_R203M,NSP12_F192V,Spike_G142D,NS3_S26L,N_D63G,N_G215C,NSP13_A296S,Spike_R158del,Spike_E156G,Spike_T19R,Spike_T478K,NS7a_V82A,Spike_L452R,NSP12_G671S,N_D377Y,Spike_D614G,M_I82T
EPI_ISL_2647692	B.1.617.2	2021-05-25	North America / USA / Colorado	NSP4_V167L,NSP4_T492I,NS7a_T120I,NSP13_P77L,NSP3_P1469S,NSP12_P323L,Spike_D950N,NSP6_T77A,Spike_F157del,NSP3_A488S,Spike_S112L,NSP14_A394V,Spike_P681R,NSP3_P1228L,NS7b_T40I,N_R203M,Spike_G142D,NS3_S26L,N_D63G,N_G215C,Spike_R158del,Spike_E156G,Spike_T19R,Spike_T478K,NS7a_V82A,Spike_L452R,NSP12_G671S,N_D377Y,Spike_D614G,NS3_E239Q,NS6_I60V,M_I82T
EPI_ISL_2647696	B.1.617.2	2021-05-26	North America / USA / Colorado	NSP4_V167L,NSP4_T492I,NS7a_T120I,NSP13_P77L,NSP3_P1469S,NSP12_P323L,Spike_D950N,NSP6_T77A,Spike_F157del,NSP3_A488S,Spike_S112L,NSP14_A394V,Spike_P681R,NSP3_P1228L,NS7b_T40I,N_R203M,Spike_G142D,NS3_S26L,N_D63G,N_G215C,Spike_R158del,Spike_E156G,Spike_T19R,Spike_T478K,NS7a_V82A,Spike_L452R,NSP3_A1570T,NSP12_G671S,N_D377Y,Spike_D614G,NS3_E239Q,NSP3_T936I,M_I82T
EPI_ISL_2647722	B.1.617.2	2021-05-25	North America / USA / Colorado	NSP4_V167L,NSP4_T492I,NS7a_T120I,NSP13_P77L,NSP3_P1469S,NSP12_P323L,Spike_D950N,NSP6_T77A,NSP3_A1736V,Spike_F157del,NSP3_A488S,NS7b_T40I,NSP14_A394V,Spike_P681R,NSP3_P1228L,N_R203M,NSP12_F192V,Spike_G142D,NS3_S26L,N_D63G,N_G215C,Spike_R158del,Spike_E156G,Spike_T19R,Spike_T478K,NS7a_V82A,Spike_L452R,NSP12_G671S,N_D377Y,Spike_D614G,M_I82T
EPI_ISL_2647778	B.1.617.2	2021-05-25	North America / USA / Colorado	NSP4_V167L,NSP4_T492I,NS7a_T120I,NSP13_P77L,NSP3_P1469S,NSP12_P323L,Spike_D950N,NSP6_T77A,NSP3_A1736V,Spike_F157del,NSP3_A488S,NS7b_T40I,NSP14_A394V,Spike_P681R,NSP3_P1228L,N_R203M,NSP12_F192V,Spike_G142D,NS3_S26L,N_D63G,N_G215C,Spike_R158del,Spike_E156G,Spike_T19R,Spike_T478K,NS7a_V82A,Spike_L452R,NSP12_G671S,N_D377Y,Spike_D614G,M_I82T
EPI_ISL_2647792	B.1.617.2	2021-05-26	North America / USA / Colorado	NSP4_V167L,NSP4_T492I,NS7a_T120I,NSP13_P77L,NSP3_P1469S,NSP12_P323L,Spike_D950N,Spike_I1216V,NSP6_T77A,NSP3_A1736V,Spike_F157del,NSP3_A488S,NS7b_T40I,NSP14_A394V,Spike_P681R,NSP3_P1228L,N_R203M,NSP12_F192V,Spike_G142D,NS3_S26L,N_D63G,N_G215C,Spike_R158del,Spike_E156G,Spike_T19R,Spike_T478K,NS7a_V82A,Spike_L452R,NSP12_G671S,N_D377Y,Spike_D614G,M_I82T
EPI_ISL_2647853	B.1.617.2	2021-05-29	North America / USA / Colorado	NSP4_V167L,NSP4_T492I,NS7a_T120I,NSP13_P77L,NSP3_P1469S,NSP12_P323L,Spike_D950N,NSP6_T77A,NSP16_L100F,NSP3_A1736V,Spike_F157del,NSP3_A488S,NS7b_T40I,NSP14_A394V,Spike_P681R,NSP3_P1228L,N_R203M,NSP12_F192V,Spike_G142D,NS3_S26L,N_D63G,N_G215C,Spike_R158del,Spike_E156G,Spike_T19R,Spike_T478K,NS7a_V82A,Spike_L452R,NSP12_G671S,N_D377Y,Spike_D614G,M_I82T
EPI_ISL_2647870	B.1.617.2	2021-05-28	North America / USA / Colorado	NSP4_V167L,NSP1_R124C,NSP4_T492I,NS7a_T120I,NSP13_P77L,NSP3_P1469S,NSP12_P323L,Spike_D950N,NSP6_T77A,NSP3_A1736V,Spike_F157del,NSP3_A488S,NS7b_T40I,NSP14_A394V,Spike_P681R,NSP3_P1228L,N_D343A,N_R203M,NSP12_F192V,Spike_G142D,NS3_S26L,N_D63G,N_G215C,Spike_R158del,Spike_E156G,Spike_T19R,Spike_T478K,NSP13_T351I,Spike_L452R,NS7a_V82A,NSP12_G671S,N_D377Y,Spike_D614G,M_I82T
EPI_ISL_2647884	B.1.617.2	2021-05-27	North America / USA / Colorado	NSP4_V167L,NSP4_T492I,NS7a_T120I,NSP13_P77L,NSP3_P1469S,NSP12_P323L,Spike_D950N,NSP6_T77A,NSP3_A1736V,Spike_F157del,NSP3_A488S,NS7b_T40I,NSP14_A394V,Spike_P681R,NSP8_V34F,NSP3_P1228L,N_R203M,NSP12_F192V,Spike_G142D,NS3_S26L,N_D63G,N_G215C,Spike_R158del,Spike_E156G,Spike_T19R,Spike_T478K,NS7a_V82A,Spike_L452R,NSP12_G671S,N_D377Y,Spike_D614G,M_I82T
EPI_ISL_2647897	B.1.617.2	2021-05-29	North America / USA / Colorado	NSP4_V167L,NSP4_T492I,NS7a_T120I,NSP13_P77L,NSP3_P1469S,NSP6_L142F,NSP12_P323L,Spike_D950N,NSP6_T77A,NSP3_A1736V,Spike_F157del,NSP3_A488S,NS7b_T40I,NSP14_A394V,Spike_P681R,NSP3_P1228L,N_R203M,NSP12_F192V,Spike_G142D,NS3_S26L,N_D63G,N_G215C,Spike_R158del,Spike_E156G,Spike_T19R,Spike_T478K,NS7a_V82A,Spike_L452R,NSP12_G671S,N_D377Y,Spike_D614G,M_I82T
EPI_ISL_2647907	B.1.617.2	2021-05-26	North America / USA / Colorado	NSP4_V167L,NSP4_T492I,NS7a_T120I,NSP13_P77L,NSP3_P1469S,NSP12_P323L,Spike_D950N,NSP6_T77A,NSP3_A1736V,Spike_F157del,NSP3_A488S,NS7b_T40I,NSP14_A394V,Spike_P681R,NSP3_P1228L,NSP3_V238L,N_R203M,NSP12_F192V,Spike_G142D,NS3_S26L,N_D63G,N_G215C,Spike_R158del,Spike_E156G,Spike_T19R,Spike_T478K,NS7a_V82A,Spike_L452R,NSP12_G671S,N_D377Y,Spike_D614G,M_I82T
EPI_ISL_2647974	B.1.617.2	2021-05-29	North America / USA / Colorado	NSP4_V167L,NSP4_T492I,NS7a_T120I,NSP13_P77L,NSP3_P1469S,NSP6_L142F,NSP12_P323L,Spike_D950N,NSP6_T77A,NSP3_A1736V,Spike_F157del,NSP3_A488S,NS7b_T40I,NSP14_A394V,Spike_P681R,NSP3_P1228L,N_R203M,NSP12_F192V,Spike_G142D,NS3_S26L,N_D63G,N_G215C,Spike_R158del,Spike_E156G,Spike_T19R,Spike_T478K,NS7a_V82A,Spike_L452R,NSP12_G671S,N_D377Y,N_E136D,Spike_D614G,M_I82T
EPI_ISL_2647982	B.1.617.2	2021-05-28	North America / USA / Colorado	NSP4_V167L,NSP4_T492I,NS7a_T120I,NSP13_P77L,NSP3_P1469S,NSP12_P323L,Spike_D950N,NSP6_T77A,NSP3_A1736V,NSP1_V121F,Spike_F157del,NSP3_A488S,NS7b_T40I,NSP14_A394V,Spike_P681R,NSP3_P1228L,N_R203M,NSP12_F192V,Spike_G142D,NS3_S26L,N_D63G,N_G215C,Spike_R158del,Spike_E156G,Spike_T19R,Spike_T478K,NS7a_V82A,Spike_L452R,NSP12_G671S,N_D377Y,Spike_D614G,M_I82T
EPI_ISL_2649848	B.1.617.2	2021-06-08	North America / USA / New Jersey	NS3_G224C,NS7a_T120I,NSP13_P77L,M_S197N,NSP12_P323L,Spike_D950N,NS3_V77F,Spike_F157del,Spike_A222V,NSP3_I397T,NSP4_A446V,Spike_P681R,N_R203M,Spike_G142D,NS3_S26L,N_D63G,NSP3_P822L,Spike_R158del,NSP10_T39I,Spike_E156G,Spike_T19R,Spike_T478K,NS7a_V82A,Spike_L452R,NSP6_T181I,NSP12_G671S,N_D377Y,NSP6_V149A,Spike_D614G,M_I82T
EPI_ISL_2650134	B.1.617.2	2021-06-05	North America / USA / Arizona / Maricopa	NSP4_V167L,NSP4_T492I,NS7a_T120I,NSP13_P77L,NSP3_P1469S,NSP12_P323L,Spike_D950N,NSP6_T77A,Spike_F157del,NSP3_A488S,NS7b_T40I,NSP14_A394V,Spike_P681R,NSP3_P1228L,N_R203M,NS3_S26L,N_D63G,N_G215C,NSP5_L232F,Spike_R158del,Spike_E156G,NSP13_I334V,Spike_T19R,Spike_T478K,NS7a_V82A,Spike_L452R,NSP12_G671S,N_D377Y,Spike_D614G,NS8_A14S,M_I82T
EPI_ISL_2650143	B.1.617.2	2021-06-01	North America / USA / Arizona / Maricopa	NS7a_T120I,NSP13_P77L,E_V62F,NSP12_P323L,Spike_D950N,N_T49I,NSP14_P46L,Spike_F157del,NSP2_P129L,NSP4_A446V,Spike_P681R,N_R203M,NS3_S26L,N_D63G,NSP3_P822L,Spike_L1141W,Spike_R158del,Spike_E156G,Spike_T19R,Spike_T478K,NS7a_V82A,Spike_L452R,NSP12_G671S,N_D377Y,NSP6_V149A,Spike_D614G,M_I82T
EPI_ISL_2651049	B.1.617.2	2021-06-08	North America / USA / Washington / Lewis County	N_T135I,NS7a_T120I,NSP13_P77L,NSP12_P323L,Spike_D950N,Spike_F157del,Spike_A222V,NSP4_A446V,Spike_P681R,NSP15_D282Y,N_R203M,Spike_G142D,NS3_S26L,N_D63G,NSP3_P822L,Spike_R158del,Spike_E156G,Spike_T19R,Spike_T478K,NS7a_V82A,Spike_L452R,NSP6_T181I,NSP13_T366M,NSP12_G671S,N_D377Y,NSP6_V149A,Spike_D614G,NSP3_V1673A,NSP13_P529L,M_I82T
EPI_ISL_2651076	B.1.617.2	2021-06-09	North America / USA / Washington / Grant County	NSP4_V167L,NS8_R115C,NSP4_T492I,NS7a_T120I,NSP13_P77L,NSP3_P1469S,NSP12_P323L,Spike_D950N,NSP6_L37F,NSP6_T77A,NSP3_A1736V,Spike_F157del,NSP3_A488S,NS7b_T40I,NSP14_A394V,Spike_P681R,NSP3_P1228L,N_R203M,NSP12_F192V,NS3_S26L,N_D63G,N_G215C,Spike_R158del,Spike_E156G,Spike_T19R,Spike_T478K,NS7a_V82A,Spike_L452R,NSP12_G671S,N_D377Y,Spike_D614G,M_I82T
EPI_ISL_2651096	B.1.617.2	2021-06-08	North America / USA / Washington / Snohomish County	NSP4_V167L,NSP4_T492I,NS7a_T120I,NSP13_P77L,NSP3_P1469S,NSP12_P323L,Spike_D950N,NSP6_T77A,NSP3_A1736V,Spike_F157del,NSP3_A488S,NS7b_T40I,NSP14_A394V,Spike_P681R,NSP3_P1228L,N_R203M,NSP12_F192V,NS3_S26L,N_D63G,N_G215C,Spike_R158del,Spike_E156G,Spike_T19R,Spike_T478K,NS7a_V82A,Spike_L452R,NSP3_Y780C,NSP12_G671S,N_D377Y,Spike_D614G,M_I82T
EPI_ISL_2651114	B.1.617.2	2021-06-12	North America / USA / Washington / Snohomish County	NS7a_T120I,NSP13_P77L,NS6_Q56R,NSP14_Y494H,NSP12_P323L,Spike_D950N,NSP3_T724I,Spike_F157del,Spike_A222V,NSP4_A446V,Spike_P681R,N_R203M,NS3_S26L,N_D63G,NSP3_P822L,Spike_R158del,Spike_E156G,Spike_T19R,Spike_T478K,NS7a_V82A,Spike_L452R,NSP6_T181I,NSP3_S1740A,NSP12_G671S,N_D377Y,NSP6_V149A,Spike_D614G,M_I82T
EPI_ISL_2652088	B.1.617.2	2021-06-01	North America / USA / New Mexico	NS3_G224C,NS7a_T120I,NSP12_R285C,NSP13_P77L,M_S197N,NSP12_P323L,Spike_D950N,Spike_F157del,Spike_A222V,NSP4_A446V,Spike_P681R,N_R203M,NS3_S26L,N_D63G,NSP3_P822L,Spike_R158del,Spike_E156G,Spike_T19R,Spike_T478K,NS7a_V82A,Spike_L452R,NSP6_T181I,NSP12_G671S,N_D377Y,NSP6_V149A,Spike_D614G,M_I82T
EPI_ISL_2652390	B.1.617.2	2021-06-07	North America / USA / Arizona	NSP6_H11Q,NS7a_T120I,NSP12_P323L,Spike_D950N,Spike_T547I,NSP1_M85del,NS8_E19stop,Spike_F157del,NSP4_F375S,NSP2_P129L,Spike_P681R,NSP1_V84del,N_R203M,NSP15_K259R,Spike_G142D,NSP1_H83del,NSP4_D217N,NS3_S26L,NSP3_P822L,N_D63G,Spike_R158del,NSP3_E70K,Spike_E156G,Spike_T19R,Spike_T478K,NS7a_V82A,Spike_L452R,NSP1_G82del,N_D377Y,Spike_K77T,Spike_D614G,NSP1_V86del,M_I82T
EPI_ISL_2652461	B.1.617.2	2021-06-08	North America / USA / Arkansas	NS7a_T120I,NSP13_P77L,Spike_H69del,Spike_V70del,NSP12_P323L,Spike_D950N,Spike_Y144del,NSP4_A446V,Spike_P681R,NS6_K48N,N_R203M,NS3_S26L,N_D63G,NSP3_P822L,Spike_T19R,Spike_T478K,NS7a_V82A,Spike_L452R,NSP6_T181I,NSP12_G671S,N_D377Y,NSP6_V149A,Spike_D614G,Spike_V1264L,M_I82T
EPI_ISL_2652849	B.1.617.2	2021-05-22	North America / USA / New Jersey	NS7a_T120I,NSP13_P77L,NSP12_P323L,Spike_D950N,Spike_K1191N,Spike_F157del,Spike_A222V,NSP4_A446V,Spike_P681R,N_R203M,NS3_S26L,N_D63G,NSP3_P822L,Spike_R158del,Spike_E156G,Spike_T19R,Spike_T478K,NS7a_V82A,Spike_L452R,NSP3_T1022I,NSP6_T181I,NSP12_G671S,N_D377Y,NSP6_V149A,Spike_D614G,NS3_G100V,Spike_L1063F,M_I82T
EPI_ISL_2657689	B.1.617.2	2021-05-24	North America / USA / Ohio	NSP4_V167L,NSP15_Q19H,NSP4_T492I,NS7a_T120I,NSP13_P77L,NSP3_P1469S,NSP12_P323L,Spike_D950N,NSP6_T77A,Spike_F157del,NSP3_A488S,NSP2_R27C,NS7b_T40I,NSP14_A394V,Spike_P681R,NSP3_P1228L,N_R203M,Spike_G142D,NS3_S26L,N_D63G,N_G215C,Spike_R158del,Spike_E156G,Spike_T19R,Spike_T478K,NS7a_V82A,Spike_L452R,NSP12_G671S,N_D377Y,Spike_D614G,M_I82T
EPI_ISL_2657691	B.1.617.2	2021-05-24	North America / USA / Ohio	NSP4_V167L,Spike_T95I,NSP15_Q19H,NSP4_T492I,NS7a_T120I,NSP13_P77L,NSP3_P1469S,NSP12_P323L,Spike_D950N,NSP6_T77A,Spike_F157del,NSP3_A488S,NSP2_R27C,NS7b_T40I,NSP14_A394V,Spike_P681R,NSP3_P1228L,N_R203M,Spike_G142D,NS3_S26L,N_D63G,N_G215C,Spike_R158del,Spike_E156G,Spike_T19R,Spike_T478K,NS7a_V82A,Spike_L452R,NSP12_G671S,N_D377Y,Spike_D614G,M_I82T
EPI_ISL_2658974	B.1.617.2	2021-06-08	North America / USA / Texas / Dallas	NS7a_T120I,NSP2_T215I,NSP13_P77L,NSP12_P323L,Spike_D950N,Spike_K1191N,Spike_F157del,Spike_A222V,NSP4_A446V,Spike_P681R,N_R203M,Spike_G142D,NS3_S26L,N_D63G,NSP3_P822L,NS7a_G70C,Spike_R158del,Spike_E156G,Spike_T19R,Spike_T478K,NS7a_V82A,Spike_L452R,NSP3_T1022I,NSP6_T181I,NSP12_G671S,N_D377Y,NSP6_V149A,Spike_D614G,NS3_G100V,M_I82T
EPI_ISL_2658978	B.1.617.2	2021-06-08	North America / USA / Texas / Dallas	NSP1_M85V,NS7a_T120I,NSP13_P77L,NSP12_P323L,Spike_D950N,Spike_F157del,Spike_A222V,NSP4_A446V,Spike_P681R,NSP1_V84del,NS6_K48N,N_R203M,Spike_G142D,NSP1_H83del,NS3_S26L,N_D63G,NSP3_P822L,NSP3_A85V,Spike_R158del,Spike_E156G,Spike_T19R,Spike_T478K,NS7a_V82A,Spike_L452R,NSP1_G82del,NSP6_T181I,NSP12_G671S,Spike_M177I,N_D377Y,NSP6_V149A,Spike_D614G,Spike_V1264L,M_I82T
EPI_ISL_2660425	B.1.617.2	2021-05-25	North America / USA / Rhode Island	NSP4_V167L,Spike_T95I,NSP15_Q19H,NSP4_T492I,NS7a_T120I,NSP13_P77L,NSP3_P1469S,NS8_E106Q,NSP12_P323L,Spike_D950N,NSP6_T77A,Spike_F157del,NSP3_A488S,NSP2_R27C,NS7b_T40I,NSP14_A394V,Spike_P681R,NSP3_P1228L,N_R203M,Spike_G142D,NS3_S26L,N_D63G,N_G215C,Spike_R158del,Spike_E156G,Spike_T19R,Spike_T478K,NS7a_V82A,Spike_L452R,NSP12_G671S,N_D377Y,Spike_D614G,M_I82T
EPI_ISL_2661539	B.1.617.2	2021-06-10	North America / USA / Ohio	NSP4_V167L,Spike_T95I,NSP4_T492I,NS7a_T120I,NSP13_P77L,NSP3_P1469S,NSP12_P323L,Spike_D950N,NSP6_T77A,Spike_F157del,NSP3_A488S,Spike_A222V,NS7b_T40I,NSP14_A394V,Spike_P681R,NSP3_P1228L,NS7a_V71I,N_R203M,Spike_G142D,NS3_S26L,N_D63G,N_G215C,Spike_R158del,Spike_E156G,Spike_T19R,Spike_T478K,NS7a_V82A,Spike_L452R,NSP12_G671S,N_D377Y,NSP6_V149A,Spike_D614G,M_I82T
EPI_ISL_2661540	B.1.617.2	2021-06-09	North America / USA / Ohio	NS3_G224C,NS7a_T120I,NSP13_P77L,M_S197N,NSP12_P323L,Spike_D950N,Spike_F157del,Spike_A222V,NSP4_A446V,Spike_P681R,N_R203M,NSP2_G265V,Spike_G142D,NS3_S26L,N_D63G,NSP3_P822L,Spike_R158del,Spike_E156G,Spike_T19R,Spike_T478K,NS7a_V82A,Spike_L452R,NSP6_T181I,NSP12_G671S,N_D377Y,NSP6_V149A,Spike_D614G,M_I82T
EPI_ISL_2661541	B.1.617.2	2021-06-14	North America / USA / Ohio	NS7a_T120I,NSP13_P77L,NSP12_P323L,Spike_D950N,Spike_F157del,Spike_A222V,NSP4_A446V,Spike_P681R,N_R203M,Spike_G142D,NS3_S26L,N_D63G,NSP3_P822L,Spike_R158del,Spike_E156G,Spike_T19R,Spike_T478K,NS7a_V82A,Spike_L452R,NSP6_T181I,NSP12_G671S,N_D377Y,NSP6_V149A,Spike_D614G,NS3_H78Y,M_I82T
EPI_ISL_2662759	B.1.617.2	2021-05-27	North America / USA / Delaware / Smyrna	NSP4_V167L,NSP4_T492I,NS7a_T120I,NSP13_P77L,NSP3_P1469S,NSP12_P323L,Spike_D950N,NSP6_T77A,Spike_F157del,NSP3_A488S,Spike_G181V,NSP14_A394V,Spike_P681R,NSP3_P1228L,NS7b_T40I,N_R203M,Spike_G142D,NS3_S26L,N_D63G,N_G215C,Spike_R158del,Spike_E156G,Spike_T19R,Spike_T478K,NS7a_V82A,Spike_L452R,NSP1_G49S,NSP12_G671S,N_D377Y,Spike_D614G,M_I82T
EPI_ISL_2662801	B.1.617.2	2021-06-05	North America / USA / Delaware / Smyrna	NSP3_P1103Q,NSP6_H11Q,NS7a_T120I,NSP12_P323L,Spike_D950N,NS3_L106F,Spike_F157del,NSP4_F375S,NSP2_P129L,Spike_G181V,Spike_P681R,N_R203M,NSP15_K259R,Spike_G142D,NSP4_D217N,NS3_S26L,N_D63G,NSP3_P822L,Spike_R158del,Spike_E156G,Spike_T19R,Spike_T478K,NS7a_V82A,Spike_L452R,N_D377Y,Spike_K77T,Spike_D614G,M_I82T
EPI_ISL_2675209	B.1.617.2	2021-06-15	North America / USA / Texas	NSP4_V167L,NSP4_T492I,NS7a_T120I,NSP13_P77L,NSP3_P1469S,NSP12_P323L,Spike_D950N,NSP6_T77A,NSP15_I305V,Spike_F157del,NSP3_A488S,Spike_S112L,NSP14_A394V,Spike_P681R,NSP3_P1228L,NS7b_T40I,N_R203M,Spike_G142D,NS3_S26L,N_D63G,N_G215C,Spike_R158del,Spike_E156G,Spike_T19R,Spike_T478K,NS7a_V82A,Spike_L452R,NSP15_N199D,NSP12_G671S,N_D377Y,Spike_D614G,NS3_E239Q,M_I82T
EPI_ISL_2678950	B.1.617.2	2021-05-27	North America / USA / Utah	NSP4_V167L,NSP4_T492I,NS7a_T120I,NSP13_P77L,NSP3_P1469S,NSP12_P323L,Spike_D950N,NSP6_T77A,NSP3_A1736V,NS7a_I10L,Spike_F157del,NSP3_A488S,NS7b_T40I,NSP14_A394V,Spike_P681R,NSP3_P1228L,N_R203M,NSP12_F192V,NS3_S26L,N_D63G,N_G215C,Spike_V120F,Spike_R158del,Spike_E156G,Spike_T19R,Spike_T478K,NS7a_V82A,Spike_L452R,NSP12_G671S,N_D377Y,Spike_D614G,M_I82T
EPI_ISL_2678958	B.1.617.2	2021-05-28	North America / USA / Utah	NSP4_V167L,NSP4_T492I,NS7a_T120I,NSP13_P77L,NSP3_P1469S,NSP12_P323L,Spike_D950N,NSP6_T77A,NSP3_A1736V,Spike_F157del,NSP3_A488S,NS7b_T40I,NSP14_A394V,Spike_P681R,NSP3_P1228L,N_R203M,NSP12_F192V,NS3_S26L,N_D63G,N_G215C,Spike_R158del,Spike_E156G,Spike_T19R,Spike_T478K,NS7a_V82A,Spike_L452R,NSP12_G671S,N_D377Y,Spike_D614G,M_I82T
EPI_ISL_2678960	B.1.617.2	2021-05-27	North America / USA / Utah	NSP4_V167L,NSP4_T492I,NS7a_T120I,NSP13_P77L,NSP3_P1469S,NSP12_P323L,NSP3_A1766V,Spike_D950N,NSP6_T77A,NSP3_A1736V,Spike_F157del,NSP3_A488S,NS7b_T40I,NSP14_A394V,Spike_P681R,NSP3_P1228L,N_R203M,NSP12_F192V,NS3_S26L,N_D63G,N_G215C,Spike_R158del,Spike_E156G,Spike_T19R,Spike_T478K,NS7a_V82A,Spike_L452R,NSP12_G671S,N_D377Y,Spike_D614G,M_I82T
EPI_ISL_2678963	B.1.617.2	2021-05-31	North America / USA / Utah	NSP4_V167L,NSP4_T492I,NS7a_T120I,NSP13_P77L,NSP3_P1469S,NSP12_P323L,Spike_D950N,NSP6_T77A,NSP3_A1736V,Spike_F157del,NSP3_A488S,NS7b_T40I,NSP14_A394V,Spike_P681R,NSP3_P1228L,N_R203M,NSP12_F192V,NS3_S26L,N_D63G,N_G215C,NSP4_S209F,Spike_R158del,Spike_E156G,Spike_T19R,Spike_T478K,NS7a_V82A,Spike_L452R,NSP12_G671S,N_D377Y,Spike_D614G,M_I82T
EPI_ISL_2679288	B.1.617.2	2021-05-28	North America / USA / Utah	NSP4_V167L,NSP4_T492I,NS7a_T120I,NSP13_P77L,NSP3_P1469S,NSP12_P323L,Spike_D950N,NSP6_T77A,Spike_F157del,NSP3_A488S,NS7b_T40I,NSP14_A394V,Spike_P681R,NSP3_P1228L,N_R203M,Spike_G142D,NS3_S26L,N_D63G,N_G215C,Spike_R158del,Spike_E156G,Spike_T19R,Spike_T478K,NS7a_V82A,Spike_L452R,NS8_I47V,NSP12_G671S,NS8_A65V,N_D377Y,Spike_A694V,NSP6_R129K,Spike_D614G,Spike_D1260Y,M_I82T
EPI_ISL_2679341	B.1.617.2	2021-05-29	North America / USA / Utah	NS7a_T120I,NSP13_P77L,E_V62F,NSP12_P323L,Spike_D950N,N_T49I,NSP14_P46L,Spike_F157del,NSP2_P129L,NSP4_A446V,Spike_P681R,N_R203M,Spike_G142D,NS3_S26L,N_D63G,NSP3_P822L,Spike_L1141W,NS7a_L116F,Spike_R158del,Spike_E156G,Spike_T19R,Spike_T478K,NS7a_V82A,Spike_L452R,NSP12_G671S,N_D377Y,NSP6_V149A,Spike_D614G,M_I82T
EPI_ISL_2680471	B.1.617.2	2021-06-02	North America / USA / California / Humboldt County	NS7a_T120I,NSP13_P77L,Spike_D950B,NSP12_P323L,NSP5_P184H,NSP14_P46L,Spike_F157del,NSP2_P129L,NSP4_A446V,Spike_P681R,N_R203M,NS3_S26L,N_D63G,NSP3_P822L,NS7a_L116F,Spike_R158del,Spike_E156G,Spike_T19R,Spike_T478K,NS7a_V82A,Spike_L452R,NSP12_G671S,N_D377Y,NSP6_V149A,Spike_D614G,M_I82T
EPI_ISL_2680480	B.1.617.2	2021-06-02	North America / USA / California / Humboldt County	NS7a_T120I,NSP13_P77L,NSP12_P323L,Spike_D950N,NSP5_P184H,NSP14_P46L,Spike_F157del,NSP2_P129L,NSP4_A446V,Spike_P681R,N_R203M,NS3_S26L,N_D63G,NSP3_P822L,NS7a_L116F,Spike_R158del,Spike_E156G,Spike_T19R,Spike_T478K,NS7a_V82A,Spike_L452R,N_K38Q,NSP12_G671S,N_D377Y,NSP6_V149A,Spike_D614G,M_I82T
EPI_ISL_2686905	B.1.617.2	2021-06-04	North America / USA / Florida	NSP3_P1103Q,NSP6_H11Q,NS7a_T120I,NSP3_K1679E,NSP12_P323L,Spike_D950N,N_Q389H,Spike_F157del,NSP4_F375S,NSP2_P129L,Spike_G181V,Spike_P681R,N_R203M,NSP15_K259R,NSP4_D217N,NS3_S26L,N_D63G,NSP3_P822L,NSP3_S370L,Spike_R158del,Spike_E156G,Spike_T19R,Spike_T478K,NS7a_V82A,Spike_L452R,NSP3_L1553F,NSP12_I171V,N_D377Y,Spike_K77T,Spike_D614G,NSP7_V22I,M_I82T
EPI_ISL_2686912	B.1.617.2	2021-06-04	North America / USA / North Carolina	NS7a_T120I,NSP13_P77L,NSP12_P323L,Spike_D950N,Spike_F157del,Spike_A222V,NSP4_A446V,Spike_P681R,N_R203M,NS3_S26L,N_D63G,NSP3_P822L,NSP3_T1429I,NSP2_E460D,Spike_R158del,Spike_E156G,Spike_T19R,Spike_T478K,NS7a_V82A,Spike_L452R,Spike_Y508H,NSP6_T181I,NSP12_G671S,N_D377Y,NSP6_V149A,Spike_D614G,M_I82T
EPI_ISL_2686913	B.1.617.2	2021-06-04	North America / USA / Indiana	NSP4_V167L,NSP4_T492I,NS7a_T120I,NSP13_P77L,NSP3_P1469S,NSP12_P323L,Spike_D950N,NSP12_S647I,NSP6_T77A,Spike_F157del,NSP3_A488S,NS7b_T40I,NSP14_A394V,Spike_P681R,NSP3_P1228L,NS7b_S31P,N_R203M,NS3_S26L,N_D63G,N_G215C,N_T391I,Spike_R158del,Spike_E156G,Spike_T19R,Spike_T478K,NS7a_V82A,Spike_L452R,NSP12_G671S,N_D377Y,Spike_D614G,Spike_A845S,M_I82T
EPI_ISL_2686916	B.1.617.2	2021-06-04	North America / USA / Massachusetts	NSP3_P1103Q,NSP6_H11Q,NS7a_T120I,NSP3_K1679E,NS3_H227R,NSP12_P323L,Spike_D950N,N_Q389H,Spike_F157del,NSP4_F375S,NSP2_P129L,Spike_G181V,Spike_P681R,N_R203M,NSP15_K259R,NSP4_D217N,NS3_S26L,N_D63G,NSP3_P822L,NSP3_S370L,Spike_R158del,Spike_E156G,Spike_T19R,Spike_T478K,NS7a_V82A,Spike_L452R,NSP3_L1553F,Spike_K77T,N_D377Y,Spike_D614G,M_I82T
EPI_ISL_2686936	B.1.617.2	2021-06-05	North America / USA / Michigan	Spike_T549S,NS7a_T120I,NSP13_P77L,NSP15_H234Y,NSP12_P323L,Spike_D950N,NSP3_H1274Y,Spike_F157del,N_L139F,NS3_K21N,NSP2_K500N,NSP2_P129L,NSP4_A446V,Spike_P681R,N_R203M,N_R385K,NSP14_D324Y,NS3_S26L,NSP3_P822L,N_D63G,NS7a_L116F,Spike_R158del,Spike_E156G,Spike_T19R,Spike_T478K,NS7a_V82A,Spike_L452R,NSP12_G671S,N_D377Y,NSP6_V149A,Spike_D614G,NSP6_L98F,M_I82T
EPI_ISL_2686946	B.1.617.2	2021-06-04	North America / USA / Texas	NSP4_V167L,Spike_T95I,NSP4_T492I,NS7a_T120I,NSP13_P77L,NSP3_P1469S,NSP12_P323L,Spike_D950N,NSP6_T77A,Spike_F157del,NSP3_A488S,NSP2_P624L,NS7b_T40I,NSP14_A394V,Spike_P681R,NSP3_P1228L,NS7a_V71I,N_R203M,NSP16_Q238H,NS3_S26L,N_D63G,N_G215C,Spike_R158del,Spike_E156G,Spike_T19R,Spike_T478K,NS7a_V82A,Spike_L452R,NSP12_G671S,N_D377Y,Spike_D614G,M_I82T
EPI_ISL_2686963	B.1.617.2	2021-06-05	North America / USA / California	NS7a_T120I,NSP13_P77L,NSP12_P323L,Spike_D950N,NSP5_P184H,NSP14_P46L,NSP7_L20F,Spike_F157del,NSP2_P129L,NSP4_A446V,Spike_P681R,N_R203M,Spike_G142D,NS3_S26L,N_D63G,NSP3_P822L,NS7a_L116F,Spike_R158del,Spike_E156G,Spike_T19R,Spike_T478K,NS7a_V82A,Spike_L452R,NSP12_G671S,N_D377Y,NSP6_V149A,Spike_D614G,M_I82T
EPI_ISL_2686965	B.1.617.2	2021-06-05	North America / USA / California	NSP6_H11Q,NS7a_T120I,NSP12_P323L,Spike_D950N,Spike_F157del,NSP4_F375S,NSP3_P125S,NSP2_P129L,Spike_P681R,N_R203M,NSP15_K259R,Spike_G142D,NSP4_D217N,NS3_S26L,N_D63G,NSP3_P822L,Spike_R158del,Spike_E156G,Spike_T19R,Spike_T478K,NS7a_V82A,Spike_L452R,N_D377Y,Spike_K77T,Spike_D614G,M_I82T
EPI_ISL_2686966	B.1.617.2	2021-06-05	North America / USA / California	NSP2_S358A,NS7a_T120I,NSP13_P77L,NSP12_P323L,Spike_D950N,NSP4_V129F,NSP14_P46L,NSP16_M20I,Spike_F157del,NSP2_P129L,NSP4_A446V,Spike_P681R,N_R203M,Spike_G142D,NSP14_S374F,NS3_S26L,NSP3_P822L,N_D63G,NS7a_L116F,Spike_R158del,Spike_E156G,Spike_T19R,Spike_T478K,NS7a_V82A,Spike_L452R,NSP12_G671S,N_D377Y,NSP6_V149A,Spike_D614G,M_I82T
EPI_ISL_2686973	B.1.617.2	2021-06-07	North America / USA / Wisconsin	NSP4_V167L,NSP4_T492I,NS7a_T120I,NSP13_P77L,NSP3_P1469S,NSP12_P323L,Spike_D950N,NSP6_T77A,Spike_F157del,NSP3_A488S,NSP6_A2V,NSP14_A394V,Spike_P681R,NSP3_P1228L,NS7b_T40I,NS8_F3I,N_R203M,NS3_S26L,N_D63G,N_G215C,NSP16_G39C,NS8_K2E,Spike_R158del,Spike_E156G,Spike_T19R,Spike_T478K,NS7a_V82A,Spike_L452R,NSP12_G671S,N_D377Y,Spike_D614G,M_I82T
EPI_ISL_2687001	B.1.617.2	2021-06-06	North America / USA / California	NSP2_S358A,NS7a_T120I,NSP13_P77L,NSP12_P323L,Spike_D950N,NSP14_P46L,NSP16_M20I,Spike_F157del,NSP2_P129L,NSP4_A446V,Spike_P681R,N_R203M,Spike_G142D,NSP14_S374F,NS3_S26L,NSP3_P822L,N_D63G,NS7a_L116F,Spike_R158del,Spike_E156G,Spike_T19R,Spike_T478K,NS7a_V82A,Spike_L452R,NSP12_G671S,N_D377Y,NSP6_V149A,Spike_D614G,NSP16_P134S,M_I82T
EPI_ISL_2687056	B.1.617.2	2021-06-05	North America / USA / Arizona	NS7a_T120I,NSP13_P77L,NS6_Q56R,NSP14_Y494H,NSP12_P323L,Spike_D950N,NSP3_T724I,Spike_F157del,Spike_A222V,NSP4_A446V,Spike_P681R,N_R203M,NS3_S26L,N_D63G,NSP3_P822L,Spike_A348S,Spike_R158del,Spike_E156G,Spike_T19R,Spike_T478K,NS7a_V82A,Spike_L452R,NSP6_T181I,NS8_L95V,NSP12_G671S,N_D377Y,NSP6_V149A,Spike_D614G,M_I82T
EPI_ISL_2687091	B.1.617.2	2021-06-07	North America / USA / Oklahoma	NSP4_V167L,NSP12_T148I,NSP4_T492I,NS7a_T120I,NSP13_P77L,NSP3_P1469S,NSP12_P323L,Spike_D950N,N_W330L,NSP6_T77A,NSP15_I305V,Spike_F157del,NSP3_A488S,Spike_S112L,NSP14_A394V,Spike_P681R,NSP3_P1228L,NS7b_T40I,N_R203M,NSP3_Q168K,NS3_S26L,N_D63G,N_G215C,Spike_R158del,Spike_E156G,Spike_T19R,Spike_T478K,NS7a_V82A,Spike_L452R,NSP12_G671S,N_D377Y,Spike_D614G,NS3_E239Q,M_I82T
EPI_ISL_2687118	B.1.617.2	2021-06-08	North America / USA / New Jersey	NS7a_T120I,NSP13_P77L,NSP12_P323L,Spike_D950N,Spike_F157del,Spike_A222V,NSP4_A446V,Spike_P681R,N_R203M,NSP12_D140Y,NS3_S26L,N_D63G,NSP3_P822L,NSP2_E460D,Spike_R158del,Spike_E156G,Spike_T19R,Spike_T478K,NS7a_V82A,Spike_L452R,NSP6_T181I,NSP12_G671S,N_D377Y,NSP6_V149A,Spike_D614G,M_I82T
EPI_ISL_2687128	B.1.617.2	2021-06-08	North America / USA / California	NS7a_T120I,NSP13_P77L,NSP12_P323L,Spike_D950N,Spike_F157del,Spike_A222V,NSP4_A446V,Spike_P681R,NS6_K48N,N_R203M,NS3_S26L,N_D63G,NSP3_P822L,Spike_R158del,Spike_E156G,Spike_T19R,Spike_T478K,NS7a_V82A,Spike_L452R,NSP6_T181I,NSP12_G671S,Spike_A831S,N_D377Y,NSP6_V149A,Spike_D614G,NS7a_R89I,Spike_V1264L,M_I82T
EPI_ISL_2687152	B.1.617.2	2021-06-08	North America / USA / Colorado	NSP4_V167L,NSP4_T492I,NS7a_T120I,NSP13_P77L,NSP3_P1469S,NSP12_P323L,Spike_D950N,NSP6_T77A,Spike_F157del,NSP3_A488S,Spike_S112L,NSP14_A394V,Spike_P681R,NSP3_P1228L,NS7b_T40I,N_R203M,NS3_S26L,N_D63G,N_G215C,Spike_R158del,Spike_E156G,Spike_T19R,Spike_T478K,NS7a_V82A,Spike_L452R,NSP12_G671S,N_D377Y,NSP6_I273V,Spike_D614G,NS3_E239Q,M_I82T
EPI_ISL_2687156	B.1.617.2	2021-06-08	North America / USA / Tennessee	Spike_K854N,NS7a_T120I,NSP13_P77L,NS3_V29L,NS3_Q218Y,NSP12_P323L,Spike_D950N,NSP14_P46L,NS3_D27del,Spike_F157del,NSP2_P129L,NSP4_A446V,Spike_P681R,N_R203M,N_D63G,NSP3_P822L,Spike_Q493E,NS7a_L116F,Spike_R158del,Spike_E156G,Spike_T19R,Spike_T478K,NS3_F28del,Spike_L452R,NS3_P240S,NS7a_V82A,NSP12_G671S,N_D377Y,NSP6_V149A,Spike_D614G,NS3_S26del,NS8_Q29L,M_I82T
EPI_ISL_2687157	B.1.617.2	2021-06-08	North America / USA / Tennessee	NSP4_V167L,NSP4_T492I,NS7a_T120I,NSP13_P77L,NSP3_P1469S,NSP12_P323L,Spike_D950N,NS3_V88L,NSP6_T77A,Spike_F157del,NSP3_A488S,NS7b_T40I,NSP14_A394V,Spike_P681R,NSP3_P1228L,N_R203M,NS3_S26L,N_D63G,N_G215C,NSP3_D729E,Spike_R158del,Spike_E156G,NSP13_I334V,Spike_T19R,Spike_T478K,NS7a_V82A,Spike_L452R,NSP12_G671S,N_D377Y,Spike_D614G,M_I82T
EPI_ISL_2687161	B.1.617.2	2021-06-08	North America / USA / Tennessee	Spike_K854N,NS7a_T120I,NSP13_P77L,NS3_V29L,NS3_Q218Y,NSP12_P323L,Spike_D950N,NSP14_P46L,NS3_D27del,Spike_F157del,NSP2_P129L,NSP4_A446V,Spike_P681R,NSP13_V348L,N_R203M,N_D63G,NSP3_P822L,Spike_Q493E,NS7a_L116F,Spike_R158del,Spike_E156G,Spike_T19R,Spike_T478K,NS3_F28del,Spike_L452R,NS3_P240S,NS7a_V82A,NSP12_G671S,N_D377Y,NSP6_V149A,Spike_D614G,NS3_S26del,NS8_Q29L,M_I82T
EPI_ISL_2687206	B.1.617.2	2021-06-06	North America / USA / Illinois	NSP4_V167L,NSP4_T492I,NS7a_T120I,NSP13_P77L,NSP3_P1469S,NSP12_P323L,Spike_D950N,NSP6_T77A,Spike_F157del,NSP3_A488S,NS7b_T40I,NSP14_A394V,Spike_P681R,NSP3_P1228L,N_R203M,NS3_S26L,N_D63G,N_G215C,Spike_R158del,Spike_E156G,NSP13_I334V,Spike_T19R,Spike_T478K,NS7a_V82A,Spike_L452R,NS3_N257H,NSP12_G671S,N_D377Y,Spike_D614G,M_I82T
EPI_ISL_2687252	B.1.617.2	2021-06-08	North America / USA / Massachusetts	NS7a_T120I,NSP13_P77L,NSP12_P323L,Spike_D950N,Spike_F157del,Spike_A222V,NSP4_A446V,Spike_P681R,NSP9_P83H,NSP3_E121V,N_R203M,NS3_S26L,N_D63G,NSP3_P822L,Spike_R158del,NSP3_V1173I,Spike_T19R,Spike_E156G,Spike_T478K,NS7a_V82A,Spike_L452R,NSP6_T181I,NSP12_G671S,N_D377Y,NSP6_V149A,Spike_D614G,M_I82T
EPI_ISL_2687272	B.1.617.2	2021-06-08	North America / USA / Tennessee	NSP3_P1103Q,NSP6_H11Q,NS7a_T120I,NSP12_P323L,Spike_D950N,Spike_F157del,NSP4_F375S,NSP2_P129L,Spike_G181V,Spike_P681R,N_R203M,NSP15_K259R,NSP4_D217N,NS3_S26L,N_D63G,NSP3_P822L,Spike_R158del,Spike_E156G,Spike_T19R,Spike_T478K,NS7a_V82A,Spike_L452R,N_D377Y,Spike_K77T,NSP3_G252C,Spike_D614G,M_I82T
EPI_ISL_2687294	B.1.617.2	2021-06-08	North America / USA / Arizona	NS7a_T120I,NSP13_P77L,NSP12_P323L,Spike_D950N,NSP6_L37F,NSP5_P184H,NSP14_P46L,Spike_F157del,NSP2_P129L,NSP4_A446V,Spike_P681R,N_R203M,NS3_S26L,N_D63G,NSP3_P822L,NS7a_L116F,Spike_R158del,Spike_E156G,Spike_T19R,Spike_T478K,NS7a_V82A,Spike_L452R,NSP12_G671S,N_D377Y,NSP6_V149A,Spike_D614G,NSP3_T819I,M_I82T
EPI_ISL_2687312	B.1.617.2	2021-06-09	North America / USA / Texas	NSP4_V167L,Spike_T95I,NSP4_T492I,NS7a_T120I,NSP13_P77L,NSP3_P1469S,NSP12_P323L,Spike_D950N,NSP6_T77A,Spike_F157del,NSP3_A488S,NS7b_T40I,NSP14_A394V,Spike_P681R,NSP3_P1228L,N_R203M,NS3_S26L,N_D63G,N_G215C,NSP13_A296S,Spike_R158del,Spike_E156G,Spike_T19R,Spike_T478K,NS7a_V82A,Spike_L452R,NSP12_G671S,N_D377Y,Spike_D614G,M_I82T
EPI_ISL_2687313	B.1.617.2	2021-06-09	North America / USA / Arkansas	NS7a_T120I,NSP13_P77L,NSP12_P323L,Spike_D950N,Spike_G184S,NSP2_L506F,Spike_F157del,Spike_A222V,NSP4_A446V,Spike_P681R,NS6_K48N,N_R203M,NS3_S26L,N_D63G,NSP3_P822L,Spike_R158del,Spike_E156G,Spike_T19R,Spike_T478K,NS7a_V82A,Spike_L452R,NSP6_T181I,NSP12_G671S,N_D377Y,NSP6_V149A,Spike_D614G,Spike_V1264L,M_I82T
EPI_ISL_2687354	B.1.617.2	2021-06-09	North America / USA / Colorado	NS7a_T120I,NSP13_P77L,NSP12_P323L,Spike_D950N,NSP5_P184H,NSP14_P46L,NSP7_L20F,Spike_F157del,NSP2_P129L,NSP4_A446V,Spike_P681R,N_R203M,NS3_S26L,N_D63G,NSP3_P822L,NS7a_L116F,Spike_R158del,Spike_E156G,Spike_T19R,Spike_T478K,NS7a_V82A,Spike_L452R,NSP12_G671S,N_D377Y,NSP6_V149A,Spike_D614G,M_I82T
EPI_ISL_2687368	B.1.617.2	2021-06-09	North America / USA / California	NS7a_T120I,NSP13_P77L,NSP12_P323L,Spike_D950N,NSP6_L37F,NSP5_P184H,NSP14_P46L,NSP7_L20F,Spike_F157del,N_L139F,NSP2_P129L,NSP4_A446V,Spike_P681R,N_R203M,NS3_S26L,N_D63G,NSP3_P822L,NS7a_L116F,Spike_R158del,Spike_E156G,Spike_T19R,Spike_T478K,NS7a_V82A,Spike_L452R,NSP12_G671S,N_D377Y,NSP6_V149A,Spike_D614G,M_I82T
EPI_ISL_2687370	B.1.617.2	2021-06-10	North America / USA / California	NSP2_S358A,NS7a_T120I,NSP13_P77L,NSP12_P323L,Spike_D950N,NSP14_P46L,NSP16_M20I,Spike_F157del,NSP2_P129L,NSP4_A446V,Spike_P681R,N_R203M,NSP14_S374F,NS3_S26L,NSP12_V742L,NSP3_P822L,N_D63G,NS7a_L116F,Spike_R158del,Spike_E156G,Spike_T19R,Spike_T478K,NS7a_V82A,Spike_L452R,NSP12_G671S,N_D377Y,NSP6_V149A,Spike_D614G,M_I82T
EPI_ISL_2687371	B.1.617.2	2021-06-10	North America / USA / California	NS3_G224C,NS7a_T120I,NSP13_P77L,M_S197N,NSP12_P323L,Spike_D950N,Spike_F157del,Spike_A222V,NSP4_A446V,Spike_P681R,N_R203M,NS3_S26L,N_D63G,NSP3_P822L,NSP2_R362C,Spike_R158del,Spike_E156G,Spike_T19R,Spike_T478K,NS7a_V82A,Spike_L452R,NSP6_T181I,NSP12_G671S,N_D377Y,NSP6_V149A,Spike_D614G,M_I82T
EPI_ISL_2687395	B.1.617.2	2021-06-10	North America / USA / Indiana	NS7a_T120I,NSP13_P77L,NSP12_P323L,Spike_D950N,Spike_F157del,Spike_A222V,NSP4_A446V,Spike_P681R,NS6_K48N,N_R203M,NSP12_A97V,NS3_S26L,N_D63G,NSP3_P822L,Spike_R158del,Spike_E156G,Spike_T19R,Spike_T478K,NS7a_V82A,Spike_L452R,NSP6_T181I,NSP12_G671S,N_D377Y,NSP6_V149A,Spike_D614G,NSP3_T936I,Spike_V1264L,M_I82T
EPI_ISL_2687412	B.1.617.2	2021-06-09	North America / USA / Utah	NSP4_V167L,NSP4_T492I,NS7a_T120I,NSP13_P77L,NSP3_P1469S,NSP12_P323L,Spike_D950N,NSP6_T77A,NSP3_A1736V,NSP12_V848L,Spike_F157del,NSP3_A488S,NS7b_T40I,NSP14_A394V,Spike_P681R,NSP3_P1228L,N_R203M,NSP12_F192V,NS3_S26L,N_D63G,N_G215C,Spike_R158del,Spike_E156G,Spike_T19R,Spike_T478K,NS7a_V82A,Spike_L452R,NSP12_G671S,N_D377Y,Spike_D614G,M_I82T
EPI_ISL_2687424	B.1.617.2	2021-06-09	North America / USA / Oklahoma	NSP4_V167L,NSP12_T148I,NSP4_T492I,NS7a_T120I,NSP13_P77L,NSP3_P1469S,NSP12_P323L,Spike_D950N,N_W330L,NSP6_T77A,NSP15_I305V,Spike_F157del,NSP3_A488S,Spike_S112L,NSP14_A394V,Spike_P681R,NSP3_P1228L,NS7b_T40I,N_R203M,NS3_S26L,N_D63G,N_G215C,Spike_R158del,Spike_E156G,Spike_T19R,Spike_T478K,NS7a_V82A,Spike_L452R,NSP12_G671S,N_D377Y,Spike_D614G,NS3_E239Q,M_I82T
EPI_ISL_2687451	B.1.617.2	2021-06-11	North America / USA / Florida	NSP3_P1103Q,NSP6_H11Q,NS7a_T120I,NSP12_P323L,Spike_D950N,Spike_F157del,NSP4_F375S,Spike_P809S,NSP2_P129L,Spike_P681R,N_E367D,N_R203M,NSP15_K259R,NSP4_D217N,NS3_S26L,N_D63G,NSP3_P822L,Spike_R158del,Spike_E156G,Spike_T19R,Spike_T478K,NS7a_V82A,Spike_L452R,N_D377Y,Spike_K77T,Spike_D614G,M_I82T
EPI_ISL_2687458	B.1.617.2	2021-06-11	North America / USA / Minnesota	NS8_S54L,NS7a_T120I,NSP13_P77L,NSP12_P323L,Spike_D950N,Spike_F157del,Spike_A222V,NSP4_A446V,Spike_P681R,N_R203M,NS3_S26L,N_D63G,NSP3_P822L,NSP2_E460D,Spike_R158del,Spike_E156G,Spike_T19R,Spike_T478K,NS7a_V82A,Spike_L452R,NSP6_T181I,NSP12_G671S,N_D377Y,NSP6_V149A,Spike_D614G,M_I82T
EPI_ISL_2687470	B.1.617.2	2021-06-10	North America / USA / Illinois	NSP13_A379S,NS7a_T120I,NSP13_P77L,NSP12_P323L,Spike_D950N,NSP14_P46L,NSP15_P205S,Spike_F157del,NSP2_P129L,NSP9_P80L,NSP4_A446V,Spike_P681R,N_R203M,NS3_S26L,N_D63G,NSP3_P822L,NS7a_L116F,Spike_R158del,M_V23L,Spike_E156G,Spike_T19R,Spike_T478K,NS7a_V82A,Spike_L452R,NSP12_G671S,N_D377Y,NSP6_V149A,Spike_D614G,M_I82T
EPI_ISL_2687476	B.1.617.2	2021-06-11	North America / USA / Florida	NSP3_E815D,NS7a_T120I,NSP13_P77L,NSP12_P323L,Spike_D950N,Spike_V289I,Spike_F157del,N_G18V,Spike_A222V,NSP4_A446V,Spike_P681R,N_R203M,NS3_S26L,N_D63G,NSP3_P822L,Spike_R158del,Spike_E156G,Spike_T19R,Spike_T478K,NS7a_V82A,Spike_L452R,NSP6_T181I,NSP12_G671S,N_D377Y,NSP6_V149A,Spike_D614G,M_I82T
EPI_ISL_2687478	B.1.617.2	2021-06-11	North America / USA / Indiana	NS7a_T120I,NSP13_P77L,NSP12_P323L,Spike_D950N,Spike_F157del,Spike_A222V,NSP4_A446V,Spike_P681R,NS6_K48N,N_R203M,NSP12_A97V,NS3_S26L,N_D63G,NSP3_P822L,Spike_P812T,Spike_R158del,Spike_E156G,Spike_T19R,Spike_T478K,NS7a_V82A,Spike_L452R,NSP6_T181I,NSP12_G671S,N_D377Y,NSP6_V149A,Spike_D614G,NSP3_T936I,Spike_V1264L,M_I82T
EPI_ISL_2687482	B.1.617.2	2021-06-11	North America / USA / Alabama	NSP4_V167L,Spike_T95I,NSP4_T492I,NS7a_T120I,NSP13_P77L,NSP3_P1469S,NSP12_P323L,Spike_D950N,NSP6_T77A,Spike_F157del,NSP3_A488S,NS7b_T40I,NSP14_A394V,Spike_P681R,NSP3_P1228L,NS7a_V71I,N_R203M,NSP16_Q238H,NS3_S26L,N_D63G,N_G215C,Spike_R158del,Spike_E156G,Spike_T19R,Spike_T478K,NS7a_V82A,Spike_L452R,NSP12_G671S,N_D377Y,NSP5_K90R,Spike_D614G,M_I82T
EPI_ISL_2687485	B.1.617.2	2021-06-11	North America / USA / Nevada	NSP4_V167L,NSP4_T492I,NS7a_T120I,NSP13_P77L,NSP3_P1469S,NSP12_P323L,Spike_D950N,NSP6_T77A,Spike_F157del,NS3_W131C,NSP3_A488S,NS7b_T40I,NSP14_A394V,NSP3_P1228L,Spike_P681R,N_R203M,NS3_S26L,N_D63G,N_G215C,Spike_R158del,Spike_E156G,Spike_T19R,NSP13_M474I,NSP2_K81N,Spike_T478K,NS7a_V82A,Spike_L452R,NSP12_G671S,N_D377Y,Spike_D614G,NS3_D238Y,M_I82T
EPI_ISL_2687515	B.1.617.2	2021-06-11	North America / USA / California	NS7a_T120I,NSP13_P77L,NSP12_P323L,NSP2_I389T,Spike_D950N,NSP14_P46L,Spike_F157del,NSP2_P129L,NSP4_A446V,Spike_P681R,Spike_I210del,N_R203M,NS3_S26L,N_D63G,NSP3_P822L,NS7a_L116F,Spike_R158del,Spike_E156G,Spike_T19R,Spike_T478K,NS7a_V82A,Spike_L452R,NSP12_G671S,N_D377Y,NSP6_V149A,Spike_D614G,M_I82T
EPI_ISL_2687532	B.1.617.2	2021-06-10	North America / USA / California	NS7a_T120I,NSP13_P77L,NSP3_T169I,NSP12_P323L,NSP14_P46L,Spike_F157del,NSP2_P129L,NSP4_A446V,Spike_P681R,N_R203M,NS3_S26L,N_D63G,NSP3_P822L,NS7a_L116F,Spike_R158del,Spike_E156G,Spike_T19R,Spike_T478K,NS7a_V82A,Spike_L452R,NSP3_M102I,NSP12_G671S,N_D377Y,NSP4_D144N,NSP6_V149A,Spike_D614G,M_I82T
EPI_ISL_2687547	B.1.617.2	2021-06-10	North America / USA / California	NSP4_V167L,M_V10I,NSP4_T492I,NS7a_T120I,NSP13_P77L,NSP3_P1469S,NSP12_P323L,Spike_D950N,NSP6_T77A,Spike_F157del,NSP3_A488S,Spike_S112L,NSP14_A394V,Spike_P681R,NSP3_P1228L,NS7b_T40I,N_R203M,NS3_S26L,N_D63G,N_G215C,Spike_R158del,Spike_E156G,Spike_T19R,Spike_T478K,NS7a_V82A,Spike_L452R,NSP12_G671S,N_D377Y,Spike_D614G,NS3_E239Q,M_I82T
EPI_ISL_2687566	B.1.617.2	2021-06-12	North America / USA / Illinois	NSP13_A379S,NS7a_T120I,NSP13_P77L,NSP1_K120N,NSP12_P323L,Spike_D950N,NSP14_P46L,NSP15_P205S,Spike_F157del,NSP3_T970M,NSP2_P129L,NSP9_P80L,NSP4_A446V,Spike_P681R,N_R203M,NS3_S26L,N_D63G,NSP3_P822L,NS7a_L116F,Spike_R158del,M_V23L,Spike_E156G,Spike_T19R,Spike_T478K,NS7a_V82A,Spike_L452R,NSP12_G671S,N_D377Y,NSP6_V149A,Spike_D614G,M_I82T
EPI_ISL_2687570	B.1.617.2	2021-06-11	North America / USA / California	NS7a_T120I,NSP13_P77L,NSP12_P323L,Spike_D950N,NSP5_P184H,NSP14_P46L,Spike_F157del,NSP2_P129L,NSP4_A446V,Spike_P681R,N_R203M,NS3_S26L,N_D63G,NSP3_P822L,NS7a_L116F,Spike_R158del,Spike_E156G,Spike_T19R,Spike_T478K,NS7a_V82A,Spike_L452R,NSP12_G671S,N_D377Y,NSP6_V149A,Spike_D614G,M_I82T
EPI_ISL_2687579	B.1.617.2	2021-06-11	North America / USA / New Mexico	NS3_G224C,NS7a_T120I,NSP13_P77L,M_S197N,NSP12_P323L,Spike_D950N,Spike_F157del,Spike_A222V,NSP4_A446V,Spike_P681R,N_R203M,NS7a_V29L,NS3_S26L,N_D63G,NSP3_P822L,Spike_R158del,Spike_E156G,Spike_T19R,Spike_T478K,NS7a_V82A,Spike_L452R,NSP6_T181I,NSP12_G671S,N_D377Y,NSP6_V149A,Spike_D614G,M_I82T
EPI_ISL_2689052	B.1.617.2	2021-06-05	North America / USA / Maryland	NS7a_T120I,NSP13_P77L,NSP12_P323L,Spike_D950N,Spike_F157del,Spike_A222V,NSP4_A446V,Spike_P681R,N_R203M,Spike_G142D,NS3_S26L,NS8_S67F,NSP3_P822L,N_D63G,Spike_R158del,Spike_E156G,Spike_T19R,Spike_T478K,NS7a_V82A,Spike_L452R,NSP6_T181I,NSP2_G339S,NSP12_G671S,N_D377Y,NSP6_V149A,Spike_D614G,M_I82T
EPI_ISL_2689108	B.1.617.2	2021-06-12	North America / USA / Maryland	NS7a_T120I,NSP13_P77L,NSP12_P323L,Spike_D950N,NSP14_P46L,Spike_F157del,NSP2_P129L,NSP4_A446V,Spike_P681R,NSP16_I157T,N_R203M,Spike_G142D,NS3_S26L,N_D63G,NSP3_P822L,NS7a_L116F,Spike_R158del,Spike_E156G,Spike_T19R,Spike_T478K,NS7a_V82A,Spike_L452R,NSP6_T181I,NSP12_G671S,N_D377Y,NSP6_V149A,Spike_D614G,E_V24A,M_I82T
EPI_ISL_2689602	B.1.617.2	2021-06-02	North America / USA / New Mexico	NS3_G224C,NS7a_T120I,NSP13_P77L,M_S197N,NSP12_P323L,Spike_D950N,Spike_F157del,Spike_A222V,NSP4_A446V,Spike_P681R,N_R203M,Spike_G142D,NS3_S26L,N_D63G,NSP3_P822L,Spike_R158del,Spike_E156G,Spike_T19R,Spike_T478K,NS7a_V82A,Spike_L452R,NSP6_T181I,NSP12_G671S,N_D377Y,NSP5_K90R,NSP6_V149A,Spike_D614G,M_I82T
EPI_ISL_2689604	B.1.617.2	2021-05-25	North America / USA / Arkansas	NSP4_V167L,NSP4_T492I,NS7a_T120I,NSP13_P77L,NSP3_P1469S,NSP12_P323L,Spike_D950N,NSP6_T77A,Spike_F157del,NSP3_A488S,NS8_Q72H,NS7b_T40I,NSP14_A394V,Spike_P681R,NSP3_P1228L,N_R203M,NSP12_F192V,Spike_G142D,NS3_S26L,N_D63G,N_G215C,Spike_R158del,Spike_E156G,Spike_T19R,Spike_T478K,NS7a_V82A,Spike_L452R,NSP12_G671S,N_D377Y,Spike_D614G,M_I82T
EPI_ISL_2689867	B.1.617.2	2021-05-25	North America / USA / Missouri	NSP4_V167L,NSP4_T492I,NS7a_T120I,NSP13_P77L,NSP3_P1469S,NSP12_P323L,Spike_D950N,NSP6_T77A,Spike_F157del,NSP3_A488S,NS7b_T40I,NSP14_A394V,Spike_P681R,NSP3_P1228L,N_R203M,Spike_G142D,NS3_S26L,N_D63G,N_G215C,Spike_R158del,Spike_E156G,NSP13_I334V,Spike_T19R,Spike_T478K,NS7a_V82A,Spike_L452R,NSP12_G671S,N_D377Y,Spike_D614G,NS8_A14S,M_I82T
EPI_ISL_2689888	B.1.617.2	2021-05-24	North America / USA / Iowa	NSP4_V167L,NSP4_T492I,NS7a_T120I,NSP13_P77L,NSP3_P1469S,NSP12_P323L,Spike_D950N,NSP6_T77A,NSP3_A1736V,Spike_F157del,NSP3_A488S,NS7b_T40I,NSP14_A394V,Spike_P681R,NSP3_P1228L,N_R203M,NSP12_F192V,Spike_G142D,NS3_S26L,N_D63G,N_G215C,Spike_R158del,Spike_E156G,Spike_T19R,Spike_T478K,NS7a_V82A,Spike_L452R,NSP12_G671S,N_D377Y,Spike_D614G,M_I82T
EPI_ISL_2689895	B.1.617.2	2021-05-27	North America / USA / Wyoming	NSP4_V167L,Spike_T95I,NSP4_T492I,NS7a_T120I,NSP13_P77L,NSP3_P1469S,NSP12_P323L,Spike_D950N,NSP6_T77A,Spike_F157del,NSP3_A488S,NS7b_T40I,NSP14_A394V,Spike_P681R,NSP3_P1228L,N_R203M,Spike_G142D,NS3_S26L,N_D63G,N_G215C,Spike_R158del,Spike_E156G,Spike_T19R,Spike_T478K,NS7a_V82A,Spike_L452R,NSP12_G671S,N_D377Y,Spike_D614G,NSP3_S1230F,M_I82T
EPI_ISL_2689898	B.1.617.2	2021-06-04	North America / USA / Wyoming	NSP4_V167L,NSP4_T492I,NS7a_T120I,NSP13_P77L,NSP3_P1469S,NSP12_P323L,Spike_D950N,NSP6_T77A,Spike_F157del,NSP3_A488S,Spike_S112L,NSP14_A394V,Spike_P681R,NSP3_P1228L,NS7b_T40I,N_R203M,Spike_G142D,NS3_S26L,N_D63G,N_G215C,Spike_R158del,Spike_E156G,Spike_T19R,Spike_T478K,NS7a_V82A,Spike_L452R,NSP12_G671S,NSP3_M768I,N_D377Y,Spike_D614G,NS3_E239Q,M_I82T
EPI_ISL_2689899	B.1.617.2	2021-06-04	North America / USA / Wyoming	NSP4_V167L,NSP4_T492I,NS7a_T120I,NSP13_P77L,NSP3_P1469S,NSP2_I514T,NSP12_P323L,Spike_D950N,NSP6_T77A,Spike_F157del,NSP3_A488S,Spike_S112L,NSP14_A394V,Spike_P681R,NSP3_P1228L,NS7b_T40I,N_R203M,Spike_G142D,NS3_S26L,N_D63G,N_G215C,Spike_R158del,Spike_E156G,Spike_T19R,Spike_T478K,NS7a_V82A,Spike_L452R,NSP12_G671S,N_D377Y,Spike_D614G,NS3_E239Q,M_I82T
EPI_ISL_2689903	B.1.617.2	2021-05-27	North America / USA / Wyoming	NSP4_V167L,NSP2_L462F,NSP4_T492I,NS7a_T120I,NSP13_P77L,NSP3_P1469S,NSP12_P323L,Spike_D950N,NSP6_T77A,Spike_F157del,NSP3_A488S,Spike_S112L,NSP14_A394V,Spike_P681R,NSP3_P1228L,NS7b_T40I,N_R203M,Spike_G142D,NS3_S26L,N_D63G,N_G215C,Spike_R158del,Spike_E156G,Spike_T19R,Spike_T478K,NS7a_V82A,Spike_L452R,NSP12_G671S,NSP3_M768I,N_D377Y,Spike_D614G,NS3_E239Q,M_I82T
EPI_ISL_2689904	B.1.617.2	2021-05-30	North America / USA / Wyoming	NSP4_V167L,NSP4_T492I,NS7a_T120I,NSP13_P77L,NSP3_P1469S,NSP12_P323L,Spike_D950N,NSP6_T77A,Spike_F157del,NSP3_A488S,Spike_S112L,NSP14_A394V,Spike_P681R,NSP3_P1228L,NS7b_T40I,N_R203M,Spike_G142D,NS3_S26L,N_D63G,N_G215C,Spike_R158del,Spike_E156G,Spike_T19R,Spike_T478K,NS7a_V82A,Spike_L452R,NSP12_G671S,N_D377Y,Spike_D614G,NS3_E239Q,M_I82T
EPI_ISL_2689906	B.1.617.2	2021-05-26	North America / USA / Wyoming	NSP4_V167L,NSP4_T492I,NS7a_T120I,NSP13_P77L,NSP3_P1469S,NSP2_I514T,NSP12_P323L,Spike_D950N,NSP6_T77A,Spike_F157del,NSP3_A488S,Spike_S112L,NSP14_A394V,Spike_P681R,NSP3_P1228L,NS7b_T40I,N_R203M,Spike_G142D,NS3_S26L,N_D63G,N_G215C,Spike_R158del,Spike_E156G,Spike_T19R,Spike_T478K,NS7a_V82A,Spike_L452R,NSP12_G671S,N_D377Y,Spike_D614G,NS3_E239Q,M_I82T
EPI_ISL_2689936	B.1.617.2	2021-06-01	North America / USA / New Jersey	NSP4_V167L,Spike_T95I,NSP4_T492I,NS7a_T120I,NSP13_P77L,NSP3_P1469S,NSP15_H234Y,NSP12_P323L,Spike_D950N,NSP6_T77A,NSP14_A323S,Spike_F157del,NSP3_A488S,NS7b_T40I,NSP14_A394V,Spike_P681R,NSP3_P1228L,N_R203M,Spike_G142D,NS3_S26L,N_D63G,N_G215C,NSP4_A92V,Spike_R158del,Spike_E156G,Spike_T19R,Spike_T478K,NS7a_V82A,Spike_L452R,NSP12_G671S,N_D377Y,Spike_D614G,M_I82T
EPI_ISL_2689941	B.1.617.2	2021-05-26	North America / USA / Michigan	NS7a_T120I,NSP13_P77L,NSP12_P323L,Spike_D950N,Spike_A684V,NSP14_P46L,Spike_F157del,NSP2_P129L,NSP4_A446V,Spike_P681R,N_R203M,Spike_G142D,NSP14_S374F,NS3_S26L,NSP3_P822L,N_D63G,NS7a_L116F,Spike_R158del,Spike_E156G,Spike_T19R,Spike_T478K,NS7a_V82A,Spike_L452R,NSP12_G671S,N_D377Y,NSP6_V149A,Spike_D614G,M_I82T
EPI_ISL_2689970	B.1.617.2	2021-05-12	North America / USA / Arkansas	NS7a_T120I,NSP13_P77L,NSP12_P323L,Spike_D950N,Spike_F157del,Spike_A222V,NSP4_A446V,Spike_P681R,NS6_K48N,N_R203M,Spike_G142D,NS3_S26L,N_D63G,NSP3_P822L,Spike_R158del,Spike_E156G,Spike_T19R,Spike_T478K,NS7a_V82A,Spike_L452R,NSP6_T181I,NSP12_G671S,N_D377Y,NSP6_V149A,Spike_D614G,Spike_V1264L,M_I82T
EPI_ISL_2689972	B.1.617.2	2021-05-12	North America / USA / Arkansas	NS7a_T120I,NSP13_P77L,NSP12_P323L,Spike_D950N,Spike_F157del,Spike_A222V,NSP4_A446V,Spike_P681R,NS6_K48N,N_R203M,Spike_G142D,NS3_S26L,N_D63G,NSP3_P822L,Spike_R158del,Spike_E156G,Spike_T19R,Spike_T478K,NS7a_V82A,Spike_L452R,NSP6_T181I,NSP12_G671S,N_D377Y,NSP6_V149A,Spike_D614G,Spike_V1264L,M_I82T
EPI_ISL_2689989	B.1.617.2	2021-06-02	North America / USA / Indiana	NSP4_V167L,Spike_T95I,NSP4_T492I,NS7a_T120I,NSP13_P77L,NSP3_P1469S,NSP12_P323L,Spike_D950N,NSP6_L37F,NSP6_T77A,Spike_F157del,NSP3_A488S,NS7b_T40I,NSP14_A394V,Spike_P681R,NSP3_P1228L,NS7a_V71I,N_R203M,NSP16_Q238H,Spike_G142D,NS3_S26L,N_D63G,N_G215C,Spike_R158del,Spike_E156G,Spike_T19R,Spike_T478K,NS7a_V82A,Spike_L452R,NSP12_G671S,N_D377Y,Spike_D614G,M_I82T
EPI_ISL_2689993	B.1.617.2	2021-06-01	North America / USA / Indiana	NSP4_V167L,Spike_T95I,NSP4_T492I,NS7a_T120I,NSP13_P77L,NSP3_P1469S,NSP12_P323L,Spike_D950N,NSP6_T77A,Spike_F157del,NSP3_A488S,NS7b_T40I,NSP14_A394V,Spike_P681R,NSP3_P1228L,NS7a_V71I,N_R203M,NSP16_Q238H,Spike_G142D,NS3_S26L,N_D63G,N_G215C,Spike_R158del,Spike_E156G,Spike_T19R,Spike_T478K,NS7a_V82A,Spike_L452R,NSP12_G671S,N_D377Y,Spike_D614G,M_I82T
EPI_ISL_2689996	B.1.617.2	2021-06-03	North America / USA / Indiana	NSP4_V167L,Spike_T95I,NSP4_T492I,NS7a_T120I,NSP13_P77L,NSP3_P1469S,NSP12_P323L,Spike_D950N,NSP6_T77A,Spike_F157del,NSP3_A488S,NS7b_T40I,NSP14_A394V,Spike_P681R,NSP3_P1228L,NS7a_V71I,N_R203M,NSP16_Q238H,Spike_G142D,NS3_S26L,N_D63G,N_G215C,Spike_R158del,Spike_E156G,Spike_T19R,Spike_T478K,NS7a_V82A,Spike_L452R,NSP12_G671S,N_D377Y,Spike_D614G,M_I82T
EPI_ISL_2690000	B.1.617.2	2021-06-01	North America / USA / Indiana	NSP4_V167L,Spike_T95I,NSP4_T492I,NS7a_T120I,NSP13_P77L,NSP3_P1469S,NSP12_P323L,Spike_D950N,NSP6_T77A,NSP4_G208S,Spike_F157del,NSP3_A488S,NS7b_T40I,NSP14_A394V,Spike_P681R,NSP3_P1228L,NS7a_V71I,N_R203M,NSP16_Q238H,Spike_G142D,NS3_S26L,N_D63G,N_G215C,Spike_R158del,Spike_E156G,Spike_T19R,Spike_T478K,NS7a_V82A,Spike_L452R,NSP12_G671S,N_D377Y,Spike_D614G,M_I82T
EPI_ISL_2690004	B.1.617.2	2021-05-24	North America / USA / Indiana	NSP4_V167L,Spike_T95I,NSP4_T492I,NS7a_T120I,NSP13_P77L,NSP3_P1469S,NSP12_P323L,Spike_D950N,NSP6_T77A,Spike_F157del,NSP3_A488S,NS7b_T40I,NSP14_A394V,Spike_P681R,NSP3_P1228L,NS7a_V71I,N_R203M,NSP16_Q238H,Spike_G142D,NS3_S26L,N_D63G,N_G215C,Spike_R158del,Spike_E156G,Spike_T19R,Spike_T478K,NS7a_V82A,Spike_L452R,NSP12_G671S,N_D377Y,Spike_D614G,M_I82T
EPI_ISL_2690007	B.1.617.2	2021-06-02	North America / USA / Indiana	NSP4_V167L,Spike_T95I,NSP4_T492I,NS7a_T120I,NSP13_P77L,NSP3_P1469S,NSP12_P323L,Spike_D950N,NSP6_T77A,Spike_F157del,NSP3_A488S,NS7b_T40I,NSP14_A394V,Spike_P681R,NSP3_P1228L,NS7a_V71I,N_R203M,NSP16_Q238H,Spike_G142D,NS3_S26L,N_D63G,N_G215C,Spike_S477I,Spike_R158del,Spike_E156G,Spike_T19R,Spike_T478K,NS7a_V82A,Spike_L452R,NSP12_G671S,N_D377Y,Spike_D614G,M_I82T
EPI_ISL_2690022	B.1.617.2	2021-05-27	North America / USA / Utah	NSP4_V167L,NSP4_T492I,NS7a_T120I,NSP13_P77L,NSP3_P1469S,NSP12_P323L,Spike_D950N,NSP6_T77A,NSP3_A1736V,Spike_F157del,NSP3_A488S,NS7b_T40I,NSP14_A394V,Spike_P681R,NSP3_P1228L,N_R203M,NSP12_F192V,Spike_G142D,NS3_S26L,N_D63G,N_G215C,Spike_S640F,Spike_R158del,Spike_E156G,Spike_T19R,Spike_T478K,NS7a_V82A,Spike_L452R,NSP12_G671S,N_D377Y,Spike_D614G,M_I82T
EPI_ISL_2690024	B.1.617.2	2021-05-28	North America / USA / Utah	NSP4_V167L,NSP4_T492I,NS7a_T120I,NSP13_P77L,NSP3_P1469S,NSP12_P323L,Spike_D950N,NSP6_T77A,NSP3_A1736V,Spike_F157del,NSP3_A488S,NS7b_T40I,NSP14_A394V,Spike_P681R,NSP3_P1228L,N_R203M,NSP12_F192V,Spike_G142D,NS3_S26L,N_D63G,N_G215C,NSP3_A614T,NSP4_S209F,Spike_R158del,Spike_E156G,Spike_T19R,Spike_T478K,NS7a_V82A,Spike_L452R,NSP12_G671S,N_D377Y,Spike_D614G,M_I82T
EPI_ISL_2690025	B.1.617.2	2021-05-28	North America / USA / Utah	NSP4_V167L,NSP4_T492I,NS7a_T120I,NSP13_P77L,NSP3_P1469S,NSP12_P323L,Spike_D950N,NSP6_T77A,NSP3_A1736V,Spike_F157del,NSP3_A488S,NS7b_T40I,NSP14_A394V,Spike_P681R,NSP3_P1228L,N_R203M,NSP12_F192V,Spike_G142D,NS3_S26L,N_D63G,N_G215C,Spike_R158del,Spike_E156G,Spike_T19R,Spike_T478K,NS7a_V82A,Spike_L452R,NSP12_G671S,N_D377Y,Spike_D614G,M_I82T
EPI_ISL_2690026	B.1.617.2	2021-05-28	North America / USA / Utah	NSP4_V167L,NSP4_T492I,NS7a_T120I,NSP13_P77L,NSP3_P1469S,NSP12_P323L,Spike_D950N,NSP6_T77A,N_T391N,NSP3_A1736V,Spike_F157del,NSP3_A488S,NS7b_T40I,NSP14_A394V,Spike_P681R,NSP3_P1228L,N_R203M,NSP12_F192V,Spike_G142D,NS3_S26L,N_D63G,N_G215C,Spike_R158del,Spike_E156G,Spike_T19R,Spike_T478K,NS7a_V82A,Spike_L452R,NSP12_G671S,N_D377Y,Spike_D614G,M_I82T
EPI_ISL_2690031	B.1.617.2	2021-05-26	North America / USA / Georgia	NS7a_T120I,NSP13_P77L,NSP12_P323L,Spike_D950N,NSP3_A260V,Spike_F157del,Spike_A222V,NSP4_A446V,Spike_P681R,N_R203M,Spike_G142D,NS3_S26L,N_D63G,NSP3_P822L,Spike_R158del,Spike_E156G,Spike_T19R,Spike_T478K,NS7a_V82A,Spike_L452R,NSP6_T181I,NSP12_G671S,N_D377Y,NSP6_V149A,Spike_D614G,NS3_L139I,M_I82T
EPI_ISL_2690048	B.1.617.2	2021-06-01	North America / USA / Kansas	NSP4_V167L,NSP4_T492I,NS7a_T120I,NSP13_P77L,NSP3_P1469S,NSP12_P323L,Spike_D950N,NSP6_T77A,Spike_F157del,NSP3_A488S,Spike_S112L,NSP14_A394V,Spike_P681R,NSP3_P1228L,NS7b_T40I,N_R203M,Spike_G142D,NS3_S26L,N_D63G,N_G215C,Spike_R158del,Spike_E156G,Spike_T19R,Spike_T478K,NS7a_V82A,Spike_L452R,NSP12_G671S,N_D377Y,Spike_D614G,NS3_E239Q,M_I82T
EPI_ISL_2690049	B.1.617.2	2021-05-25	North America / USA / Kansas	NSP4_V167L,NSP4_T492I,NS7a_T120I,NSP13_P77L,NSP3_P1469S,NSP12_P323L,Spike_D950N,NSP6_T77A,NSP3_A1736V,Spike_F157del,NSP3_A488S,NS7b_T40I,NSP14_A394V,Spike_P681R,NSP3_P1228L,N_R203M,NSP12_F192V,Spike_G142D,NS3_S26L,N_D63G,N_G215C,Spike_R158del,Spike_E156G,Spike_T19R,Spike_T478K,NS7a_V82A,Spike_L452R,NSP12_G671S,N_D377Y,Spike_D614G,M_I82T
EPI_ISL_2690101	B.1.617.2	2021-05-27	North America / USA / Washington	NSP4_V167L,NS8_R115C,NSP4_T492I,NS7a_T120I,NSP13_P77L,NSP3_P1469S,NSP12_P323L,Spike_D950N,NSP6_T77A,NSP3_A1736V,Spike_F157del,NSP3_A488S,NS7b_T40I,NSP14_A394V,Spike_P681R,NSP3_P1228L,N_R203M,NSP12_F192V,Spike_G142D,NS3_S26L,N_D63G,N_G215C,Spike_R158del,Spike_E156G,Spike_T19R,Spike_T478K,NS7a_V82A,Spike_L452R,NSP12_G671S,N_D377Y,Spike_D614G,M_I82T
EPI_ISL_2690125	B.1.617.2	2021-06-04	North America / USA / Montana	NSP2_S358A,NS7a_T120I,NSP13_P77L,NSP12_P323L,Spike_D950N,NSP14_P46L,NSP16_M20I,NSP2_G118D,Spike_F157del,NSP2_P129L,NSP4_A446V,Spike_P681R,N_R203M,Spike_G142D,NSP14_S374F,NS3_S26L,NSP3_P822L,N_D63G,NS7a_L116F,Spike_R158del,Spike_E156G,Spike_T19R,Spike_T478K,NS7a_V82A,Spike_L452R,NSP12_G671S,N_D377Y,NSP6_V149A,Spike_D614G,M_I82T
EPI_ISL_2690271	B.1.617.2	2021-06-15	North America / USA / Nevada / Elko	NS7a_T120I,NSP13_P77L,NSP12_P323L,Spike_D950N,NSP5_P184H,NSP14_P46L,Spike_F157del,NSP2_P129L,NSP4_A446V,Spike_P681R,N_R203M,Spike_G142D,NS3_S26L,N_D63G,NSP3_P822L,NS7a_L116F,Spike_R158del,Spike_E156G,Spike_T19R,Spike_T478K,NS7a_V82A,Spike_L452R,NSP12_G671S,N_D377Y,NSP6_V149A,Spike_D614G,M_I82T
EPI_ISL_2690285	B.1.617.2	2021-06-15	North America / USA / Nevada / Clark	NSP4_V167L,NSP4_T492I,NS7a_T120I,NSP13_P77L,NSP3_P1469S,NSP12_P323L,Spike_D950N,NSP6_T77A,NSP3_A1736V,Spike_F157del,NSP3_A488S,NS7b_T40I,NSP14_A394V,Spike_P681R,NSP3_P1228L,N_R203M,NSP12_F192V,NS3_S26L,N_D63G,N_G215C,Spike_R158del,Spike_E156G,Spike_T19R,Spike_T478K,NS7a_V82A,Spike_L452R,NSP12_G671S,N_D377Y,Spike_D614G,M_I82T
EPI_ISL_2690349	B.1.617.2	2021-06-13	North America / USA / Arizona / Maricopa County	NSP4_V167L,NSP4_T492I,NS7a_T120I,NSP13_P77L,NSP3_P1469S,NSP12_P323L,Spike_D950N,NSP6_T77A,NSP14_M72I,NSP3_A1736V,Spike_F157del,NSP3_A488S,NS7b_T40I,NSP14_A394V,Spike_P681R,NSP3_P1228L,N_R203M,NSP12_F192V,Spike_G142D,NS3_S26L,N_D63G,N_G215C,Spike_R158del,Spike_E156G,Spike_T19R,Spike_T478K,NS7a_V82A,Spike_L452R,NSP12_G671S,N_D377Y,Spike_D614G,M_I82T
EPI_ISL_2690362	B.1.617.2	2021-06-09	North America / USA / Arizona / Maricopa County	NSP6_H11Q,NS7a_T120I,NSP12_P323L,Spike_T547I,Spike_D950N,NS8_E19stop,Spike_F157del,NSP4_F375S,NSP2_P129L,Spike_P681R,N_R203M,NSP15_K259R,Spike_G142D,NSP4_D217N,NS3_S26L,N_D63G,NSP3_P822L,Spike_R158del,Spike_E156G,Spike_T19R,Spike_T478K,NS7a_V82A,Spike_L452R,N_D377Y,Spike_K77T,Spike_D614G,M_I82T
EPI_ISL_2690384	B.1.617.2	2021-06-13	North America / USA / Arizona / Maricopa County	NS7a_T120I,NSP13_P77L,NS6_Q56R,NSP14_Y494H,NSP12_P323L,Spike_D950N,NSP3_T724I,Spike_A262S,Spike_F157del,Spike_A222V,NSP4_A446V,Spike_P681R,N_R203M,Spike_G142D,NS3_S26L,N_D63G,NSP3_P822L,NSP3_N51K,Spike_R158del,Spike_E156G,Spike_T19R,Spike_T478K,NS7a_V82A,Spike_L452R,NSP6_T181I,NSP12_G671S,N_D377Y,NSP6_V149A,Spike_D614G,M_I82T
EPI_ISL_2690399	B.1.617.2	2021-06-11	North America / USA / Arizona / Maricopa County	NSP6_H11Q,NS7a_T120I,Spike_V16F,NSP12_P323L,Spike_T547I,Spike_D950N,NS8_E19stop,Spike_F157del,NSP4_F375S,NSP2_P129L,Spike_P681R,N_R203M,NSP15_K259R,Spike_G142D,NSP4_D217N,NS3_S26L,N_D63G,NSP3_P822L,Spike_R158del,Spike_E156G,Spike_T19R,Spike_T478K,NS7a_V82A,Spike_L452R,N_D377Y,Spike_K77T,Spike_D614G,M_I82T
EPI_ISL_2691905	B.1.617.2	2021-06-07	North America / USA / Maryland	NSP3_P1103Q,NSP6_H11Q,NS7a_T120I,NSP12_P323L,Spike_D950N,NS3_I263V,Spike_F157del,NSP4_F375S,NSP2_P129L,Spike_G181V,Spike_P681R,Spike_A653V,N_R203M,NSP15_K259R,Spike_G142D,NSP4_D217N,NS3_S26L,N_D63G,NSP3_P822L,Spike_R158del,Spike_E156G,Spike_T19R,Spike_T478K,NS7a_V82A,Spike_L452R,N_D377Y,Spike_K77T,NSP3_G252C,Spike_D614G,M_I82T
EPI_ISL_2691910	B.1.617.2	2021-06-13	North America / USA / Maryland	NSP3_E815D,NS7a_T120I,NSP13_P77L,NSP15_H234Y,NSP12_P323L,Spike_D950N,NSP12_T803N,NSP3_H1274Y,Spike_F157del,N_L139F,NSP2_P129L,NSP4_A446V,Spike_P681R,N_R203M,N_R385K,Spike_G142D,NS3_S26L,N_D63G,NSP3_P822L,NS7a_L116F,Spike_R158del,Spike_E156G,Spike_T19R,Spike_T478K,NS7a_V82A,Spike_L452R,NSP12_G671S,N_D377Y,NSP6_V149A,Spike_D614G,NSP14_A360S,M_I82T
EPI_ISL_2691947	B.1.617.2	2021-05-26	North America / USA / Illinois / Chicago	NSP6_H11Q,NS3_E239D,NS7a_T120I,NSP3_D226Y,NSP12_P323L,Spike_D950N,NSP6_M126I,NSP3_L1802F,Spike_F157del,NSP4_F375S,NSP2_P129L,Spike_P681R,N_R203M,NSP15_K259R,Spike_G142D,NSP4_D217N,NS3_S26L,N_D63G,NSP3_P822L,Spike_R158del,Spike_E156G,Spike_T19R,Spike_T478K,NS7a_V82A,Spike_L452R,NSP3_M1788I,N_D377Y,Spike_K77T,Spike_D614G,M_I82T
EPI_ISL_2692117	B.1.617.2	2021-05-26	North America / USA / Illinois / Chicago	NS7a_T120I,NSP13_P77L,NSP12_P323L,Spike_D950N,NSP14_P46L,Spike_F157del,NSP2_P129L,NSP4_A446V,Spike_P681R,N_R203M,Spike_G142D,NS3_S26L,N_D63G,NSP3_P822L,NSP3_T1928I,NS7a_L116F,Spike_R158del,Spike_E156G,Spike_T19R,Spike_T478K,NS7a_V82A,Spike_L452R,NSP12_G671S,N_D377Y,NSP6_V149A,Spike_D614G,M_I82T
EPI_ISL_2692119	B.1.617.2	2021-05-26	North America / USA / Illinois / Chicago	NS7a_T120I,NSP13_P77L,E_A36T,NSP12_P323L,Spike_D950N,Spike_F157del,Spike_A222V,NSP4_A446V,Spike_P681R,N_R203M,Spike_G142D,NS3_S26L,N_D63G,NSP3_P822L,Spike_R158del,Spike_E156G,Spike_T19R,Spike_T478K,NS7a_T115I,Spike_L452R,NS7a_V82A,NSP6_T181I,NSP12_G671S,N_D377Y,NSP6_V149A,Spike_D614G,NSP3_G171V,M_I82T
EPI_ISL_2692127	B.1.617.2	2021-05-21	North America / USA / Illinois / Chicago	NSP6_H11Q,NS3_E239D,NS7a_T120I,NSP3_D226Y,NSP12_P323L,Spike_D950N,NSP6_M126I,Spike_F157del,NSP4_F375S,NSP2_P129L,Spike_P681R,N_R203M,NSP15_K259R,Spike_G142D,NSP4_D217N,NS3_S26L,N_D63G,NSP3_P822L,Spike_R158del,Spike_E156G,Spike_T19R,Spike_T478K,NS7a_V82A,Spike_L452R,N_D377Y,Spike_K77T,Spike_D614G,M_I82T
EPI_ISL_2692535	B.1.617.2	2021-04-29	North America / USA / Georgia	Spike_T572A,NS7a_T120I,NSP13_P77L,Spike_D253A,NSP12_P323L,Spike_D950N,Spike_L938F,Spike_F157del,Spike_A222V,NSP4_A446V,Spike_P681R,N_R203M,Spike_G142D,NS3_S26L,N_D63G,NSP3_P822L,Spike_R158del,Spike_E156G,Spike_T19R,Spike_T478K,NS7a_V82A,Spike_L452R,NSP6_T181I,NSP12_G671S,N_D377Y,NSP6_V149A,Spike_D614G,M_I82T
EPI_ISL_2692536	B.1.617.2	2021-05-29	North America / USA / Oklahoma	NS7a_T120I,NSP13_P77L,NSP10_P86S,NSP12_P323L,Spike_D950N,Spike_F157del,Spike_A222V,NSP4_A446V,Spike_P681R,N_R203M,Spike_G142D,NS3_S26L,N_D63G,NSP3_P822L,Spike_R158del,Spike_E156G,Spike_T19R,Spike_T478K,NS7a_V82A,Spike_L452R,NSP6_T181I,NSP15_D300G,NSP12_G671S,N_D377Y,NSP6_V149A,Spike_D614G,M_I82T
EPI_ISL_2692537	B.1.617.2	2021-06-01	North America / USA / Oklahoma	NS7a_T120I,NSP13_P77L,NSP15_H234Y,NSP12_P323L,NSP6_L75F,Spike_D950N,NSP3_H1274Y,Spike_F157del,NSP2_P129L,NSP4_A446V,Spike_P681R,N_R203M,N_R385K,Spike_G142D,NS3_S26L,N_D63G,NSP3_P822L,NS7a_L116F,Spike_R158del,Spike_E156G,Spike_T19R,Spike_T478K,NS7a_V82A,Spike_L452R,NSP12_G671S,N_D377Y,NSP6_V149A,Spike_D614G,M_I82T
EPI_ISL_2693033	B.1.617.2	2021-06-14	North America / USA / Oregon / Umatilla County	NSP4_V167L,NSP1_H81Y,Spike_T95I,NSP4_T492I,NS7a_T120I,NSP13_P77L,NSP3_P1469S,NSP12_P323L,NSP6_T77A,Spike_F157del,NSP3_A488S,NS7b_T40I,NSP14_A394V,Spike_P681R,NSP3_P1228L,N_R203M,NS3_S26L,N_D63G,N_G215C,Spike_R158del,Spike_E156G,Spike_T19R,Spike_T478K,NS7a_V82A,Spike_L452R,Spike_P1162L,NSP12_G671S,N_D377Y,Spike_D614G,NSP3_S1230F,M_I82T
EPI_ISL_2693034	B.1.617.2	2021-06-16	North America / USA / Oregon / Umatilla County	NSP4_V167L,NSP1_H81Y,Spike_T95I,NSP4_T492I,NS7a_T120I,NSP13_P77L,NSP3_P1469S,NSP12_P323L,NSP6_T77A,NSP3_S1406F,Spike_F157del,NSP3_A488S,NS7b_T40I,NSP14_A394V,Spike_P681R,NSP3_P1228L,N_R203M,NS3_S26L,N_D63G,N_G215C,Spike_R158del,Spike_E156G,Spike_T19R,Spike_T478K,NS7a_V82A,Spike_L452R,Spike_P1162L,NSP12_G671S,N_D377Y,Spike_D614G,NSP3_S1230F,M_I82T
EPI_ISL_2698239	B.1.617.2	2021-05-06	North America / USA / Minnesota	NSP6_H11Q,NS7a_T120I,Spike_H69del,Spike_V70del,NSP12_P323L,Spike_D950N,NSP4_V129F,Spike_F157del,NSP4_F375S,Spike_L18F,NSP2_P129L,Spike_P681R,N_R203M,NSP15_K259R,NSP4_D217N,NS3_S26L,N_D63G,NSP3_P822L,NS3_L96P,NSP3_S1087F,Spike_R158del,Spike_E156G,Spike_T19R,Spike_T478K,NS7a_V82A,Spike_L452R,N_D377Y,Spike_D614G,M_I82T
EPI_ISL_2709515	B.1.617.2	2021-06-07	North America / USA / Alabama	NSP4_V167L,Spike_T95I,NSP4_T492I,NS7a_T120I,NSP13_P77L,NSP3_P1469S,NSP12_P323L,Spike_D950N,NSP6_T77A,NSP1_M85del,Spike_F157del,NSP3_A488S,NS7b_T40I,NSP14_A394V,Spike_P681R,NSP3_P1228L,NSP1_V84del,NS7a_V71I,N_R203M,NSP16_Q238H,NSP1_H83del,NS3_S26L,N_D63G,N_G215C,NS3_T217I,Spike_R158del,Spike_E156G,Spike_T19R,Spike_T478K,NSP1_E87Q,Spike_L452R,NS7a_V82A,NSP12_G671S,N_D377Y,Spike_D614G,NSP1_V86del,M_…
EPI_ISL_2709523	B.1.617.2	2021-06-06	North America / USA / Texas	NSP4_V167L,NSP4_T492I,NS7a_T120I,NSP13_P77L,NSP3_P1469S,NSP12_P323L,Spike_D950N,NSP6_T77A,Spike_F157del,NSP3_A488S,NS7b_T40I,NSP14_A394V,Spike_P681R,NSP3_P1228L,N_R203M,NS3_S26L,N_D63G,N_G215C,NS7a_G70C,Spike_R158del,Spike_E156G,Spike_T19R,Spike_T478K,NS7a_V82A,Spike_L452R,NSP12_G671S,N_D377Y,Spike_D614G,NSP6_C197F,NSP2_P129Q,NS3_E239Q,M_I82T
EPI_ISL_2709536	B.1.617.2	2021-06-08	North America / USA / Texas	NSP3_P1103Q,NSP6_H11Q,NS7a_T120I,NSP12_P323L,Spike_D950N,NSP3_A1324V,Spike_F157del,NSP4_F375S,NSP2_P129L,Spike_P681R,NS8_I121L,M_L67F,N_R203M,NSP15_K259R,NSP4_D217N,NS3_S26L,N_D63G,NSP3_P822L,Spike_R158del,Spike_E156G,Spike_T19R,Spike_T478K,NS7a_V82A,Spike_L452R,N_D377Y,Spike_K77T,Spike_D614G,NS3_W128C,N_P199L,M_I82T
EPI_ISL_2709540	B.1.617.2	2021-06-10	North America / USA / Tennessee	NSP4_V167L,NSP4_T492I,NS7a_T120I,NSP13_P77L,NSP3_P1469S,NSP12_P323L,Spike_D950N,NS3_V88L,NSP6_T77A,Spike_F157del,NSP3_A488S,NS7b_T40I,NSP14_A394V,Spike_P681R,NSP3_P1228L,N_R203M,NS3_S26L,N_D63G,N_G215C,NSP3_D729E,Spike_R158del,Spike_E156G,NSP13_I334V,Spike_T19R,Spike_T478K,NS7a_V82A,Spike_L452R,NSP12_G671S,N_D377Y,Spike_D614G,M_I82T
EPI_ISL_2709551	B.1.617.2	2021-06-11	North America / USA / California	NS7a_T120I,NSP13_P77L,NSP12_P323L,Spike_D950N,Spike_F157del,Spike_A222V,NSP4_A446V,Spike_P681R,N_R203M,NS3_S26L,NS8_S67F,NSP3_P822L,N_D63G,Spike_R158del,Spike_E156G,Spike_T19R,Spike_T478K,NS7a_V82A,Spike_L452R,NSP6_T181I,NSP2_G339S,NSP12_G671S,N_D377Y,NSP6_V149A,Spike_D614G,M_I82T
EPI_ISL_2709552	B.1.617.2	2021-06-11	North America / USA / Colorado	NSP4_V167L,NSP3_S1285F,NSP4_T492I,NS7a_T120I,NSP13_P77L,NSP3_P1469S,NSP12_P323L,Spike_D950N,NSP6_T77A,NS3_G49S,Spike_F157del,NSP3_A488S,Spike_S112L,NSP14_A394V,Spike_P681R,NSP3_P1228L,NS7b_T40I,N_R203M,NS3_S26L,N_D63G,N_G215C,Spike_R158del,Spike_E156G,Spike_T19R,Spike_T478K,NS7a_V82A,Spike_L452R,NSP12_G671S,N_D377Y,Spike_D614G,NS3_E239Q,M_I82T
EPI_ISL_2709800	B.1.617.2	2021-06-16	North America / USA / Maryland / MDH	NS7a_T120I,NSP13_P77L,NSP1_R119C,NSP12_P323L,Spike_D950N,Spike_F157del,Spike_A222V,NSP4_A446V,Spike_P681R,NSP9_P83H,E_L21F,N_T166I,N_R203M,Spike_G142D,NS3_S26L,N_D63G,NSP3_P822L,Spike_R158del,NSP3_V1173I,Spike_T19R,Spike_E156G,Spike_T478K,NS7a_V82A,Spike_L452R,NSP6_T181I,NSP12_G671S,N_D377Y,NSP6_V149A,Spike_D614G,N_A155S,NSP14_V341A,M_I82T
EPI_ISL_2709802	B.1.617.2	2021-06-09	North America / USA / Maryland / MDH	NSP3_L1244F,NS7a_T120I,NSP13_P77L,NSP12_P323L,Spike_D950N,Spike_F157del,Spike_A222V,NSP4_A446V,NSP3_T504A,Spike_P681R,N_R203M,Spike_G142D,NS3_S26L,N_D63G,NSP3_P822L,Spike_R158del,Spike_E156G,Spike_T19R,Spike_T478K,NS7a_V82A,Spike_L452R,NSP6_T181I,NSP2_G339S,NSP12_G671S,N_D377Y,NSP3_S1807F,NSP6_V149A,Spike_D614G,M_I82T
EPI_ISL_2709805	B.1.617.2	2021-06-12	North America / USA / Maryland / MDH	NSP3_G730S,NS7a_T120I,NSP13_P77L,NSP12_P323L,Spike_D950N,Spike_F157del,Spike_A222V,Spike_V367I,NSP4_A446V,Spike_P681R,N_R203M,Spike_G142D,NS3_S26L,N_D63G,NSP3_P822L,NSP2_E460D,Spike_R158del,Spike_E156G,Spike_T19R,Spike_T478K,Spike_L452R,NSP6_T181I,NSP12_G671S,N_D377Y,NSP6_V149A,Spike_D614G,M_I82T
EPI_ISL_2709817	B.1.617.2	2021-06-13	North America / USA / Maryland / MDH	NSP3_P1103Q,NSP6_H11Q,NS7a_T120I,NSP12_P323L,Spike_D950N,Spike_F157del,NSP4_F375S,NSP2_P129L,Spike_G181V,Spike_P681R,N_R203M,NSP15_K259R,NSP5_V104F,NSP4_D217N,NSP2_V234I,Spike_G142D,NSP3_P822L,NS3_S26L,N_D63G,Spike_R158del,Spike_E156G,Spike_T19R,Spike_T478K,NS7a_V82A,Spike_L452R,N_D377Y,NSP5_K90R,Spike_K77T,Spike_D614G,M_I82T
EPI_ISL_2709823	B.1.617.2	2021-06-15	North America / USA / Maryland / MDH	NS7a_T120I,NSP13_P77L,NSP12_P323L,Spike_D950N,Spike_F157del,Spike_A222V,NSP4_A446V,Spike_P681R,N_R203M,Spike_G142D,NS3_S26L,N_D63G,NSP3_P822L,NSP2_E460D,Spike_R158del,Spike_E156G,Spike_T19R,Spike_T478K,NS7a_V82A,Spike_L452R,NSP6_T181I,NSP12_G671S,N_D377Y,NSP6_V149A,Spike_D614G,M_I82T
EPI_ISL_2712958	B.1.617.2	2021-06-13	North America / USA / Wyoming	NSP4_V167L,N_G236D,NSP4_T492I,NS7a_T120I,NSP13_P77L,NSP3_P1469S,NSP12_P323L,NSP6_T77A,Spike_F157del,NSP3_A488S,Spike_S112L,NSP14_A394V,Spike_P681R,NSP3_P1228L,NS7b_T40I,N_R203M,Spike_G142D,NS3_S26L,N_D63G,N_G215C,Spike_R158del,Spike_E156G,Spike_T19R,Spike_T478K,NS7a_V82A,Spike_L452R,NSP12_G671S,N_D377Y,Spike_D614G,NS3_E239Q,M_I82T
EPI_ISL_2712963	B.1.617.2	2021-06-07	North America / USA / Wyoming	NSP4_V167L,NSP4_T492I,NS7a_T120I,NSP13_P77L,NSP3_P1469S,NSP2_I514T,NSP12_P323L,Spike_D950N,NSP6_T77A,Spike_F157del,NSP3_A488S,Spike_S112L,NSP14_A394V,Spike_P681R,NSP3_P1228L,NS7b_T40I,N_R203M,Spike_G142D,NS3_S26L,N_D63G,N_G215C,Spike_R158del,Spike_E156G,Spike_T19R,Spike_T478K,NS7a_V82A,Spike_L452R,NSP12_G671S,N_D377Y,Spike_D614G,NS3_E239Q,M_I82T
EPI_ISL_2712987	B.1.617.2	2021-05-13	North America / USA / Indiana	NSP3_P1103Q,NSP6_H11Q,NS7a_T120I,NSP12_P323L,Spike_D950N,Spike_F157del,NSP4_F375S,NSP2_P129L,Spike_P681R,N_R203M,NSP15_K259R,Spike_G142D,NSP4_D217N,NS3_S26L,N_D63G,NSP3_P822L,Spike_R158del,Spike_E156G,Spike_T19R,Spike_T478K,NS7a_V82A,Spike_L452R,N_D377Y,Spike_K77T,Spike_D614G,M_I82T
EPI_ISL_2715293	B.1.617.2	2021-05-25	North America / USA / Florida	NS7a_T120I,NSP13_P77L,NSP15_H234Y,NSP12_P323L,Spike_D950N,NSP12_M818V,NSP3_H1274Y,NSP2_I251M,Spike_F157del,N_L139F,NSP4_A446V,Spike_P681R,N_R203M,N_R385K,Spike_G142D,NS3_S26L,N_D63G,NSP3_P822L,NS7a_L116F,Spike_R158del,Spike_E156G,Spike_T19R,Spike_T478K,NS7a_V82A,Spike_L452R,NSP12_G671S,N_D377Y,NSP6_V149A,Spike_D614G,M_I82T
EPI_ISL_2715326	B.1.617.2	2021-06-04	North America / USA / Wyoming	NSP4_V167L,NSP4_T492I,NS7a_T120I,NSP13_P77L,NSP3_P1469S,NSP2_I514T,NSP12_P323L,Spike_D950N,NSP6_T77A,NSP10_S33N,Spike_F157del,NSP3_A488S,Spike_S112L,NSP14_A394V,Spike_P681R,NSP3_P1228L,NS7b_T40I,N_R203M,Spike_G142D,NS3_S26L,N_D63G,N_G215C,Spike_R158del,Spike_E156G,Spike_T19R,Spike_T478K,NS7a_V82A,Spike_L452R,NSP14_D222Y,NSP12_G671S,N_D377Y,Spike_D614G,NS3_E239Q,M_I82T
EPI_ISL_2715328	B.1.617.2	2021-06-04	North America / USA / Wyoming	NSP4_V167L,NSP4_T492I,NS7a_T120I,NSP13_P77L,NSP3_P1469S,NSP2_I514T,NSP12_P323L,Spike_D950N,NSP6_T77A,NSP10_S33N,Spike_F157del,NSP3_A488S,Spike_S112L,NSP14_A394V,Spike_P681R,NSP3_P1228L,NS7b_T40I,N_R203M,Spike_G142D,NS3_S26L,N_D63G,N_G215C,Spike_R158del,Spike_E156G,Spike_T19R,Spike_T478K,NS7a_V82A,Spike_L452R,NSP12_G671S,N_D377Y,Spike_D614G,NS3_E239Q,M_I82T
EPI_ISL_2715342	B.1.617.2	2021-06-09	North America / USA / Wyoming	NSP4_V167L,NSP4_T492I,NS7a_T120I,NSP15_V127F,NSP13_P77L,NSP3_P1469S,NSP12_P323L,Spike_D950N,NSP6_T77A,Spike_F157del,NSP3_A488S,Spike_S112L,NSP14_A394V,Spike_P681R,NSP3_P1228L,NS7b_T40I,N_R203M,Spike_G142D,NS3_S26L,N_D63G,N_G215C,Spike_R158del,Spike_E156G,Spike_T19R,Spike_T478K,NS7a_V82A,Spike_L452R,NSP4_D161N,NSP12_G671S,N_D377Y,Spike_D614G,NS3_E239Q,M_I82T
EPI_ISL_2715347	B.1.617.2	2021-06-11	North America / USA / Wyoming	NSP4_V167L,NSP4_T492I,NS7a_T120I,NSP13_P77L,NSP3_P1469S,NSP2_I514T,NSP12_P323L,Spike_D950N,NSP6_T77A,NSP10_S33N,Spike_F157del,NSP3_A488S,Spike_S112L,NSP14_A394V,Spike_P681R,NSP3_P1228L,NS7b_T40I,N_R203M,Spike_G142D,NS3_S26L,N_D63G,N_G215C,Spike_R158del,Spike_E156G,Spike_T19R,Spike_T478K,NS7a_V82A,Spike_L452R,NSP12_G671S,N_D377Y,Spike_D614G,NS3_E239Q,M_I82T
EPI_ISL_2715349	B.1.617.2	2021-06-11	North America / USA / Wyoming	NSP4_V167L,NSP4_T492I,NS7a_T120I,NSP13_P77L,NSP3_P1469S,NSP2_I514T,NSP12_P323L,Spike_D950N,NSP6_T77A,NSP10_S33N,Spike_F157del,NSP3_A488S,Spike_S112L,NSP14_A394V,Spike_P681R,NSP3_P1228L,NS7b_T40I,N_R203M,Spike_G142D,NS3_S26L,N_D63G,N_G215C,Spike_R158del,Spike_E156G,Spike_T19R,Spike_T478K,NS7a_V82A,Spike_L452R,NSP12_G671S,N_D377Y,Spike_D614G,NS3_E239Q,M_I82T
EPI_ISL_2715352	B.1.617.2	2021-06-08	North America / USA / Texas	NSP4_V167L,Spike_T95I,NSP4_T492I,NS7a_T120I,NSP13_P77L,NSP3_P1469S,NSP12_P323L,Spike_D950N,NSP6_T77A,Spike_F157del,NSP3_A488S,NS7b_T40I,NSP14_A394V,Spike_P681R,NSP3_P1228L,NS7a_V71I,N_R203M,NSP16_Q238H,Spike_G142D,NS3_S26L,N_D63G,N_G215C,Spike_R158del,Spike_E156G,Spike_T19R,Spike_T478K,NS7a_V82A,Spike_L452R,NSP12_G671S,N_D377Y,Spike_D614G,M_I82T
EPI_ISL_2715369	B.1.617.2	2021-05-25	North America / USA / South Carolina	NS7a_T120I,NSP13_P77L,NSP12_P323L,Spike_D950N,NSP14_P46L,NSP12_V330L,Spike_F157del,NSP2_P129L,NSP4_A446V,Spike_P681R,N_R203M,Spike_G142D,NS3_S26L,N_D63G,NSP3_P822L,NS7a_L116F,Spike_R158del,Spike_E156G,Spike_T19R,Spike_T478K,NS7a_V82A,Spike_L452R,NSP12_G671S,N_D377Y,NSP6_V149A,Spike_D614G,Spike_V1264L,M_I82T
EPI_ISL_2715671	B.1.617.2	2021-06-16	North America / USA / New York / New York City	NS3_G224C,NS7a_T120I,NSP13_P77L,M_S197N,NSP12_P323L,Spike_D950N,Spike_F157del,Spike_A222V,NSP4_A446V,Spike_P681R,N_R203M,Spike_G142D,NS3_S26L,N_D63G,NSP3_P822L,Spike_R158del,Spike_E156G,Spike_T19R,Spike_T478K,NS7a_V82A,Spike_L452R,NSP6_T181I,NSP12_G671S,N_D377Y,NSP6_V149A,Spike_D614G,M_I82T
EPI_ISL_2716210	B.1.617.2	2021-06-14	North America / USA / Connecticut	NS7a_T120I,NSP13_P77L,NSP12_P323L,Spike_D950N,NSP14_P46L,Spike_F157del,NSP2_P129L,NSP4_A446V,Spike_P681R,N_R203M,NSP14_S374F,NS3_S26L,NSP3_P822L,N_D63G,NS7a_L116F,Spike_R158del,Spike_E156G,Spike_T19R,Spike_T478K,NS7a_V82A,Spike_L452R,NSP12_G671S,N_D377Y,NSP6_V149A,Spike_D614G,M_I82T
EPI_ISL_2716215	B.1.617.2	2021-06-19	North America / USA / Connecticut	NS7a_T120I,NSP13_P77L,NSP12_P323L,Spike_D950N,NSP14_P46L,N_A220V,Spike_F157del,NSP2_P129L,NSP4_A446V,Spike_P681R,N_R203M,Spike_G142D,NSP14_S374F,NS3_S26L,NSP3_P822L,N_D63G,NS7a_L116F,Spike_R158del,Spike_E156G,Spike_T19R,Spike_T478K,NS7a_V82A,Spike_L452R,NSP12_G671S,N_D377Y,NSP6_V149A,Spike_D614G,M_I82T
EPI_ISL_2716220	B.1.617.2	2021-06-23	North America / USA / Connecticut	NS7a_T120I,NSP13_P77L,NSP12_P323L,Spike_D950N,NSP14_P46L,N_A220V,Spike_F157del,NSP2_P129L,NSP4_A446V,Spike_P681R,N_R203M,NSP14_S374F,NS3_S26L,NSP3_P822L,N_D63G,NS7a_L116F,Spike_R158del,Spike_E156G,Spike_T19R,Spike_T478K,NS7a_V82A,Spike_L452R,NS7a_L7V,NSP12_G671S,N_D377Y,NSP6_V149A,Spike_D614G,M_I82T
EPI_ISL_2716453	B.1.617.2	2021-06-20	North America / USA / Washington / Yakima County	NSP4_V167L,NS8_R115C,NSP4_T492I,NS7a_T120I,NSP13_P77L,NSP3_P1469S,Spike_D950B,NSP12_P323L,NSP6_T77A,NSP3_A1736V,Spike_F157del,NSP3_A488S,NS7b_T40I,NSP14_A394V,Spike_P681R,NSP3_P1228L,N_R203M,NSP12_F192V,NS3_S26L,N_D63G,N_G215C,NSP3_A85V,Spike_R158del,Spike_E156G,Spike_T19R,Spike_T478K,NS7a_V82A,Spike_L452R,NSP12_G671S,N_D377Y,Spike_D614G,M_I82T
EPI_ISL_2716468	B.1.617.2	2021-06-14	North America / USA / Washington / Clark County	NSP3_E815D,NS7a_T120I,NSP13_P77L,NSP12_P323L,Spike_D950N,Spike_V289I,Spike_F157del,N_G18V,Spike_A222V,NSP4_A446V,Spike_P681R,N_R203M,Spike_G142D,NS3_S26L,N_D63G,NSP3_P822L,Spike_R158del,Spike_E156G,Spike_T19R,Spike_T478K,NS7a_V82A,Spike_L452R,NSP6_T181I,NSP12_G671S,N_D377Y,NSP5_K90R,NSP6_V149A,Spike_D614G,M_I82T
EPI_ISL_2716892	B.1.617.2	2021-05-27	North America / USA / Nevada / Las Vegas	NSP4_V167L,NSP4_T492I,NS7a_T120I,NSP13_P77L,NSP3_P1469S,NSP12_P323L,Spike_D950N,NSP6_T77A,NSP3_A1736V,Spike_F157del,NSP3_A488S,NS7b_T40I,NSP14_A394V,Spike_P681R,NSP3_P1228L,N_R203M,NSP12_F192V,Spike_G142D,NS3_S26L,N_D63G,N_G215C,Spike_R158del,Spike_E156G,Spike_T19R,Spike_T478K,NS7a_V82A,Spike_L452R,NSP12_G671S,N_D377Y,Spike_D614G,NSP7_S26F,M_I82T
EPI_ISL_2716897	B.1.617.2	2021-05-28	North America / USA / Nevada / Las Vegas	NS7a_T120I,NSP13_P77L,NSP12_P323L,Spike_D950N,NSP14_P46L,Spike_F157del,NSP2_P129L,NSP4_A446V,N_R203M,Spike_G142D,NSP14_S374F,NS3_S26L,NSP3_P822L,N_D63G,NS7a_L116F,Spike_R158del,Spike_E156G,Spike_T19R,Spike_T478K,NS7a_V82A,Spike_L452R,NSP12_G671S,N_D377Y,NSP6_V149A,Spike_D614G,M_I82T
EPI_ISL_2716913	B.1.617.2	2021-06-06	North America / USA / Nevada / Las Vegas	NSP4_V167L,NSP4_T492I,NS7a_T120I,NSP13_P77L,NSP3_P1469S,NSP12_P323L,Spike_D950N,N_K248N,NSP6_T77A,NSP3_A1736V,Spike_F157del,NSP3_A488S,NS7b_T40I,NSP14_A394V,Spike_P681R,NSP3_P1228L,NSP3_H1307Y,N_R203M,NSP12_F192V,Spike_G142D,NS3_S26L,N_D63G,N_G215C,Spike_R158del,Spike_E156G,Spike_T19R,Spike_T478K,NS7a_V82A,Spike_L452R,NSP12_G671S,N_D377Y,Spike_D614G,M_I82T
EPI_ISL_2716915	B.1.617.2	2021-06-08	North America / USA / Nevada / Las Vegas	NSP4_V167L,NSP4_T492I,NS7a_T120I,NSP13_P77L,NSP3_P1469S,NSP12_P323L,Spike_D950N,NSP6_T77A,Spike_F157del,Spike_L922F,NSP3_A488S,NS7b_T40I,NSP14_A394V,NSP3_P1228L,Spike_P681R,N_R203M,Spike_G142D,NS3_S26L,N_D63G,N_G215C,Spike_R158del,Spike_E156G,Spike_T19R,NSP13_M474I,NSP2_K81N,Spike_T478K,NS7a_V82A,Spike_L452R,NS3_S74F,NSP12_G671S,N_D377Y,Spike_D614G,NS3_D238Y,NSP14_T31I,M_I82T
EPI_ISL_2716920	B.1.617.2	2021-06-08	North America / USA / Nevada / Las Vegas	NSP4_V167L,NSP4_T492I,NS7a_T120I,NSP13_P77L,NSP3_P1469S,NSP12_P323L,Spike_D950N,NSP6_T77A,NSP3_A1736V,Spike_F157del,NSP3_A488S,NS7b_T40I,NSP14_A394V,Spike_P681R,NSP3_P1228L,NSP3_H1307Y,N_R203M,NSP12_F192V,Spike_G142D,NS3_S26L,N_D63G,N_G215C,Spike_R158del,Spike_E156G,Spike_T19R,Spike_T478K,NS7a_V82A,NSP12_G671S,N_D377Y,Spike_D614G,M_I82T
EPI_ISL_2716921	B.1.617.2	2021-06-08	North America / USA / Nevada / Las Vegas	NS7a_T120I,NSP13_P77L,NSP12_P323L,Spike_D950N,NSP14_P46L,Spike_F157del,NSP2_P129L,NSP4_A446V,Spike_P681R,N_R203M,Spike_G142D,NSP14_S374F,NS3_S26L,NSP3_P822L,N_D63G,NS7a_L116F,Spike_R158del,Spike_E156G,Spike_T19R,Spike_T478K,NS7a_V82A,Spike_L452R,NSP12_G671S,N_D377Y,NSP6_V149A,Spike_D614G,M_I82T
EPI_ISL_2716923	B.1.617.2	2021-06-04	North America / USA / Nevada / Las Vegas	NS7a_T120I,NSP13_P77L,NSP12_P323L,Spike_D950N,NSP14_P46L,Spike_F157del,NSP2_P129L,NSP4_A446V,Spike_P681R,N_R203M,Spike_G142D,NSP14_S374F,NS3_S26L,NSP3_P822L,N_D63G,NS7a_L116F,Spike_R158del,Spike_E156G,Spike_T19R,Spike_T478K,NS7a_V82A,NSP12_G671S,N_D377Y,NSP6_V149A,Spike_D614G,M_I82T
EPI_ISL_2716927	B.1.617.2	2021-06-10	North America / USA / Nevada / Las Vegas	NS7a_T120I,NSP13_P77L,NSP12_P323L,Spike_D950N,Spike_K1191N,NSP2_G115C,Spike_F157del,Spike_A222V,NSP4_A446V,Spike_P681R,N_R203M,Spike_G142D,NS3_S26L,N_D63G,NSP3_P822L,Spike_R158del,Spike_E156G,Spike_T19R,Spike_T478K,NS7a_V82A,Spike_L452R,NSP3_T1022I,NSP6_T181I,NSP13_E365D,NSP12_G671S,N_D377Y,NSP6_V149A,Spike_D614G,NSP3_C1421S,NS3_G100V,M_I82T
EPI_ISL_2716928	B.1.617.2	2021-06-10	North America / USA / Nevada / Las Vegas	NS7a_T120I,NSP13_P77L,NSP12_P323L,Spike_D950N,Spike_K1191N,NSP2_G115C,Spike_F157del,Spike_A222V,NSP4_A446V,Spike_P681R,N_R203M,Spike_G142D,NS3_S26L,N_D63G,NSP3_P822L,Spike_R158del,Spike_E156G,Spike_T19R,Spike_T478K,NS7a_V82A,NSP3_T1022I,NSP6_T181I,NSP13_E365D,NSP12_G671S,N_D377Y,NSP6_V149A,Spike_D614G,NSP3_C1421S,NS3_G100V,M_I82T
EPI_ISL_2716931	B.1.617.2	2021-06-12	North America / USA / Nevada / Las Vegas	NSP4_V167L,NSP4_T492I,NS7a_T120I,NSP13_P77L,NSP3_P1469S,NSP12_P323L,Spike_D950N,NSP6_T77A,Spike_F157del,Spike_L922F,NSP3_A488S,NS7b_T40I,NSP14_A394V,NSP3_P1228L,Spike_P681R,N_R203M,Spike_G142D,NS3_S26L,N_D63G,N_G215C,Spike_R158del,Spike_E156G,Spike_T19R,NSP13_M474I,NSP2_K81N,Spike_T478K,NS7a_V82A,NS3_S74F,NSP12_G671S,N_D377Y,Spike_D614G,NS3_D238Y,NSP14_T31I,M_I82T
EPI_ISL_2716933	B.1.617.2	2021-06-14	North America / USA / Nevada / Las Vegas	NSP3_K412N,NS7a_T120I,NSP13_P77L,E_V62F,NSP12_P323L,Spike_D950N,NSP14_P46L,NSP12_H75Y,Spike_F157del,NSP2_P129L,NSP4_A446V,Spike_P681R,N_R203M,Spike_G142D,NS3_S26L,N_D63G,NSP3_P822L,Spike_L1141W,NS7a_L116F,Spike_R158del,Spike_E156G,Spike_T19R,Spike_T478K,NS7a_V82A,Spike_L452R,N_T49V,NSP12_G671S,N_D377Y,NSP6_V149A,Spike_D614G,M_I82T
EPI_ISL_2716939	B.1.617.2	2021-06-15	North America / USA / Nevada / Las Vegas	NSP4_V167L,NSP4_T492I,NS7a_T120I,NSP13_P77L,NSP3_P1469S,NSP12_P323L,Spike_D950N,NSP6_T77A,Spike_F157del,Spike_L922F,NSP3_A488S,NS7b_T40I,NSP14_A394V,NSP3_P1228L,Spike_P681R,N_R203M,Spike_G142D,NS3_S26L,N_D63G,N_G215C,Spike_R158del,Spike_E156G,Spike_T19R,NSP13_M474I,NSP2_K81N,Spike_T478K,NS7a_V82A,Spike_L452R,NS3_S74F,NSP12_G671S,N_D377Y,Spike_D614G,NS3_D238Y,NSP14_T31I,M_I82T
EPI_ISL_2716944	B.1.617.2	2021-06-14	North America / USA / Nevada / Las Vegas	NSP4_V167L,NSP4_T492I,NS7a_T120I,NSP13_P77L,NSP3_P1469S,NSP12_P323L,Spike_D950N,NSP6_T77A,Spike_F157del,NSP3_A488S,NS7b_T40I,NSP14_A394V,NSP3_P1228L,Spike_P681R,N_R203M,Spike_G142D,NS3_S26L,N_D63G,N_G215C,NSP3_K902N,Spike_R158del,Spike_E156G,Spike_T19R,NSP13_M474I,NSP2_K81N,Spike_T478K,NS7a_V82A,Spike_L452R,NSP12_G671S,N_D377Y,Spike_D614G,NS3_D238Y,M_I82T
EPI_ISL_2716946	B.1.617.2	2021-06-14	North America / USA / Nevada / Las Vegas	NSP4_V167L,NSP4_T492I,NS7a_T120I,NSP13_P77L,NSP3_P1469S,NSP12_P323L,Spike_D950N,NSP6_T77A,Spike_F157del,NSP3_A488S,NS7b_T40I,NSP14_A394V,NSP3_P1228L,Spike_P681R,N_R203M,Spike_G142D,NS3_S26L,N_D63G,N_G215C,Spike_R158del,Spike_E156G,Spike_T19R,NSP13_M474I,NSP2_K81N,Spike_T478K,NS7a_V82A,NSP12_G671S,N_D377Y,Spike_D614G,NS3_D238Y,M_I82T
EPI_ISL_2716950	B.1.617.2	2021-06-14	North America / USA / Nevada / Las Vegas	NSP4_V167L,NSP4_T492I,NS7a_T120I,NSP13_P77L,NSP3_P1469S,NSP12_P323L,Spike_D950N,NSP6_T77A,Spike_F157del,NSP3_A488S,NS7b_T40I,NSP14_A394V,NSP3_P1228L,Spike_P681R,N_R203M,Spike_G142D,NS3_S26L,N_D63G,N_G215C,Spike_R158del,Spike_E156G,Spike_T19R,NSP13_M474I,NSP2_K81N,Spike_T478K,NS7a_V82A,Spike_L452R,NSP12_G671S,N_D377Y,Spike_D614G,NS3_D238Y,M_I82T
EPI_ISL_2716952	B.1.617.2	2021-06-19	North America / USA / Nevada / Las Vegas	NSP4_V167L,NSP4_T492I,NS7a_T120I,NSP13_P77L,NSP3_P1469S,NSP13_H164Y,NSP12_P323L,Spike_D950N,NSP6_T77A,NSP3_A1736V,Spike_F157del,NSP3_A488S,NS7b_T40I,NSP14_A394V,Spike_P681R,NSP3_P1228L,NS8_L60F,NSP3_H1307Y,N_R203M,NSP12_F192V,Spike_G142D,NS3_S26L,N_D63G,N_G215C,Spike_R158del,Spike_E156G,Spike_T19R,Spike_T478K,NS7a_V82A,NSP12_G671S,N_D377Y,Spike_D614G,M_I82T
EPI_ISL_2724672	B.1.617.2	2021-05-18	North America / USA / Hawaii / Honolulu County	NS7a_T120I,NSP13_P77L,E_V62F,NSP12_P323L,Spike_D950N,NSP14_P46L,Spike_F157del,NSP2_P129L,NSP4_A446V,Spike_P681R,N_R203M,Spike_G142D,NS3_S26L,N_D63G,NSP3_P822L,Spike_L1141W,NS7a_L116F,Spike_R158del,Spike_E156G,Spike_T19R,Spike_T478K,NS7a_V82A,Spike_L452R,N_T49V,NSP12_G671S,N_D377Y,NSP6_V149A,Spike_D614G,M_I82T
EPI_ISL_2724793	B.1.617.2	2021-05-31	North America / USA / Hawaii / Honolulu County	NS7a_T120I,NSP13_P77L,E_V62F,NSP12_P323L,Spike_D950N,NSP14_P46L,Spike_F157del,NSP2_P129L,NSP4_A446V,Spike_P681R,N_R203M,Spike_G142D,NS3_S26L,N_D63G,NSP3_P822L,Spike_L1141W,NS7a_L116F,Spike_R158del,Spike_E156G,Spike_T19R,Spike_T478K,NS7a_V82A,Spike_L452R,N_T49V,NSP12_G671S,N_D377Y,NSP6_V149A,Spike_D614G,M_I82T
EPI_ISL_2724859	B.1.617.2	2021-06-09	North America / USA / Hawaii / Honolulu County	NS7a_T120I,NSP13_P77L,NSP12_P323L,Spike_D950N,NSP6_L37F,NSP5_P184H,NSP14_P46L,Spike_F157del,NSP2_P129L,NSP4_A446V,Spike_P681R,N_R203M,Spike_G142D,NS3_S26L,N_D63G,NSP3_P822L,NS7a_L116F,Spike_R158del,Spike_E156G,Spike_T19R,Spike_T478K,NS7a_V82A,Spike_L452R,NSP12_G671S,N_D377Y,NSP6_V149A,Spike_D614G,M_G25S,NSP3_T819I,M_I82T
EPI_ISL_2724867	B.1.617.2	2021-06-04	North America / USA / Hawaii / Honolulu County	NSP4_V167L,Spike_T95I,NSP4_T492I,NS7a_T120I,NSP10_T58I,NSP13_P77L,NSP3_P1469S,NSP12_P323L,Spike_D950N,NSP6_T77A,Spike_F157del,Spike_P1263R,NSP3_A488S,NSP12_L146F,NS7b_T40I,NSP14_A394V,Spike_P681R,NSP3_P1228L,N_R203M,Spike_G142D,NS3_S26L,N_D63G,N_G215C,Spike_R158del,Spike_E156G,Spike_T19R,Spike_T478K,NS7a_V82A,Spike_L452R,NSP12_G671S,N_D377Y,Spike_D614G,M_I82T
EPI_ISL_2724872	B.1.617.2	2021-06-07	North America / USA / Hawaii / Honolulu County	NS7a_T120I,NSP13_P77L,NSP12_P323L,Spike_D950N,Spike_F157del,Spike_A222V,NSP5_P108S,NSP4_A446V,Spike_P681R,NS6_K48N,N_R203M,Spike_G142D,NS3_S26L,N_D63G,NSP3_P822L,Spike_R158del,Spike_E156G,Spike_T19R,Spike_T478K,NS7a_V82A,Spike_L452R,NSP6_T181I,NSP12_G671S,N_D377Y,NSP6_V149A,Spike_D614G,Spike_N1074S,Spike_V1264L,M_I82T
EPI_ISL_2726943	B.1.617.2	2021-06-17	North America / USA / Indiana	NSP3_P1103Q,NSP6_H11Q,NS7a_T120I,NSP13_P238S,NSP12_P323L,Spike_D950N,Spike_F157del,NSP4_F375S,NSP2_P129L,Spike_P681R,N_R203M,NSP15_K259R,Spike_G142D,NSP4_D217N,NS3_S26L,N_D63G,NSP3_P822L,Spike_R158del,E_V24M,Spike_E156G,Spike_T19R,Spike_T478K,NS7a_V82A,Spike_L452R,N_D377Y,Spike_K77T,Spike_D614G,M_I82T
EPI_ISL_2727055	B.1.617.2	2021-06-14	North America / USA / Maryland / MDH	NSP3_P1103Q,NSP6_H11Q,NS7a_T120I,NSP12_P323L,Spike_D950N,Spike_F157del,NSP4_F375S,NSP2_P129L,Spike_G181V,Spike_P681R,N_R203M,NSP15_K259R,NSP5_V104F,NSP4_D217N,NSP2_V234I,NS3_S26L,NSP3_P822L,N_D63G,Spike_R158del,Spike_E156G,Spike_T19R,Spike_T478K,NS7a_V82A,Spike_L452R,N_D377Y,NSP5_K90R,Spike_K77T,Spike_D614G,M_I82T
EPI_ISL_2727474	B.1.617.2	2021-06-14	North America / USA / Oregon / Lane County	NS7a_T120I,NSP13_P77L,NSP12_P323L,Spike_F157del,Spike_A222V,NSP5_P108S,NSP4_A446V,Spike_P681R,NS6_K48N,N_R203M,Spike_G142D,NS3_S26L,N_D63G,NSP3_P822L,Spike_R158del,Spike_E156G,Spike_T19R,Spike_T478K,NS7a_V82A,Spike_L452R,NSP6_T181I,NSP12_G671S,N_D377Y,NSP6_V149A,Spike_D614G,Spike_N1074S,Spike_V1264L,M_I82T
EPI_ISL_2727575	B.1.617.2	2021-06-11	North America / USA / New Jersey	NSP4_V167L,NSP16_D269E,NSP4_T492I,NS7a_T120I,NSP13_P77L,NSP3_P1469S,NSP12_P323L,Spike_D950N,NSP6_T77A,Spike_F157del,NSP3_A488S,NSP5_H246Y,NS7b_T40I,NSP14_A394V,NSP3_P1228L,Spike_P681R,N_R203M,NS3_S26L,N_D63G,N_G215C,Spike_R158del,Spike_E156G,Spike_T19R,NSP2_K81N,Spike_T478K,NS7a_V82A,Spike_L452R,Spike_A879S,NSP12_G671S,N_D377Y,Spike_D614G,M_I82T
EPI_ISL_2727592	B.1.617.2	2021-06-15	North America / USA / New Jersey	NSP4_V167L,Spike_T95I,NSP4_T492I,NS7a_T120I,NSP13_P77L,NSP3_P1469S,NSP12_P323L,Spike_D950N,NSP6_T77A,NSP14_A323S,Spike_F157del,NSP3_A488S,NS7b_T40I,NSP14_A394V,Spike_P681R,NSP3_P1228L,N_R203M,NS3_S26L,N_D63G,N_G215C,NSP4_A92V,Spike_R158del,Spike_E156G,Spike_T19R,Spike_T478K,NS7a_V82A,Spike_L452R,NSP12_G671S,N_D377Y,Spike_D614G,M_I82T
EPI_ISL_2727599	B.1.617.2	2021-06-17	North America / USA / New Jersey	NSP3_P1103Q,NSP6_H11Q,NS7a_T120I,NSP12_P323L,Spike_D950N,Spike_F157del,NSP4_F375S,NSP2_P129L,NS3_M125I,Spike_P681R,N_E367D,N_R203M,NSP15_K259R,NSP4_D217N,NS3_S26L,N_D63G,NSP3_P822L,NSP3_I458T,Spike_R158del,Spike_E156G,Spike_T19R,Spike_T478K,NS7a_V82A,Spike_L452R,N_D377Y,Spike_K77T,Spike_D614G,M_I82T
EPI_ISL_2727603	B.1.617.2	2021-06-16	North America / USA / New Jersey	NSP4_V167L,NSP16_D269E,NSP4_T492I,NS7a_T120I,NSP13_P77L,NSP3_P1469S,NSP12_P323L,Spike_D950N,NSP6_T77A,Spike_F157del,NSP3_A488S,NS7b_T40I,NSP14_A394V,NSP3_P1228L,Spike_P681R,N_R203M,NS3_S26L,N_D63G,N_G215C,Spike_R158del,Spike_E156G,Spike_T19R,NSP2_K81N,Spike_T478K,NS7a_V82A,Spike_L452R,Spike_A879S,NSP13_E365D,NSP2_A419V,NSP12_G671S,N_D377Y,Spike_D614G,NSP3_R646Q,M_I82T
EPI_ISL_2727605	B.1.617.2	2021-06-16	North America / USA / New Jersey	NS3_G224C,NS7a_T120I,NSP13_P77L,M_S197N,NSP12_P323L,Spike_D950N,Spike_F157del,Spike_A222V,NSP4_A446V,Spike_P681R,N_R203M,NS3_S26L,N_D63G,NSP3_P822L,Spike_R158del,Spike_E156G,Spike_T19R,Spike_T478K,NS7a_V82A,Spike_L452R,NSP6_T181I,NSP12_G671S,N_D377Y,NSP6_V149A,Spike_D614G,NSP3_P402H,M_I82T
EPI_ISL_2727606	B.1.617.2	2021-06-19	North America / USA / New Jersey	NSP4_V167L,NSP4_T492I,NS7a_T120I,NSP13_P77L,NSP3_P1469S,NSP12_P323L,Spike_D950N,NSP6_T77A,NSP3_A1736V,Spike_F157del,NSP3_A488S,Spike_P479H,NS7b_T40I,NSP14_A394V,Spike_P681R,NSP3_P1228L,N_R203M,NSP12_F192V,NS3_S26L,N_D63G,N_G215C,Spike_R158del,Spike_E156G,Spike_T19R,Spike_T478K,NS7a_V82A,Spike_L452R,NSP12_G671S,N_D377Y,Spike_D614G,Spike_Y837H,M_I82T
EPI_ISL_2727686	B.1.617.2	2021-05-26	North America / USA / Wisconsin / Brown County	NS7a_T120I,NSP13_P77L,NSP12_P323L,Spike_D950N,NSP1_M85del,NSP14_P46L,Spike_F157del,NSP2_P129L,NSP4_A446V,Spike_P681R,NSP1_V84del,N_R203M,Spike_G142D,NSP1_H83del,NS3_S26L,N_D63G,NSP3_P822L,NSP14_A119V,NS7a_L116F,Spike_R158del,Spike_E156G,Spike_T19R,Spike_T478K,NS7a_V82A,Spike_L452R,NSP1_G82del,NSP12_G671S,N_D377Y,NSP6_V149A,Spike_D614G,NSP1_V86del,M_I82T
EPI_ISL_2738504	B.1.617.2	2021-05-03	North America / USA / New Jersey	Spike_N440T,NS7a_T120I,NSP13_P77L,NSP15_H234Y,NSP12_P323L,Spike_D950N,NSP3_H1274Y,Spike_F157del,NSP2_P129L,NSP3_L35I,NSP4_A446V,Spike_P681R,N_R203M,N_R385K,Spike_G142D,NS3_S26L,N_D63G,NSP3_P822L,NS7a_L116F,Spike_R158del,Spike_E156G,Spike_T19R,Spike_T478K,NS7a_V82A,Spike_L452R,NSP12_G671S,N_D377Y,NSP6_V149A,Spike_D614G,M_I82T
EPI_ISL_2752169	B.1.617.2	2021-04-30	North America / USA / Ohio	N_T166S,NS7a_T120I,NSP13_P77L,NS3_A54V,NSP12_P927T,NSP12_P323L,Spike_D950N,Spike_F157del,Spike_A222V,NSP4_A446V,Spike_P681R,N_R203M,Spike_G142D,NS3_S26L,N_D63G,NSP3_P822L,Spike_R158del,Spike_E156G,Spike_T19R,Spike_T478K,NS7a_V82A,Spike_L452R,NSP6_T181I,NSP12_G671S,N_D377Y,NSP6_V149A,Spike_D614G,N_R40L,M_I82T
EPI_ISL_2753986	B.1.617.2	2021-06-14	North America / USA / California / Santa Clara	NSP3_P1103Q,NSP6_H11Q,NS7a_T120I,NSP12_P323L,Spike_D950N,Spike_F157del,NSP4_F375S,NSP2_P129L,Spike_G181V,Spike_P681R,Spike_A653V,N_R203M,NSP15_K259R,NSP4_D217N,NS3_S26L,N_D63G,NSP3_P822L,Spike_R158del,Spike_E156G,Spike_T19R,Spike_T478K,NS7a_V82A,Spike_L452R,N_D377Y,Spike_K77T,NSP3_G252C,Spike_D614G,M_I82T
EPI_ISL_2754019	B.1.617.2	2021-06-06	North America / USA / California / Santa Clara	NS7a_T120I,NSP13_P77L,NSP12_P323L,Spike_D950N,NSP5_P184H,NSP14_P46L,Spike_F157del,NSP2_P129L,NSP4_A446V,Spike_P681R,N_R203M,Spike_G142D,NS3_S26L,N_D63G,NSP3_P822L,NS7a_L116F,Spike_R158del,Spike_E156G,Spike_T19R,Spike_T478K,NS7a_V82A,Spike_L452R,NSP12_G671S,N_D377Y,NSP6_V149A,Spike_D614G,M_I82T
EPI_ISL_2754296	B.1.617.2	2021-06-14	North America / USA / Arizona / Pima	NSP4_V167L,Spike_T95I,NSP4_T492I,NS7a_T120I,NSP13_P77L,NSP3_P1469S,NSP12_P323L,Spike_D950N,NSP6_T77A,Spike_F157del,NSP3_A488S,NS7b_T40I,NSP14_A394V,Spike_P681R,NSP8_V34F,NSP3_P1228L,N_R203M,NSP5_I213V,NS3_S26L,N_D63G,N_G215C,Spike_R158del,Spike_E156G,Spike_T19R,Spike_T478K,NS7a_V82A,Spike_L452R,NSP12_G671S,N_D377Y,Spike_D614G,M_I82T
EPI_ISL_2754299	B.1.617.2	2021-06-18	North America / USA / Arizona / Maricopa	NS7a_T120I,NSP13_P77L,NS3_A54S,NS6_Q56R,NSP14_Y494H,NSP12_P323L,Spike_D950N,NSP3_T724I,NSP2_R380H,Spike_F157del,Spike_A222V,NSP4_A446V,Spike_P681R,N_R203M,NS3_S26L,N_D63G,NSP3_P822L,NSP3_N51K,Spike_R158del,Spike_E156G,Spike_T19R,Spike_T478K,NS7a_V82A,Spike_L452R,NSP6_T181I,NSP12_G671S,N_D377Y,NSP6_V149A,Spike_D614G,NSP8_Q65H,M_I82T
EPI_ISL_2754302	B.1.617.2	2021-06-16	North America / USA / Arizona / Maricopa	NS7a_T120I,NSP13_P77L,NS6_Q56R,NSP14_Y494H,NSP12_P323L,Spike_D950N,NSP3_T724I,Spike_F157del,Spike_A222V,NSP4_A446V,Spike_P681R,N_R203M,NS3_S26L,N_D63G,NSP3_P822L,NSP3_N51K,Spike_R158del,Spike_E156G,Spike_T19R,Spike_T478K,NS7a_V82A,Spike_L452R,NSP6_T181I,NSP12_G671S,N_D377Y,NSP6_V149A,Spike_D614G,M_I82T
EPI_ISL_2754303	B.1.617.2	2021-06-17	North America / USA / Arizona / Maricopa	NSP6_H11Q,NS7a_T120I,NSP12_P323L,Spike_D950N,NS8_E19stop,Spike_F157del,NSP4_F375S,NSP2_P129L,Spike_P681R,N_R203M,NSP15_K259R,NSP4_D217N,NS3_S26L,N_D63G,NSP3_P822L,Spike_R158del,Spike_E156G,Spike_T19R,Spike_T478K,NS7a_V82A,Spike_L452R,N_D377Y,Spike_K77T,Spike_D614G,M_I82T
EPI_ISL_2754304	B.1.617.2	2021-06-17	North America / USA / Arizona / Maricopa	NSP3_S915I,NS7a_T120I,NSP13_P77L,NSP12_P323L,Spike_D950N,NSP14_P46L,Spike_F157del,NSP2_P129L,NSP4_A446V,Spike_P681R,N_R203M,Spike_G142D,NSP14_S374F,NS3_S26L,NSP3_P822L,N_D63G,NS7a_L116F,Spike_R158del,Spike_E156G,Spike_T19R,Spike_T478K,NS7a_V82A,Spike_L452R,NSP12_G671S,N_D377Y,NSP6_V149A,Spike_D614G,M_I82T
EPI_ISL_2754308	B.1.617.2	2021-06-17	North America / USA / Arizona / Navajo	NSP4_V167L,NSP4_T492I,NS7a_T120I,NSP13_P77L,NSP3_P1469S,NSP12_P323L,NSP6_T77A,NSP3_A1736V,Spike_F157del,NSP3_A488S,Spike_H655Y,NSP15_D335Y,NS7b_T40I,NSP14_A394V,Spike_P681R,NSP3_P1228L,NSP12_D62Y,N_R203M,NSP12_F192V,NS3_S26L,N_D63G,N_G215C,Spike_R158del,Spike_E156G,Spike_T19R,NS3_S92L,Spike_T478K,NSP13_T351I,Spike_L452R,NS7a_V82A,NSP12_G671S,N_D377Y,Spike_D614G,M_I82T
EPI_ISL_2754309	B.1.617.2	2021-06-21	North America / USA / Arizona / Maricopa	NS7a_T120I,NSP13_P77L,NS6_Q56R,NSP14_Y494H,NSP12_P323L,NSP16_V167M,Spike_D950N,NSP3_T724I,Spike_F157del,Spike_A222V,NSP4_A446V,Spike_P681R,N_R203M,NS3_S26L,N_D63G,NSP3_P822L,NSP3_N51K,Spike_R158del,Spike_E156G,Spike_T19R,Spike_T478K,NS7a_V82A,Spike_L452R,NSP6_T181I,NSP12_G671S,N_D377Y,NSP6_V149A,Spike_D614G,M_I82T
EPI_ISL_2756528	B.1.617.2	2021-06-25	North America / USA / Kansas	NSP4_V167L,NSP4_T492I,NS7a_T120I,NSP13_P77L,NSP3_P1469S,NSP12_P323L,Spike_D950N,NSP6_T77A,Spike_F157del,NSP3_A488S,N_K373N,NS7b_T40I,NSP14_A394V,Spike_P681R,NSP3_P1228L,N_R203M,Spike_G142D,NS3_S26L,N_D63G,N_G215C,Spike_R158del,Spike_E156G,NSP13_I334V,Spike_T19R,Spike_T478K,NS7a_V82A,Spike_L452R,NSP12_G671S,N_D377Y,Spike_D614G,Spike_A942S,M_I82T
EPI_ISL_2756531	B.1.617.2	2021-06-23	North America / USA / Kansas	NS7a_T120I,NSP13_P77L,NSP12_P323L,Spike_D950N,Spike_F157del,Spike_A222V,NSP4_A446V,Spike_P681R,NS6_K48N,N_R203M,Spike_G142D,NS3_S26L,N_D63G,NSP3_P822L,NSP3_P1171S,Spike_R158del,Spike_E156G,Spike_T19R,Spike_T478K,NS7a_V82A,Spike_L452R,NSP6_T181I,NSP12_G671S,N_D377Y,NSP6_V149A,Spike_D614G,NSP3_T936I,NS7a_G38R,Spike_V1264L,M_I82T
EPI_ISL_2756536	B.1.617.2	2021-06-24	North America / USA / Kansas	NSP4_V167L,NSP4_T492I,NS7a_T120I,NSP13_P77L,NSP3_P1469S,NSP12_P323L,Spike_D950N,NSP6_T77A,NSP3_A1736V,Spike_F157del,NSP3_A488S,NS7b_T40I,NSP14_A394V,Spike_P681R,NSP3_P1228L,N_R203M,NSP12_F192V,NSP15_V66L,Spike_G142D,NS3_S26L,N_D63G,N_G215C,Spike_R158del,Spike_E156G,Spike_T19R,Spike_T478K,NS7a_V82A,Spike_L452R,NSP12_G671S,N_D377Y,Spike_D614G,NSP2_S122F,M_I82T
EPI_ISL_2756539	B.1.617.2	2021-06-25	North America / USA / Kansas	NSP4_V167L,NSP4_T492I,NS7a_T120I,NS7b_F19L,NSP13_P77L,NSP3_P1469S,NSP12_P323L,Spike_D950N,NSP6_T77A,Spike_F157del,NSP3_A488S,NS7b_T40I,NSP14_A394V,Spike_P681R,NSP3_P1228L,NSP3_V238L,N_R203M,Spike_G142D,NS3_S26L,N_D63G,N_G215C,Spike_R158del,Spike_E156G,NSP13_I334V,Spike_T19R,Spike_T478K,NS7a_V82A,Spike_L452R,NSP15_T114M,NSP12_G671S,N_D377Y,Spike_D614G,NSP8_Q158H,M_I82T
EPI_ISL_2757940	B.1.617.2	2021-06-22	North America / USA / Indiana	NSP4_V167L,NSP4_T492I,NS7a_T120I,NSP13_P77L,NSP3_P1469S,NSP12_P323L,Spike_D950N,NSP6_T77A,NSP3_A1736V,Spike_F157del,NSP3_A488S,NS7b_T40I,NSP14_A394V,Spike_P681R,NSP3_P1228L,N_R203M,NSP12_F192V,Spike_G142D,NS3_S26L,N_D63G,N_G215C,Spike_R158del,Spike_E156G,Spike_T19R,Spike_T478K,NS7a_V82A,Spike_L452R,NSP12_G671S,N_D377Y,Spike_D614G,NSP7_S26F,NS3_H78Y,M_I82T
[truncated: 319 more rows]
